# Supplementary material for: Activity‐based proteomics uncovers suppressed hydrolases and a neo‐functionalised antibacterial enzyme at the plant–pathogen interface
Source: New Phytol. 2023 Mar 29;241(1):394–408. doi: 10.1111/nph.18857 (PMC10952330; doi:10.1111/nph.18857)
Supplement: Supplementary file 3 — Table S3 In‐solution digest (ACE_0276). Table S4 Protein concentrations in apoplastic fluid. [file NPH-241-394-s002.xlsx]

## Sheet: Sheet1
New Phytologist Supporting Information
Title: Activity-based proteomics uncovers suppressed hydrolases and a neo-functionalised antibacterial enzyme at the plant-pathogen interface.
Authors: Daniela J. Sueldo, Alice Godson, Farnusch Kaschani, Daniel Krahn, Till Kessenbrock, Pierre Buscaill, Christopher J. Schofield, Markus Kaiser and Renier A. L. van der Hoorn.
Article acceptance date: 16.2.2023.
Table S3 In-solution digest (ACE_0276).

## Sheet: ACE_276_all proteins
LFQ intensity 25	LFQ intensity 27	LFQ intensity 29	LFQ intensity 31	LFQ intensity 26	LFQ intensity 28	LFQ intensity 30	LFQ intensity 32	Student's T-test Significant Mock_DHQ	Student's T-test significant	Peptides	Razor + unique peptides	Unique peptides	Sequence coverage [%]	Unique + razor sequence coverage [%]	Unique sequence coverage [%]	Mol. weight [kDa]	Q-value	Score	Intensity	MS/MS count	-Log Student's T-test p-value Mock_DHQ	Student's T-test q-value Mock_DHQ	Student's T-test Difference Mock_DHQ	Student's T-test Test statistic Mock_DHQ	Protein IDs	Majority protein IDs	id	Fasta headers	SP						Selected hydrolases
Mock	Mock	Mock	Mock	DHQ	DHQ	DHQ	DHQ
26.7454776763916	26.9653224945068	25.2327175140381	27.0917434692383	25.1238803863525	25.2173404693604	23.2867259979248	24.6193008422852			9	9	9	50.4	50.4	50.4	14.036	0	323.31	3548000000	130	1.69868889294818	0.0694417593155121	1.94700336456299	3.14215873042467	NbD000053.1	NbD000053.1	55	Partial, kirola-like (XP_016479544.1)	Other
26.0515060424805	27.0795879364014	26.5977573394775	26.4822235107422	26.1171970367432	23.4222679138184	23.5354022979736	22.6493263244629			10	10	8	55.7	55.7	46.6	19.871	0	80.792	3147400000	110	1.80904002368146	0.0599506232963992	2.62172031402588	3.34462460989554	NbD000081.1;NbD021878.1	NbD000081.1;NbD021878.1	56	ribulose-1,5-bisphosphate carboxylase/oxygenase small chain (Rubisco) (CUA55116.1);ribulose-1,5-bisphosphate carboxylase/oxygenase small chain (Rubisco) (CUA55116.1)	Other
24.5740394592285	26.1560726165771	25.4735794067383	26.3996963500977	22.8358592987061	23.4698581695557	22.3624687194824	24.4124794006348	+	Mock_DHQ	13	13	12	65.8	65.8	62.9	37.665	0	323.31	1761000000	115	2.1215840956409	0.0403178340501176	2.38068056106567	3.94762996441472	NbD008120.1;NbD008119.1;NbD000167.1	NbD008120.1;NbD008119.1;NbD000167.1	60	glucan endo-1,3-beta-glucosidase, acidic isoform GI9-like (XP_009780913.1);glucan endo-1,3-beta-glucosidase, acidic isoform GI9-like (XP_009780913.1);glucan endo-1,3-beta-glucosidase, acidic isoform GI9-like (XP_009780913.1)	SP (Sec/SPI)
23.7685031890869	26.1142997741699	25.3056335449219	25.6670093536377	24.1878242492676	23.9260578155518	24.7424736022949	23.7586765289307			5	5	4	33.3	33.3	29.2	22.705	0	323.31	1785000000	179	0.98430272008439	0.203452132680662	1.06010341644287	1.9171114337251	NbD044739.1;NbD000181.1	NbD044739.1;NbD000181.1	63	Partial, auxin-binding protein ABP19a-like (XP_009596795.2);Partial, auxin-binding protein ABP19a-like (XP_009596795.2)	Other
17.8729152679443	17.8989543914795	16.7146472930908	21.3378868103027	17.1005706787109	17.0249118804932	17.3874759674072	18.2072696685791			1	1	1	10.5	10.5	10.5	9.6444	0.0014184	2.6501	24188000	8	0.443697516177383	0.491849980809713	1.02604389190674	0.990894186068149	NbD000216.1	NbD000216.1	65	Partial, superoxide dismutase [Cu-Zn] isoform X1 (XP_016449720.1)	Other
16.5973854064941	17.3920345306396	17.3888092041016	17.7618083953857	20.03684425354	20.1443252563477	19.6258163452148	20.1874923706055	+	Mock_DHQ	3	3	3	24.5	24.5	24.5	10.76	0	101.57	27940000	10	4.18764403770467	0.00417375740775576	-2.71361017227173	-9.8017972947453	NbD000221.1;NbD026159.1	NbD000221.1	67	uncharacterized protein LOC107777172 (XP_016452647.1)	Other
26.8929595947266	26.9049510955811	26.9876098632813	26.1770839691162	24.4373950958252	25.090633392334	24.4408836364746	23.9474411010742	+	Mock_DHQ	16	16	15	39.8	39.8	38.2	81.835	0	323.31	3984300000	212	3.53949817224384	0.00701309102754418	2.26156282424927	7.50862702871823	NbD000355.1	NbD000355.1	72	subtilisin-like protease SBT1.9 (XP_019231474.1)	SP (Sec/SPI)
19.1041831970215	20.3316688537598	20.2132377624512	19.5877265930176	17.2361640930176	16.6723232269287	17.2036914825439	17.1375942230225	+	Mock_DHQ	5	2	0	23.9	11.5	0	25.178	0	323.31	20377000	6	3.90084589212945	0.00540956039746677	2.74676084518433	8.7213748953978	NbD000465.1	NbD000465.1	75	proteasome subunit beta type-6 (XP_019245712.1)	Other
20.1415824890137	17.891975402832	21.534595489502	21.1837425231934	16.9255847930908	17.9693546295166	17.5583992004395	18.2990760803223			7	5	5	26.6	17.9	17.9	39.4	0	256.65	55770000	11	1.5440386845528	0.087973753967715	2.49987030029297	2.86607849867679	NbE05064349.1;NbD000509.1	NbE05064349.1;NbD000509.1	77	GDSL esterase/lipase At5g55050-like (XP_016476245.1);GDSL esterase/lipase At5g55050-like (XP_016476245.1)	SP (Sec/SPI)
19.6432228088379	22.1519908905029	22.176607131958	21.3266868591309	20.1367111206055	19.8933849334717	20.234676361084	21.8700046539307			12	12	2	32.9	32.9	5.5	54.052	0	235.83	133600000	38	0.481603925139779	0.46344813840512	0.790932655334473	1.06006777619622	NbD000606.1	NbD000606.1	80	6-phosphogluconate dehydrogenase, decarboxylating 3 (XP_019239473.1)	Other
19.6804428100586	23.4027557373047	21.5366840362549	21.9366455078125	23.2090625762939	24.2062034606934	23.2532234191895	26.1220645904541			3	1	1	38.9	14.4	14.4	17.012	0	37.616	928080000	35	1.32935241940576	0.120754100152132	-2.55850648880005	-2.49501239633482	NbD000736.1	NbD000736.1	86	plastocyanin (XP_016470474.1)	Other
22.7350025177002	22.8588581085205	22.5330028533936	21.3942489624023	17.2355175018311	16.4610481262207	19.0044555664063	17.0760345458984	+	Mock_DHQ	5	5	5	27.9	27.9	27.9	17.347	0	8.8012	160880000	14	3.59983397412936	0.0065895808547145	4.93601417541504	7.70052624409926	NbD049618.1;NbD000767.1;NbD025937.1;NbD028952.1;NbD005938.1;NbD045330.1	NbD049618.1;NbD000767.1;NbD025937.1;NbD028952.1;NbD005938.1;NbD045330.1	89	60S ribosomal protein L23a-like (XP_019226632.1);60S ribosomal protein L23a (XP_019250574.1);60S ribosomal protein L23a-like (XP_016484654.1);60S ribosomal protein L23a-like isoform X1 (XP_019235927.1);60S ribosomal protein L23a-like (XP_01922663	Other
18.6296634674072	22.4864273071289	20.8462867736816	19.4670448303223	20.3418006896973	21.0268859863281	21.2050247192383	22.0769844055176			3	3	3	20.3	20.3	20.3	29.908	0	12.016	126870000	23	0.38366157177778	0.541093248049661	-0.805318355560303	-0.878691715374346	NbD004804.1;NbD000808.1	NbD004804.1;NbD000808.1	93	ribulose-phosphate 3-epimerase, chloroplastic-like (XP_016500546.1);ribulose-phosphate 3-epimerase, chloroplastic (XP_019243047.1)	Other
20.6940441131592	21.5419845581055	21.7103233337402	21.5937747955322	21.5745468139648	21.4659786224365	20.8668766021729	19.5609302520752			10	9	9	39.8	37.1	37.1	43.226	0	73.007	138650000	29	0.448865989545793	0.488355158487299	0.517948627471924	1.00039581443949	NbD036094.1;NbD000822.1;NbD014721.1;NbE03055990.1;NbD047590.1	NbD036094.1;NbD000822.1	96	malate dehydrogenase, chloroplastic isoform X2 (XP_019230290.1);malate dehydrogenase, chloroplastic isoform X1 (XP_019230288.1)	Other
20.7045516967773	21.8174171447754	21.0270195007324	19.9927234649658	20.5689468383789	20.1379623413086	19.9442081451416	21.6512775421143			14	14	14	20.4	20.4	20.4	91.866	0	323.31	96530000	40	0.232682011228975	0.701363744809713	0.309829235076904	0.576532643256956	NbD000885.1	NbD000885.1	99	probable cytosolic oligopeptidase A (XP_019228215.1)	Other
18.4801425933838	17.3326301574707	16.9162521362305	17.2394733428955	18.4410305023193	17.1880741119385	16.8165264129639	17.9272499084473			13	3	3	31.1	8.1	8.1	57.359	0	21.513	30773000	5	0.0724662766573704	0.89895615546998	-0.101095676422119	-0.202365646813986	NbD000886.1	NbD000886.1	100	serine hydroxymethyltransferase, mitochondrial-like (XP_016443054.1)	Other
19.3254680633545	20.0282344818115	19.3843536376953	20.285795211792	19.9628219604492	18.7168598175049	19.9837055206299	20.3079700469971			6	6	0	39.2	39.2	0	21.975	0	25.04	48340000	36	0.0104129084111365	0.985323400312467	0.0131235122680664	0.0309561507016118	NbD000971.1;NbD022454.1;NbD009944.1	NbD000971.1;NbD022454.1	103	60S ribosomal protein L9-1 (XP_019235076.1);60S ribosomal protein L9-1 (XP_019235076.1)	Other
20.3057460784912	21.6796436309814	21.6810607910156	18.8621158599854	17.1007022857666	17.4717483520508	17.7675552368164	18.4501247406006	+	Mock_DHQ	4	4	3	41.3	41.3	31.7	10.429	0	17.256	53011000	16	2.15426542110603	0.0381205083458765	2.93460893630981	4.01352153824953	NbD035478.1;NbE05065948.1;NbD001025.1	NbD035478.1;NbE05065948.1;NbD001025.1	104	60S acidic ribosomal protein P2A-like (XP_009624065.1);60S acidic ribosomal protein P2A-like (XP_009624065.1);60S acidic ribosomal protein P2A-like (XP_016477264.1)	SP (Sec/SPI)
20.3542327880859	20.1906299591064	19.7230072021484	19.8407802581787	17.3377704620361	17.5105667114258	17.8078784942627	17.6035575866699	+	Mock_DHQ	3	3	3	29.9	29.9	29.9	11.77	0	4.7292	30765000	6	5.0654037598622	0.00268075590299935	2.46221923828125	13.9095435979063	NbD028652.1;NbD022971.1;NbD001068.1;NbE03061671.1;NbD022270.1	NbD028652.1;NbD022971.1;NbD001068.1;NbE03061671.1	108	40S ribosomal protein S25 (XP_019252409.1);40S ribosomal protein S25 (XP_019252409.1);40S ribosomal protein S25 (XP_019252409.1);40S ribosomal protein S25-like (XP_019241494.1)	Other
25.3065032958984	24.842493057251	24.289119720459	25.5672073364258	24.4118976593018	23.8544330596924	23.1501789093018	23.0382862091064			11	11	11	75	75	75	17.654	0	323.31	1368200000	94	1.7580935506147	0.0633811501300685	1.38763189315796	3.25054262497246	NbD001126.1;NbD016103.1	NbD001126.1	110	major allergen Pru ar 1-like (XP_019263557.1)	Other
19.3468723297119	20.7460784912109	17.3580093383789	20.2270565032959	17.620532989502	18.3674011230469	19.6948947906494	17.1243991851807			2	2	2	21.6	21.6	21.6	15.666	0	18.035	42771000	10	0.621256074114339	0.370908454784878	1.21769714355469	1.3066104334696	NbD001170.1	NbD001170.1	111	non-specific lipid-transfer protein 1-like (XP_016510583.1)	Other
20.0460681915283	22.5513572692871	20.7176628112793	18.8709907531738	20.4266490936279	19.8254890441895	19.171236038208	21.0975131988525			10	10	9	21.5	21.5	19.9	80.949	0	88.978	106850000	29	0.186898792312975	0.755230184047487	0.416297912597656	0.476937181444371	NbD001205.1;NbE03057859.1;NbD004030.1	NbD001205.1;NbE03057859.1;NbD004030.1	115	beta-galactosidase-like (XP_016493241.1);beta-galactosidase-like (XP_016493241.1);beta-galactosidase-like (XP_016493241.1)	SP (Sec/SPI)
17.4480304718018	19.2848701477051	20.7832469940186	20.5343112945557	17.5673351287842	17.0874404907227	17.6071395874023	17.4494552612305			4	4	4	37.3	37.3	37.3	17.427	0	20.477	43937000	10	1.45033503442582	0.101442925343264	2.08477210998535	2.7025830787291	NbE05064025.1;NbE03057893.1;NbD025049.1;NbD001246.1	NbE05064025.1;NbE03057893.1;NbD025049.1;NbD001246.1	119	basic blue protein (XP_019259888.1);basic blue protein (XP_019259888.1);basic blue protein (XP_019259888.1);basic blue protein (XP_019259888.1)	SP (Sec/SPI)
18.3516902923584	18.6623687744141	19.2681484222412	18.4143142700195	18.8458271026611	18.0700092315674	18.7303581237793	17.5280151367188			4	4	1	34	34	8.8	16.804	0	26.259	17729000	11	0.461973491821286	0.477846185906017	0.38057804107666	1.02439095767245	NbD001268.1;NbD035112.1;NbD034742.1;NbD013148.1	NbD001268.1;NbD035112.1;NbD034742.1;NbD013148.1	121	40S ribosomal protein S16-like (XP_019230859.1);40S ribosomal protein S16-like (XP_019230859.1);40S ribosomal protein S16-like (XP_019254766.1);40S ribosomal protein S16-like (XP_019254766.1)	Other
18.1012363433838	19.5161075592041	17.6669178009033	16.7060623168945	17.6541194915771	16.5140037536621	18.0891151428223	16.6141548156738			4	4	4	5.1	5.1	5.1	115.3	0	8.7803	9490900	6	0.510300080197895	0.443542688898331	0.779732704162598	1.11170273114237	NbD001276.1;NbE05066062.1;NbD035130.1	NbD001276.1;NbE05066062.1;NbD035130.1	122	protein translocase subunit SECA1, chloroplastic (XP_019244306.1);protein translocase subunit SECA1, chloroplastic (XP_019244306.1);Partial, protein translocase subunit SECA1, chloroplastic (XP_019244306.1)	Other
19.8170185089111	17.5153770446777	17.2440395355225	18.2965221405029	16.9300193786621	17.8198871612549	18.4841995239258	17.860538482666			2	2	2	14.4	14.4	14.4	17.236	0	6.9421	14312000	4	0.279167372046242	0.652344314263997	0.444578170776367	0.67332096696961	NbD039520.1;NbD014363.1;NbD044612.1;NbD025627.1;NbD020313.1;NbD018795.1;NbD001284.1;NbD049002.1;NbE05065758.1	NbD039520.1;NbD014363.1;NbD044612.1;NbD025627.1;NbD020313.1;NbD018795.1;NbD001284.1;NbD049002.1;NbE05065758.1	123	60S ribosomal protein L24 (XP_019250786.1);60S ribosomal protein L24-like (XP_019224405.1);60S ribosomal protein L24 (XP_019250786.1);60S ribosomal protein L24-like (XP_019245924.1);60S ribosomal protein L24-like (XP_019224405.1);60S ribosomal p	Other
19.2049770355225	17.9282760620117	19.4601593017578	16.6809730529785	17.2000522613525	17.1700019836426	17.922872543335	16.7002964019775			8	3	3	21.3	10	10	44.402	0	7.9752	10637000	8	0.766990829694805	0.285411084685549	1.07029056549072	1.55474051669569	NbD001331.1	NbD001331.1	125	60S ribosomal protein L3-2-like (XP_016443425.1)	Other
16.3096160888672	17.4362392425537	17.3361225128174	17.2425594329834	16.9260406494141	16.6189422607422	17.8999195098877	17.2844200134277			3	3	3	3.3	3.3	3.3	99.277	0	4.8715	5084700	5	0.0978656608017895	0.8646957709014	-0.1011962890625	-0.267227985202027	NbE05063355.1;NbD042751.1;NbD001415.1;NbE05065485.1;NbD015542.1;NbE05065315.1;NbD031701.1	NbE05063355.1;NbD042751.1;NbD001415.1;NbE05065485.1;NbD015542.1;NbE05065315.1;NbD031701.1	130	coatomer subunit beta-2-like (XP_018628416.1);coatomer subunit beta-2-like (XP_019245291.1);coatomer subunit beta-2-like (XP_018628416.1);coatomer subunit beta-2-like (XP_018628416.1);coatomer subunit beta-2 isoform X1 (XP_019244112.1);coat	Other
20.4307384490967	20.2412109375	20.3946685791016	19.3584880828857	16.4634838104248	17.5385055541992	16.247278213501	17.5970306396484	+	Mock_DHQ	6	6	6	14.8	14.8	14.8	60.318	0	134.93	34277000	18	3.45448262914645	0.00794705872846576	3.14470195770264	7.24499832503632	NbD001450.1;NbD035861.1;NbE05065933.1	NbD001450.1;NbD035861.1;NbE05065933.1	131	T-complex protein 1 subunit eta (XP_016479946.1);T-complex protein 1 subunit eta (XP_016479946.1);T-complex protein 1 subunit eta (XP_016479946.1)	Other
21.31130027771	20.2555732727051	20.1123523712158	20.6642284393311	18.2122097015381	16.4716758728027	16.3727645874023	17.2457141876221	+	Mock_DHQ	6	4	4	12.4	8.7	8.7	63.942	0	7.0172	54557000	7	3.36244535158417	0.00857555474845433	3.51027250289917	6.96821689688565	NbD001476.1	NbD001476.1	132	peptide-N4-(N-acetyl-beta-glucosaminyl)asparagine amidase A-like (XP_016463185.1)	SP (Sec/SPI)
18.9974708557129	19.4405250549316	17.5602798461914	17.0747776031494	17.2668800354004	18.3596897125244	18.3767013549805	19.0468940734863			3	3	3	5.9	5.9	5.9	49.905	0	3.159	20567000	5	0.00282903927967363	0.996241490226442	0.0057220458984375	0.00848245068623043	NbE03056145.1;NbD015832.1;NbD001618.1	NbE03056145.1;NbD015832.1;NbD001618.1	138	spermidine coumaroyl-CoA acyltransferase (XP_009619891.1);spermidine coumaroyl-CoA acyltransferase (XP_009619891.1);spermidine coumaroyl-CoA acyltransferase (XP_009619891.1)	Other
21.56276512146	24.553503036499	23.5710315704346	22.9182167053223	23.147029876709	22.7427310943604	22.1738967895508	24.4166088104248			16	16	9	29	29	20.2	68.399	0	187.51	798310000	203	0.0134216645349242	0.981238866077004	0.0313124656677246	0.0397682424443775	NbD001635.1;NbE44071034.1;NbD049141.1;NbD050521.1;NbD039749.1	NbD001635.1;NbE44071034.1;NbD049141.1;NbD050521.1	139	lysosomal beta glucosidase-like (XP_009786312.1);lysosomal beta glucosidase-like (XP_009786312.1);lysosomal beta glucosidase-like (XP_009786312.1);Partial, lysosomal beta glucosidase-like (XP_009786312.1)	SP (Sec/SPI)
23.4176387786865	24.7410335540771	23.1403045654297	24.8066120147705	21.3594970703125	21.4400978088379	21.6302757263184	21.7994251251221	+	Mock_DHQ	21	21	21	25.9	25.9	25.9	116.38	0	323.31	613520000	98	2.83184399575832	0.0150683875564001	2.46907329559326	5.53024091758627	NbD001677.1	NbD001677.1	142	lysosomal alpha-mannosidase-like (XP_009775244.1)	SP (Sec/SPI)
18.8260650634766	17.8559875488281	19.2572765350342	19.6384925842285	17.5119800567627	19.1577320098877	19.2822017669678	21.0738506317139			6	6	6	23.7	23.7	23.7	37.35	0	127.45	39311000	15	0.170439897509252	0.772995370388768	-0.361985683441162	-0.439920587456593	NbD001678.1;NbD024764.1;NbD041681.1	NbD001678.1;NbD024764.1	143	spermidine synthase (XP_009777991.1);spermidine synthase (XP_009777991.1)	Other
17.8927917480469	20.1775512695313	18.3986186981201	19.5339679718018	17.171407699585	16.5924282073975	17.0843830108643	17.3097820281982			3	3	3	12.6	12.6	12.6	40.015	0	32.148	15218000	18	1.94697449797685	0.0510305557424375	1.96123218536377	3.60499106421362	NbD001689.1;NbD044121.1	NbD001689.1;NbD044121.1	144	2-oxoisovalerate dehydrogenase subunit beta 1, mitochondrial-like (XP_016508492.1);2-oxoisovalerate dehydrogenase subunit beta 1, mitochondrial-like (XP_016508492.1)	Other
18.4007892608643	18.4544715881348	17.3300037384033	18.2946720123291	17.1246471405029	18.0922393798828	18.5059509277344	17.9910354614258			3	2	2	31.1	23.2	23.2	19.476	0	7.6573	6124500	9	0.191434477895325	0.749070901484335	0.191515922546387	0.487018333582265	NbD001710.1	NbD001710.1	147	protein LHCP TRANSLOCATION DEFECT-like (XP_016433605.1)	Other
19.8440952301025	16.8413181304932	18.3797931671143	18.8689422607422	18.3302249908447	19.9287528991699	18.5568580627441	17.2840099334717			3	3	3	29.4	29.4	29.4	23.338	0	4.3594	34763000	9	0.0169188241683916	0.974271263589603	-0.0414242744445801	-0.0499388804155219	NbE03058311.1;NbD001803.1;NbE03056601.1;NbD031199.1	NbE03058311.1;NbD001803.1	152	putative pterin-4-alpha-carbinolamine dehydratase (XP_016501179.1);putative pterin-4-alpha-carbinolamine dehydratase (XP_016501179.1)	Other
22.625467300415	20.7920150756836	21.0180130004883	21.5468902587891	23.2810745239258	22.3847179412842	22.4864273071289	23.5212116241455			5	5	5	18.8	18.8	18.8	26.459	0	60.799	306620000	34	1.54086195870442	0.0883706817155269	-1.4227614402771	-2.86049214907464	NbD041815.1;NbD007148.1;NbE05067944.1;NbD001815.1	NbD041815.1;NbD007148.1;NbE05067944.1;NbD001815.1	154	peptide methionine sulfoxide reductase A1-like (XP_019238959.1);peptide methionine sulfoxide reductase A1-like (XP_019238959.1);peptide methionine sulfoxide reductase A1-like (XP_016487045.1);peptide methionine sulfoxide reductase A1-like (XP_01648	Other
21.8006896972656	23.500207901001	22.477611541748	22.3857440948486	26.2288513183594	26.873966217041	25.8856258392334	26.8010692596436	+	Mock_DHQ	7	7	7	34.2	34.2	34.2	24.204	0	307.37	2496700000	57	4.02973258029036	0.0047317467874462	-3.90631484985352	-9.19311901074929	NbD035639.1;NbD001974.1	NbD035639.1;NbD001974.1	163	chloroplast PsbQ1 precursor (AFH58005.1);chloroplast PsbQ2 precursor (AFH58006.1)	Other
20.4616394042969	20.1591873168945	20.8169860839844	20.8889636993408	16.1538028717041	16.6305751800537	16.7906017303467	17.2724437713623	+	Mock_DHQ	5	5	1	23.7	23.7	6.4	25.357	0	323.31	76037000	14	4.99589839576538	0.00268075590299935	3.86983823776245	13.5333888034314	NbD002065.1;NbD013005.1	NbD002065.1;NbD013005.1	166	proteasome subunit beta type-6-like (XP_016482394.1);proteasome subunit beta type-6-like (XP_016482394.1)	Other
24.3755722045898	21.2916526794434	21.385217666626	24.1391487121582	22.4329814910889	21.8781490325928	21.8631000518799	19.0749626159668			18	18	18	62.8	62.8	62.8	27.619	0	323.31	393600000	63	0.623096968253269	0.370908454784878	1.48559951782227	1.30979153418807	NbD002068.1;NbE05066099.1	NbD002068.1;NbE05066099.1	167	stress protein DDR48-like (XP_016433695.1);stress protein DDR48-like (XP_016433695.1)	Other
20.5003795623779	17.5209102630615	19.0165042877197	19.3390407562256	17.2356624603271	17.1209506988525	17.4448394775391	16.5609912872314			4	4	4	9.9	9.9	9.9	69.32	0	141	24347000	14	1.6868385177677	0.0711368387332332	2.00359773635864	3.12070077415122	NbD002077.1;NbD041115.1	NbD002077.1;NbD041115.1	168	vacuolar-sorting receptor 3-like (XP_019251853.1);vacuolar-sorting receptor 3-like (XP_019251853.1)	SP (Sec/SPI)
20.7773990631104	19.7743625640869	20.4001007080078	19.1887722015381	17.5931243896484	18.5832290649414	17.9443550109863	17.9148445129395	+	Mock_DHQ	3	3	1	8	8	3.3	47.12	0	34.068	30565000	8	2.60306869389449	0.0196444199118151	2.02627038955688	4.98302063088986	NbD002109.1;NbD041529.1;NbD007058.1	NbD002109.1;NbD041529.1;NbD007058.1	170	26S proteasome non-ATPase regulatory subunit 11 homolog (XP_016485024.1);26S proteasome non-ATPase regulatory subunit 11 homolog (XP_016485024.1);26S proteasome non-ATPase regulatory subunit 11 homolog (XP_019234053.1)	Other
21.0621700286865	21.4304828643799	21.3777713775635	21.0880947113037	17.8123950958252	20.1966457366943	17.779088973999	17.2295551300049	+	Mock_DHQ	4	4	1	11.1	11.1	2.1	52.819	0	10.87	76948000	15	2.37253201829067	0.0268564758521855	2.98520851135254	4.46921336797097	NbD002170.1	NbD002170.1	174	diaminopimelate decarboxylase 1, chloroplastic-like (XP_016470536.1)	Other
17.4942283630371	19.2898063659668	19.0606269836426	19.7974243164063	20.6832027435303	21.5639762878418	21.1804065704346	19.7819042205811			3	3	3	14.8	14.8	14.8	23.583	0	7.2739	65460000	13	1.62579326198983	0.0781625835979847	-1.89185094833374	-3.01098433055527	NbD016855.1;NbD002267.1	NbD016855.1;NbD002267.1	180	BRASSINOSTEROID INSENSITIVE 1-associated receptor kinase 1-like (XP_019230247.1);BRASSINOSTEROID INSENSITIVE 1-associated receptor kinase 1-like (XP_019230247.1)	SP (Sec/SPI)
16.5395526885986	17.7184658050537	17.4810104370117	17.5911273956299	16.6902847290039	17.9233322143555	17.2073764801025	17.8751792907715			3	3	3	10.7	10.7	10.7	29.183	0	7.6599	5397100	5	0.0830313324893362	0.885092493909547	-0.0915040969848633	-0.229668887005399	NbD047427.1;NbD029673.1;NbD002277.1;NbD033476.1	NbD047427.1;NbD029673.1;NbD002277.1;NbD033476.1	182	V-type proton ATPase subunit D-like (XP_019245253.1);V-type proton ATPase subunit D-like (XP_019245253.1);V-type proton ATPase subunit D-like (XP_019267063.1);V-type proton ATPase subunit D-like (XP_019267063.1)	Other
20.0870590209961	22.633960723877	21.5184059143066	19.9753322601318	20.4547290802002	19.561954498291	20.196044921875	20.7644176483154			5	5	5	22	22	22	38.067	0	43.634	94130000	32	0.551891933723512	0.416846151331169	0.809402942657471	1.18556736663171	NbD002281.1;NbE44071408.1	NbD002281.1;NbE44071408.1	183	fructokinase-2 (XP_019253150.1);fructokinase-2 (XP_019253150.1)	Other
19.5039157867432	19.1899795532227	20.3315601348877	19.2840785980225	20.5798492431641	21.1347694396973	20.2989387512207	17.1751937866211			3	3	2	40.3	40.3	28.4	15.041	0	282.37	59418000	18	0.0858242608436537	0.882012922688998	-0.219804286956787	-0.236807984631187	NbD002368.1	NbD002368.1	187	cytochrome b5-like (XP_016505311.1)	Other
20.719669342041	21.2079467773438	21.2502613067627	20.3477592468262	21.6531600952148	20.7255897521973	22.1140060424805	21.7215480804443			6	6	6	46.2	46.2	46.2	19.63	0	85.752	183160000	30	0.941352030083407	0.219094776536744	-0.67216682434082	-1.84577452878969	NbD050701.1;NbD015031.1;NbD051894.1;NbD045377.1;NbD028500.1;NbD009974.1;NbD003304.1;NbD022085.1;NbD002419.1;NbE05068052.1;NbD010029.1;NbD002638.1;NbE03053680.1;NbD046068.1;NbD039777.1	NbD050701.1;NbD015031.1;NbD051894.1;NbD045377.1;NbD028500.1;NbD009974.1;NbD003304.1;NbD022085.1;NbD002419.1;NbE05068052.1;NbD010029.1;NbD002638.1	190	ADP-ribosylation factor 2 (XP_019236492.1);ADP-ribosylation factor 1 (XP_016471937.1);ADP-ribosylation factor 2 (XP_019236492.1);ADP-ribosylation factor (XP_019235487.1);ADP-ribosylation factor 2 (XP_019236492.1);ADP-ribosylation factor 2-like	Other
23.5750789642334	21.2192764282227	22.8108425140381	23.4223957061768	23.620756149292	22.2000331878662	22.9485988616943	22.0428676605225			15	15	10	43.9	43.9	34.1	35.848	0	129.03	433030000	49	0.0284031301345742	0.962222269365901	0.0538344383239746	0.0828153293779176	NbD002609.1	NbD002609.1	195	annexin D1-like (XP_019266422.1)	Other
17.8253803253174	21.04052734375	19.7864894866943	18.3547058105469	18.6885585784912	16.6303291320801	20.0930042266846	22.0625			10	10	2	29.1	29.1	5.4	92.774	0	295.46	61301000	23	0.0295823250254078	0.960515930974077	-0.116822242736816	-0.0861472165903419	NbD002660.1;NbD001140.1	NbD002660.1;NbD001140.1	198	nitrile-specifier protein 5 (XP_019241516.1);Partial, nitrile-specifier protein 5 (XP_019241516.1)	Other
21.4317073822021	20.5304107666016	21.5151844024658	21.5352592468262	21.0401935577393	20.7678966522217	20.980920791626	21.0414638519287			5	5	2	25.4	25.4	10.7	23.056	0	25.366	115940000	13	0.548641524330052	0.417927724118317	0.29552173614502	1.17983290122064	NbD037012.1;NbD032461.1;NbD014898.1;NbD002769.1;NbD000097.1	NbD037012.1;NbD032461.1;NbD014898.1;NbD002769.1	206	40S ribosomal protein S9-2-like (XP_016516131.1);40S ribosomal protein S9-2-like (XP_019227869.1);40S ribosomal protein S9-2-like (XP_009779308.1);40S ribosomal protein S9-2-like (XP_016516131.1)	Other
20.3148441314697	17.726526260376	17.043436050415	19.8758869171143	17.0742359161377	20.0743083953857	19.4401798248291	20.8319034576416			3	3	3	14.5	14.5	14.5	20.273	0	7.3743	49718000	12	0.21548199176382	0.717117290522007	-0.614983558654785	-0.539659658217421	NbD002922.1;NbE05065629.1;NbD044262.1;NbD029303.1;NbD030192.1	NbD002922.1;NbE05065629.1;NbD044262.1;NbD029303.1	217	Partial, superoxide dismutase [Mn], mitochondrial (XP_019256915.1);superoxide dismutase [Mn], mitochondrial-like (XP_016512528.1);superoxide dismutase [Mn], mitochondrial (XP_009594521.1);superoxide dismutase [Mn], mitochondrial-like (XP_016512528.	Other
25.1810512542725	21.7210063934326	23.4267520904541	23.6030883789063	24.7439136505127	24.9873275756836	24.0556488037109	21.9643402099609			10	10	8	34.1	34.1	24.5	32.428	0	323.31	1006200000	74	0.17991319174204	0.762314797880496	-0.454833030700684	-0.461311039586971	NbD039430.1;NbD002971.1	NbD039430.1;NbD002971.1	221	soluble inorganic pyrophosphatase 6, chloroplastic-like (XP_016449362.1);soluble inorganic pyrophosphatase 6, chloroplastic-like (XP_019234458.1)	Other
21.3790950775146	23.8434524536133	22.419132232666	22.6373023986816	20.1527652740479	21.5761165618896	18.9038352966309	22.0152244567871			14	10	10	49.2	39.4	39.4	38.596	0	323.31	217810000	72	1.14985290897443	0.156895417173986	1.90776014328003	2.19262078461721	NbD002999.1	NbD002999.1	223	fructose-bisphosphate aldolase 6, cytosolic-like (XP_019265393.1)	Other
16.270715713501	17.5239753723145	17.3453044891357	17.3244915008545	17.2849140167236	18.3518619537354	18.509241104126	19.1616725921631			2	2	2	38.3	38.3	38.3	12.219	0	14.393	16328000	14	1.33788221740441	0.120049694285913	-1.2108006477356	-2.50953242251905	NbD043851.1;NbD003000.1;NbD043851.2;NbD003000.2	NbD043851.1;NbD003000.1;NbD043851.2;NbD003000.2	224	macrophage migration inhibitory factor homolog (XP_016438614.1);macrophage migration inhibitory factor homolog (XP_016438614.1);macrophage migration inhibitory factor homolog isoform X1 (XP_019254804.1);macrophage migration inhibitory factor homolog	Other
24.1447601318359	22.8310527801514	23.5871486663818	22.5170841217041	22.3605690002441	23.640417098999	22.9409332275391	22.7894306182861			8	8	8	38.4	38.4	38.4	33.264	0	49.861	748760000	48	0.313550665135299	0.613128642486938	0.337173938751221	0.742562088565256	NbD003032.1;NbD005460.1	NbD003032.1	226	putative glucose-6-phosphate 1-epimerase (XP_016462696.1)	Other
20.6891899108887	20.0966129302979	20.487678527832	20.0770511627197	20.1743850708008	20.5898494720459	20.2660217285156	22.2796020507813			5	5	3	21	21	11	23.507	0	117.82	94108000	21	0.42250375141488	0.510071891622835	-0.489831447601318	-0.951683177977356	NbD003080.1	NbD003080.1	229	1,2-dihydroxy-3-keto-5-methylthiopentene dioxygenase 2-like (XP_016471949.1)	Other
20.2374801635742	20.5426464080811	19.8620872497559	19.4309024810791	17.5864543914795	19.329065322876	19.4826469421387	17.5864925384521			5	5	5	5	5	5	117.66	0	8.7154	45495000	10	1.40923607864068	0.106597596190857	1.52211427688599	2.63165825101154	NbD003096.1;NbD034504.1	NbD003096.1;NbD034504.1	230	phosphoenolpyruvate carboxylase 4 (XP_019250166.1);phosphoenolpyruvate carboxylase 4 (XP_009762235.1)	Other
19.1540508270264	20.8669528961182	19.5325984954834	20.6246204376221	19.6252994537354	18.9748573303223	19.1880970001221	20.8033332824707			11	11	11	20.9	20.9	20.9	73.377	0	47.34	52161000	30	0.28307273778259	0.647239109983226	0.396658897399902	0.681279269973557	NbD003208.1	NbD003208.1	232	uncharacterized protein LOC109206941 (XP_019225358.1)	Other
22.472339630127	16.8763313293457	19.0893630981445	21.4331855773926	20.3590679168701	19.8000507354736	19.9220581054688	19.7850856781006			5	5	5	21.9	21.9	21.9	25.645	0	8.7658	104830000	15	0.000327836594757645	0.999245413187904	0.00123929977416992	0.0009857882698911	NbD003233.1;NbD003922.1;NbE44074037.1;NbD026186.1;NbE05068076.1;NbD021688.1	NbD003233.1;NbD003922.1;NbE44074037.1;NbD026186.1;NbE05068076.1;NbD021688.1	234	nucleoside diphosphate kinase 3-like (XP_019261349.1);Partial, uncharacterized protein LOC104084708 (XP_018622361.1);uncharacterized protein LOC104084708 (XP_018622361.1);nucleoside diphosphate kinase 3-like (XP_016485138.1);uncharacterized protei	Other
20.9923763275146	22.2449588775635	22.7288513183594	20.9188899993896	21.3111343383789	21.7611331939697	21.9261837005615	22.7936820983887			9	8	6	36.9	32.9	28.9	34.224	0	323.31	200330000	48	0.158589815907574	0.786461970055099	-0.22676420211792	-0.412825377877518	NbD003274.1;NbE05064614.1;NbD038065.1	NbD003274.1;NbE05064614.1;NbD038065.1	236	cysteine synthase (XP_019267385.1);Partial, cysteine synthase-like isoform X2 (XP_016480367.1);cysteine synthase (XP_019267385.1)	Other
23.0725593566895	22.9757175445557	23.6304531097412	22.2919330596924	21.7712459564209	22.2456550598145	21.6921310424805	21.8916721343994			12	12	3	61.4	61.4	15.7	25.774	0	80.327	355700000	46	1.96270454008228	0.0502150856600476	1.09248971939087	3.63523763704669	NbE03056876.1;NbD003315.1;NbD026108.1	NbE03056876.1;NbD003315.1	241	elongation factor 1-delta 1-like isoform X1 (XP_009790695.1);elongation factor 1-delta 1-like isoform X2 (XP_016501078.1)	Other
21.4524173736572	19.6795654296875	21.1380233764648	21.2208709716797	17.2259082794189	17.4252777099609	17.4770927429199	16.5142631530762	+	Mock_DHQ	14	2	2	42.2	8.1	8.1	30.414	0	4.8866	125700000	8	3.71040280743704	0.0059634129483544	3.71208381652832	8.06292279489769	NbD003323.1	NbD003323.1	242	psbP-like protein 1, chloroplastic (XP_019252126.1)	Other
23.3762359619141	22.0024394989014	22.367223739624	22.2228775024414	22.7270240783691	22.1369915008545	21.5337886810303	21.4685173034668			7	7	2	29.9	29.9	7	31.126	0	77.395	251270000	31	0.583553128978585	0.395607928448022	0.525613784790039	1.24111825902738	NbD037868.1;NbD003344.1;NbE03053946.1;NbD015367.1;NbE05068189.1	NbD037868.1;NbD003344.1;NbE03053946.1;NbD015367.1;NbE05068189.1	244	40S ribosomal protein SA-like (XP_019230676.1);40S ribosomal protein SA-like (XP_009789865.1);40S ribosomal protein SA-like (XP_019254241.1);40S ribosomal protein Sa-2-like isoform X2 (XP_009594850.1);40S ribosomal protein Sa-2-like isoform X2 (X	Other
24.1157703399658	24.4707889556885	24.1656093597412	24.8896217346191	22.3719635009766	22.4106178283691	22.5413703918457	22.2075595855713	+	Mock_DHQ	17	6	6	53.7	27	27	45.797	0	238.7	925260000	105	4.38836835069272	0.00400929520990491	2.02756977081299	10.6276647775886	NbD003345.1	NbD003345.1	245	alpha-galactosidase-like (XP_016471264.1)	SP (Sec/SPI)
24.2393608093262	22.2910614013672	23.7895488739014	22.9907855987549	24.7927303314209	23.9081153869629	24.7973880767822	19.9884300231934			13	11	5	41	32.3	15.2	38.844	0	323.31	752910000	51	0.0120944573161583	0.982422824595534	-0.0439767837524414	-0.0358882249838353	NbD003441.1;NbD023130.1	NbD003441.1	248	glutamine synthetase-like (XP_016453497.1)	Other
18.1951789855957	21.9196891784668	19.8457813262939	20.3402805328369	18.6167278289795	19.0157680511475	19.4444332122803	18.8548927307129			10	3	3	25.9	12.3	12.3	56.759	0	102.4	44104000	45	0.669006447064733	0.34494030306737	1.09227705001831	1.3886796734892	NbD003474.1	NbD003474.1	249	aspartyl protease family protein At5g10770-like (XP_016437414.1)	Other
20.0430011749268	21.2963085174561	20.6811466217041	21.1425800323486	20.9305591583252	19.9835662841797	16.8128147125244	19.073184967041			10	10	10	15	15	15	87.023	0	78.913	99215000	46	0.865238905663777	0.244773255286428	1.59072780609131	1.71915648433038	NbD003490.1;NbD000877.1;NbE44072933.1	NbD003490.1;NbD000877.1;NbE44072933.1	250	probable beta-D-xylosidase 6 (XP_016465710.1);probable beta-D-xylosidase 6 (XP_019230348.1);probable beta-D-xylosidase 6 (XP_016465710.1)	SP (Sec/SPI)
20.7805271148682	20.3881645202637	19.9328670501709	20.7585754394531	17.4147930145264	20.3906860351563	20.1542491912842	17.1837501525879			6	6	2	17.7	17.7	6.4	28.252	0	57.053	52307000	12	0.974197557398086	0.205657002026267	1.67916393280029	1.9003299173089	NbD013869.1;NbD004501.1;NbD003525.1;NbD010443.1	NbD013869.1;NbD004501.1;NbD003525.1;NbD010443.1	252	40S ribosomal protein S6 (XP_019234073.1);40S ribosomal protein S6-like (XP_019254214.1);40S ribosomal protein S6 (XP_019234073.1);40S ribosomal protein S6-like (XP_019254214.1)	Other
19.6213684082031	21.0795917510986	19.0403270721436	19.7747478485107	21.3096370697021	21.0152244567871	21.7375221252441	22.4656543731689			8	8	2	30.5	30.5	10.2	33.882	0	20.365	111330000	27	1.77806029362516	0.0617770721296454	-1.75300073623657	-3.28728739285913	NbD003593.1;NbD013576.1;NbD046521.1;NbD014141.1	NbD003593.1	255	probable xyloglucan endotransglucosylase/hydrolase protein (XP_016462269.1)	SP (Sec/SPI)
20.8157367706299	20.2547664642334	19.7534580230713	19.4238834381104	18.0591201782227	16.9531574249268	17.3198928833008	17.9430160522461	+	Mock_DHQ	4	3	3	12.8	9.9	9.9	47.501	0	8.2829	35185000	8	3.09743759324368	0.0107819558669332	2.49316453933716	6.21820747494833	NbD003605.1;NbD025203.1;NbD028572.1	NbD003605.1;NbD025203.1;NbD028572.1	258	26S protease regulatory subunit 6A homolog (XP_019227878.1);26S protease regulatory subunit 6A homolog (XP_019227878.1);26S protease regulatory subunit 6A homolog (XP_016483196.1)	Other
20.1166744232178	17.8544044494629	19.8653373718262	19.3741130828857	17.7317123413086	18.5119895935059	17.8716716766357	17.1403884887695			4	4	1	22.5	22.5	3.7	20.844	0	12.015	34418000	10	1.37211883803026	0.113443081760532	1.48869180679321	2.56797809438182	NbD003621.1	NbD003621.1	261	60S ribosomal protein L18-2-like (XP_019243667.1)	Other
22.7673721313477	20.6816596984863	20.7245063781738	20.8278789520264	15.6782550811768	17.2772312164307	16.897087097168	17.6999778747559	+	Mock_DHQ	3	3	3	10.5	10.5	10.5	35.58	0	6.0224	99131000	9	3.21072451933327	0.00932774816948045	4.36221647262573	6.53060300540828	NbD003622.1;NbE03061483.1;NbD012720.1	NbD003622.1;NbE03061483.1;NbD012720.1	262	epoxide hydrolase (ACE82565.1);epoxide hydrolase (ACE82565.1);epoxide hydrolase (ACE82566.1)	Other
17.3961219787598	17.9841594696045	17.2157173156738	18.7088642120361	16.8755569458008	17.2455062866211	18.3402156829834	17.6477947235107			3	3	3	11.2	11.2	11.2	45.273	0	74.585	12499000	10	0.267612857300469	0.66241414948093	0.298947334289551	0.649625743696999	NbE03055871.1;NbD031018.1;NbD003779.1;NbD007492.1	NbE03055871.1;NbD031018.1;NbD003779.1	269	branched-chain-amino-acid aminotransferase 3, chloroplastic-like (XP_019267372.1);branched-chain-amino-acid aminotransferase 3, chloroplastic-like (XP_019267372.1);branched-chain aminotransferase (ABW76425.1)	Other
21.5120029449463	24.5784797668457	23.3230609893799	22.1287097930908	23.4964351654053	24.8213348388672	24.2955799102783	24.7518501281738			6	6	6	40.1	40.1	40.1	23.305	0	260.66	790580000	54	1.00905068405416	0.197006428776888	-1.45573663711548	-1.9582122966897	NbD003783.1;NbD022902.1;NbE05063102.1	NbD003783.1;NbD022902.1;NbE05063102.1	270	thylakoid lumenal 15 kDa protein 1, chloroplastic-like (XP_016438345.1);thylakoid lumenal 15 kDa protein 1, chloroplastic-like (XP_016438345.1);thylakoid lumenal 15 kDa protein 1, chloroplastic-like (XP_016438345.1)	Other
20.8396892547607	17.1927738189697	18.4613189697266	18.2373390197754	16.733190536499	18.1506729125977	16.8285236358643	17.6420917510986			6	6	6	11.7	11.7	11.7	59.138	0	12.708	14913000	8	0.792318010711087	0.275645527497909	1.34416055679321	1.59727861944701	NbD042584.1;NbD003833.1;NbE44074313.1;NbE05064380.1	NbD042584.1;NbD003833.1;NbE44074313.1;NbE05064380.1	272	T-complex protein 1 subunit alpha (XP_016446555.1);T-complex protein 1 subunit alpha (XP_019259082.1);T-complex protein 1 subunit alpha (XP_019259082.1);T-complex protein 1 subunit alpha (XP_019259082.1)	Other
24.3452987670898	24.8446502685547	24.3586387634277	26.3982772827148	25.1298656463623	25.0638580322266	25.0181407928467	25.0483913421631			16	16	4	68.8	68.8	16.8	36.23	0	309.62	1695500000	92	0.056988249974294	0.920833652419801	-0.0783476829528809	-0.161468253775926	NbD003856.1	NbD003856.1	274	malate dehydrogenase, mitochondrial (XP_016468597.1)	Other
20.3141803741455	19.457857131958	21.3254795074463	19.5440635681152	16.6004161834717	17.5412788391113	20.2305793762207	17.8482265472412			6	6	2	16.8	16.8	7.5	47.626	0	114.31	39724000	13	1.259926772641	0.131743302695283	2.10526990890503	2.37739214567952	NbD003912.1	NbD003912.1	275	chorismate synthase 1, chloroplastic (XP_016444412.1)	Other
20.7124671936035	20.0478000640869	20.4069652557373	21.113561630249	17.7733631134033	17.3872509002686	17.9798278808594	17.124303817749	+	Mock_DHQ	4	4	4	40	40	40	12.319	0	21.529	46491000	9	4.26794310332142	0.00400929520990491	3.00401210784912	10.1249471525337	NbE03060197.1;NbD031121.1;NbD003914.1;NbD032965.1;NbD010327.1	NbE03060197.1;NbD031121.1;NbD003914.1;NbD032965.1;NbD010327.1	276	V-type proton ATPase subunit G 1 (XP_019247833.1);V-type proton ATPase subunit G 1 (XP_019247833.1);V-type proton ATPase subunit G 1 (XP_019247833.1);V-type proton ATPase subunit G 2 (XP_019225163.1);V-type proton ATPase subunit G 2 (XP_019225163	Other
25.7219753265381	24.9865036010742	24.6440544128418	25.4968605041504	24.1284122467041	24.2067985534668	24.2895431518555	23.3049392700195	+	Mock_DHQ	33	33	0	40.2	40.2	0	80.268	0	323.31	1561400000	158	1.98646036146149	0.0486039779980052	1.22992515563965	3.68114193141413	NbD003943.1;NbD030459.1;NbE44071578.1	NbD003943.1;NbD030459.1;NbE44071578.1	277	heat shock cognate protein 80-like (XP_009763345.1);heat shock protein 90-3 (ALD51962.1);heat shock protein 90-3 (ALD51962.1)	Other
19.8525638580322	18.7922687530518	19.2916526794434	18.8793926239014	17.6806678771973	17.0113658905029	17.1551456451416	19.8723297119141			5	5	1	19	19	4.7	39.449	0	55.888	26465000	14	0.916516587892097	0.229576674615435	1.27409219741821	1.80450061025227	NbD003945.1	NbD003945.1	278	farnesyl pyrophosphate synthase 1-like (XP_019247056.1)	Other
21.0381183624268	20.4874820709229	20.5133533477783	20.0271549224854	19.2246570587158	19.1942653656006	16.9464244842529	21.7642555236816			9	9	9	24.6	24.6	24.6	53.168	0	52.856	74773000	27	0.575474861657688	0.400136970397798	1.23412656784058	1.22699560894749	NbD004020.1;NbD002571.1	NbD004020.1;NbD002571.1	281	monodehydroascorbate reductase 5, mitochondrial isoform X2 (XP_019236480.1);monodehydroascorbate reductase, chloroplastic isoform X1 (XP_009773148.1)	Other
21.9307022094727	22.7054386138916	21.71435546875	23.4827156066895	18.256498336792	21.0856323242188	19.7624397277832	20.543119430542			6	6	6	24.3	24.3	24.3	52.564	0	323.31	192920000	54	1.87331556520009	0.0548016122342913	2.54638051986694	3.46489189398001	NbD004022.1	NbD004022.1	282	probable polygalacturonase (XP_016444909.1)	SP (Sec/SPI)
20.0105876922607	19.2633876800537	19.6570911407471	18.7866325378418	17.4706077575684	16.7166614532471	17.4551658630371	15.999698638916	+	Mock_DHQ	3	3	3	9.3	9.3	9.3	45.884	0	5.1451	24666000	6	2.91677331555588	0.0131076692033334	2.51889133453369	5.74376400152208	NbD004043.1;NbD051235.1	NbD004043.1;NbD051235.1	285	fumarylacetoacetase (XP_009631223.1);fumarylacetoacetase (XP_019237310.1)	Other
19.6663799285889	19.7690925598145	20.2316341400146	17.4674968719482	17.647346496582	21.1950244903564	20.00319480896	18.5092792510986			7	7	6	22.1	22.1	22.1	36.586	0	112.4	49254000	19	0.01867762734333	0.973763283583256	-0.0550603866577148	-0.0550252454417623	NbE03058149.1;NbD004083.1;NbE03054481.1;NbD035449.1;NbD032229.1;NbD035140.1	NbE03058149.1;NbD004083.1;NbE03054481.1;NbD035449.1	287	plasminogen activator inhibitor 1 RNA-binding protein-like (XP_016505397.1);plasminogen activator inhibitor 1 RNA-binding protein-like (XP_016505397.1);plasminogen activator inhibitor 1 RNA-binding protein-like (XP_016505397.1);plasminogen activator	Other
20.0163135528564	18.6139621734619	20.2872619628906	19.6337471008301	17.2498798370361	17.1116638183594	16.0127830505371	16.4242782592773	+	Mock_DHQ	5	5	3	9.3	9.3	7.1	59.571	0	23.462	32493000	10	3.11724557790111	0.0106349452262687	2.93816995620728	6.27197560600857	NbD004216.1;NbD004223.1;NbE03054581.1;NbD049969.1;NbD048196.1;NbD022907.1	NbD004216.1	296	probable pectinesterase/pectinesterase inhibitor 51 (XP_019262376.1)	SP (Sec/SPI)
19.0405941009521	16.2672958374023	18.0657386779785	19.3372993469238	19.6298751831055	19.6216735839844	19.3598613739014	18.0785140991211			4	4	1	23.1	23.1	7.4	23.971	0	53.741	45666000	9	0.598539546980782	0.386901685183327	-0.994749069213867	-1.26723099739717	NbD004271.1;NbD049619.1;NbD044669.1;NbD023330.1;NbD005935.1;NbD051612.1;NbD020520.1	NbD004271.1;NbD049619.1;NbD044669.1;NbD023330.1;NbD005935.1	300	ras-related protein RABE1c-like (XP_016512277.1);ras-related protein RABE1a-like (XP_019238590.1);ras-related protein RABE1c-like (XP_016441463.1);ras-related protein RABE1c-like (XP_019249417.1);ras-related protein RABE1a-like (XP_016511591.1)	Other
20.1222457885742	21.5506057739258	18.8885173797607	18.9553775787354	16.59912109375	18.8471736907959	17.1528854370117	18.1703071594238			24	5	3	41.7	12.6	8.9	71.313	0	15.212	39742000	9	1.46248711386871	0.100243061725645	2.18681478500366	2.72364178626107	NbD004276.1;NbD045201.1;NbD030849.1	NbD004276.1	302	heat shock cognate 70 kDa protein 2-like (XP_016455501.1)	Other
22.467472076416	20.4884643554688	21.6408157348633	22.0764961242676	22.0174694061279	22.2668514251709	22.4780559539795	20.3168334960938			7	4	2	35.1	23.8	17.3	18.91	0	54.592	214050000	36	0.0547225031029304	0.923089556236782	-0.101490497589111	-0.155387006630639	NbD004351.1	NbD004351.1	305	translationally-controlled tumor protein homolog (XP_016510243.1)	Other
18.1251010894775	18.0616035461426	16.6749362945557	18.8911304473877	21.0655269622803	16.9777202606201	18.280933380127	19.5248546600342			6	6	3	26.5	26.5	15	39.556	0	23.013	47412000	14	0.469028841130033	0.472246529248008	-1.02406597137451	-1.03724842901276	NbD004407.1	NbD004407.1	308	probable protein disulfide-isomerase A6 (XP_016486857.1)	SP (Sec/SPI)
21.2402210235596	19.5460624694824	20.3877429962158	23.4966773986816	20.6362628936768	20.5683898925781	21.375280380249	21.8987007141113			10	10	2	32.7	32.7	7.5	47.478	0	76.291	216150000	49	0.0179510635063416	0.973763283583256	0.0480175018310547	0.0529263659133912	NbE05065598.1;NbD004413.1;NbE03062093.1;NbE44074121.1	NbE05065598.1;NbD004413.1;NbE03062093.1;NbE44074121.1	309	calreticulin (XP_019242768.1);calreticulin (XP_019242768.1);calreticulin isoform X2 (XP_009804594.1);calreticulin (XP_019242768.1)	SP (Sec/SPI)
17.1637763977051	17.2697734832764	18.8937397003174	20.650707244873	22.1070938110352	20.2841014862061	21.4835529327393	18.1989250183105			2	2	2	10.1	10.1	10.1	21.412	0	5.3263	58353000	12	0.854917016225465	0.247812057528273	-2.02391910552979	-1.7019480505122	NbD004416.1;NbD013980.1	NbD004416.1;NbD013980.1	310	peptidyl-prolyl cis-trans isomerase CYP19-3-like (XP_009623610.1);peptidyl-prolyl cis-trans isomerase CYP19-3-like (XP_009623610.1)	Other
16.8303756713867	16.5653095245361	18.5825176239014	17.6098575592041	17.7831916809082	16.7926235198975	16.678731918335	16.9421253204346			6	3	3	19	12.3	12.3	28.768	0	20.318	11943000	3	0.278441728194437	0.652694343010109	0.347846984863281	0.671839487122937	NbD019081.1;NbD004488.1	NbD019081.1;NbD004488.1	313	14-3-3 protein 7 (XP_009785724.1);14-3-3 protein 7 (XP_009785724.1)	Other
18.1832580566406	20.1132431030273	21.2820091247559	18.3850288391113	21.2954692840576	22.1278285980225	21.0133171081543	23.1646747589111			6	6	6	34	34	34	25.987	0	22.094	177220000	34	1.4675069967348	0.0998629367157141	-2.40943765640259	-2.73235296563511	NbD026513.1;NbD004566.1	NbD026513.1;NbD004566.1	316	ATP-dependent Clp protease ATP-binding subunit CLPT1, chloroplastic-like (XP_019254543.1);ATP-dependent Clp protease ATP-binding subunit CLPT1, chloroplastic-like (XP_009593077.1)	Other
21.5987796783447	25.1433982849121	24.2872905731201	24.2178592681885	23.4392356872559	23.0124130249023	24.0238609313965	23.9000282287598			5	4	4	27.9	23.6	23.6	21.509	0	151.34	722810000	77	0.0997916792725064	0.862579260868492	0.217947483062744	0.272041145491231	NbD020273.1;NbD004644.1	NbD020273.1;NbD004644.1	318	auxin-binding protein ABP19a-like (XP_016477838.1);auxin-binding protein ABP19a-like (XP_016477838.1)	SP (Sec/SPI)
19.7874946594238	20.0873184204102	20.0175361633301	19.210765838623	17.2758407592773	17.1633052825928	17.3691082000732	19.3605041503906			3	3	3	11.7	11.7	11.7	45.578	0	29.677	31222000	15	1.9110243353422	0.0529501569556941	1.98358917236328	3.53630191280996	NbD004669.1;NbE03053950.1;NbD029078.1	NbD004669.1;NbE03053950.1;NbD029078.1	319	glycerophosphodiester phosphodiesterase GDPD6-like isoform X4 (XP_016509417.1);glycerophosphodiester phosphodiesterase GDPD6-like isoform X1 (XP_016509414.1);Partial, glycerophosphodiester phosphodiesterase GDPD6-like isoform X1 (XP_016509414.1)	SP (Sec/SPI)
24.061840057373	26.44700050354	24.915657043457	24.7408809661865	24.8710308074951	26.4354572296143	24.8134784698486	26.8239593505859			3	3	1	38.9	38.9	14.4	17.014	0	228.65	3262000000	232	0.425722812742907	0.507558363497006	-0.694636821746826	-0.957665354939579	NbD004763.1	NbD004763.1	321	plastocyanin (XP_016470474.1)	Other
18.2396259307861	21.2016792297363	18.3302688598633	18.7586727142334	21.0487308502197	21.6877384185791	21.3442420959473	23.7103023529053			4	1	1	36.6	13.8	13.8	15.547	0	35.969	301030000	42	1.64881484167557	0.0754956553283594	-2.81519174575806	-3.05220240687218	NbE05065180.1;NbD012106.1;NbD051849.1;NbD004836.1;NbE03056104.1;NbD035735.1	NbE05065180.1;NbD012106.1;NbD051849.1;NbD004836.1;NbE03056104.1;NbD035735.1	323	glycine cleavage system H protein, mitochondrial-like (XP_019254852.1);glycine cleavage system H protein, mitochondrial-like (XP_019254852.1);glycine cleavage system H protein, mitochondrial-like (XP_019225484.1);glycine cleavage system H protein, m	Other
19.9577312469482	22.9191989898682	21.1410846710205	17.2359104156494	16.8105716705322	17.093921661377	16.4417572021484	18.3172264099121			1	1	1	9.2	9.2	9.2	17.378	0	20.034	82235000	7	1.33105941410205	0.120564758475749	3.14761209487915	2.49791688554525	NbD049101.1;NbE03053924.1;NbD047317.1;NbD043899.1;NbD043676.1;NbD035875.1;NbD034877.1;NbD017934.1;NbD010159.1;NbD004894.1	NbD049101.1;NbE03053924.1;NbD047317.1;NbD043899.1;NbD043676.1;NbD035875.1;NbD034877.1;NbD017934.1;NbD010159.1;NbD004894.1	325	Partial, 60S ribosomal protein L11-1 (XP_019227576.1);60S ribosomal protein L11-1 (XP_019227576.1);60S ribosomal protein L11-1-like (XP_019262120.1);60S ribosomal protein L11-1-like (XP_019262120.1);60S ribosomal protein L11-1-like (XP_019262120.	Other
18.0409126281738	20.3038520812988	21.9894008636475	20.2478294372559	19.4748077392578	20.6959991455078	20.0165843963623	19.8833045959473			2	2	2	7	7	7	35.065	0	4.354	64744000	11	0.0529688805051423	0.925837976649457	0.127824783325195	0.150663092149405	NbD021100.1;NbD004899.1	NbD021100.1;NbD004899.1	326	probable xyloglucan endotransglucosylase/hydrolase protein 8 (XP_016469224.1);probable xyloglucan endotransglucosylase/hydrolase protein 8 (XP_016469224.1)	SP (Sec/SPI)
17.252613067627	19.8070659637451	19.7867450714111	19.4076290130615	17.0612049102783	16.5017528533936	17.1712341308594	17.8340148925781			3	3	3	13.5	13.5	13.5	34.711	0	21.786	14601000	6	1.54761087803191	0.087541294940272	1.92146158218384	2.8723641081787	NbD004928.1;NbD027284.1;NbE44071030.1	NbD004928.1;NbD027284.1;NbE44071030.1	327	N-carbamoylputrescine amidase (XP_009763640.1);N-carbamoylputrescine amidase (XP_009763640.1);N-carbamoylputrescine amidase (XP_009763640.1)	Other
19.3268718719482	20.2696800231934	19.3350105285645	20.1926784515381	20.9417762756348	19.5385608673096	21.1506595611572	22.0646057128906			6	6	6	20.3	20.3	20.3	33.469	0	184.94	117290000	25	1.00929966718741	0.197006428776888	-1.14284038543701	-1.95862584699769	NbE03057196.1;NbD024654.1;NbD004954.1	NbE03057196.1;NbD024654.1;NbD004954.1	328	thioredoxin-like protein CDSP32, chloroplastic (XP_016471713.1);thioredoxin-like protein CDSP32, chloroplastic (XP_016471713.1);thioredoxin-like protein CDSP32, chloroplastic (XP_016471713.1)	Other
20.3475437164307	23.8552875518799	21.1748104095459	21.9763469696045	22.3494625091553	22.3480834960938	22.4345092773438	24.2427082061768			3	1	1	38.5	13.6	13.6	17.098	0	84.191	736110000	55	0.524974580578081	0.434515871379646	-1.00519371032715	-1.13788815943909	NbD004959.1	NbD004959.1	329	chloroplast plastocyanin precursor (ACV32157.1)	Other
18.7936668395996	22.2740669250488	20.1128616333008	21.5215721130371	19.8130760192871	20.2074108123779	20.4604396820068	20.4807949066162			11	5	5	43.4	16.4	16.4	43.729	0	323.31	90233000	46	0.221845158194038	0.710966535369165	0.435111522674561	0.553373207882531	NbD005008.1	NbD005008.1	332	fasciclin-like arabinogalactan protein 8 (XP_019244732.1)	SP (Sec/SPI)
20.0037422180176	21.2997226715088	20.4721908569336	19.255895614624	16.78200340271	19.959005355835	18.6940116882324	19.9540424346924			6	6	6	10.3	10.3	10.3	69.499	0	15.613	52513000	12	0.813894063715731	0.265363375434468	1.41062211990356	1.63342257944775	NbD005010.1;NbE03061041.1;NbD014748.1;NbE44074502.1;NbD023504.1;NbE05068659.1	NbD005010.1;NbE03061041.1;NbD014748.1;NbE44074502.1;NbD023504.1;NbE05068659.1	333	arginine--tRNA ligase, cytoplasmic-like isoform X1 (XP_019260546.1);arginine--tRNA ligase, cytoplasmic-like isoform X1 (XP_016451823.1);arginine--tRNA ligase, cytoplasmic-like isoform X1 (XP_009776395.1);arginine--tRNA ligase, cytoplasmic-like isofo	Other
18.8005084991455	21.0860214233398	19.8006496429443	19.5712642669678	20.7387580871582	21.7249240875244	21.7318572998047	22.719482421875			5	5	3	42.7	42.7	35.1	14.215	0	91.269	191210000	38	1.6585515651856	0.0745096846065685	-1.91414451599121	-3.06969230095126	NbD005013.1	NbD005013.1	335	profilin-1-like (XP_016480089.1)	Other
20.1162929534912	19.0752239227295	17.2272262573242	18.7174949645996	18.6214580535889	17.5452537536621	16.8299884796143	17.6059799194336			3	3	2	12.5	12.5	9.3	28.561	0	7.0564	23913000	8	0.802341179513362	0.270482735579352	1.13338947296143	1.6140792716928	NbE03055827.1;NbD046170.1;NbD005144.1;NbE44074454.1;NbD044200.1;NbE03060456.1;NbD029676.1	NbE03055827.1;NbD046170.1;NbD005144.1;NbE44074454.1;NbD044200.1;NbE03060456.1;NbD029676.1	340	serine/threonine-protein phosphatase PP2A-5 catalytic subunit isoform X2 (XP_016462376.1);serine/threonine-protein phosphatase PP2A catalytic subunit (XP_019238157.1);serine/threonine-protein phosphatase PP2A catalytic subunit (XP_019238157.1);serin	Other
22.3556041717529	19.5682048797607	21.0156326293945	20.1476821899414	20.4850273132324	16.3234958648682	19.7903137207031	21.6779251098633			10	10	5	26.6	26.6	17.3	42.745	0	112.7	105980000	24	0.408307880916426	0.519828514656276	1.20259046554565	0.925183598666039	NbD005165.1;NbD042982.1	NbD005165.1;NbD042982.1	343	ERBB-3 BINDING PROTEIN 1 (XP_016496376.1);ERBB-3 BINDING PROTEIN 1 (XP_016496376.1)	Other
23.6019554138184	23.7301368713379	23.2118873596191	20.8850936889648	18.6706562042236	18.6911163330078	18.7817440032959	19.7383785247803	+	Mock_DHQ	11	11	10	36.6	36.6	34	33.115	0	209.18	276010000	46	2.79540992025724	0.0156311963697075	3.88679456710815	5.44041747062107	NbD005184.1;NbD013187.1	NbD005184.1;NbD013187.1	344	probable pyridoxal 5-phosphate synthase subunit PDX1 (XP_019262270.1);Partial, probable pyridoxal 5-phosphate synthase subunit PDX1 (XP_019262270.1)	Other
23.4232940673828	17.1811714172363	18.9930553436279	20.7653903961182	23.685173034668	18.5157222747803	19.1568431854248	17.2586574554443			3	1	1	23.3	6.3	6.3	17.372	0	7.3789	165030000	13	0.0816288215606321	0.887085740676957	0.436628818511963	0.226071686643742	NbD005190.1;NbD034983.1;NbD000793.1;NbD051419.1;NbD023244.1;NbD022731.1	NbD005190.1;NbD034983.1;NbD000793.1;NbD051419.1;NbD023244.1;NbD022731.1	345	eukaryotic translation initiation factor 5A-2 (XP_016504267.1);eukaryotic translation initiation factor 5A-1 (XP_019248082.1);eukaryotic translation initiation factor 5A-1 (XP_016502573.1);eukaryotic translation initiation factor 5A-1/2 (XP_0164803	Other
17.6409645080566	17.3690528869629	17.7766780853271	18.1756763458252	17.9349842071533	18.0121250152588	16.5425872802734	16.2073631286621			2	2	2	8.1	8.1	8.1	34.946	0.0022472	2.3032	5889300	4	0.527060040114452	0.433589048284963	0.566328048706055	1.14159812753532	NbD027489.1;NbD005204.1	NbD027489.1;NbD005204.1	346	26S proteasome non-ATPase regulatory subunit 7 homolog A (XP_016497233.1);26S proteasome non-ATPase regulatory subunit 7 homolog A (XP_016497233.1)	Other
19.789867401123	15.7628421783447	20.5542182922363	19.9663486480713	17.0821647644043	17.6618556976318	17.3468494415283	17.5769691467285			5	5	3	10.4	10.4	7	65.571	0	12.188	30254000	11	0.704483357130467	0.321672759452944	1.60135936737061	1.4491226281344	NbD044902.1;NbD005225.1	NbD044902.1;NbD005225.1	347	serine/threonine-protein phosphatase 2A 65 kDa regulatory subunit A beta isoform (XP_019256827.1);serine/threonine-protein phosphatase 2A 65 kDa regulatory subunit A beta isoform (XP_019256827.1)	Other
21.6422710418701	20.2946834564209	20.8160495758057	21.1410846710205	17.8355236053467	16.7599658966064	18.2493190765381	16.4048480987549	+	Mock_DHQ	4	4	2	18.8	18.8	9.2	28.061	0	9.7025	67854000	12	3.38809363078045	0.00856354581865187	3.66110801696777	7.04446710731872	NbE03056336.1;NbD017089.1;NbD007127.1;NbD005240.1;NbD033219.1;NbD037627.1	NbE03056336.1;NbD017089.1;NbD007127.1;NbD005240.1;NbD033219.1;NbD037627.1	349	60S ribosomal protein L8 (XP_016475073.1);60S ribosomal protein L8 (XP_016475073.1);60S ribosomal protein L8-like (XP_019250372.1);60S ribosomal protein L8 (XP_016475073.1);60S ribosomal protein L8-like (XP_019250372.1);60S ribosomal protein L8	Other
18.9504299163818	19.1527652740479	18.9667987823486	20.2214031219482	20.0672340393066	18.7118148803711	17.4298667907715	17.1983394622803			7	4	4	52.3	35.9	35.9	20.683	0	22.263	24317000	11	0.637361018423264	0.365744988629382	0.971035480499268	1.33439141223734	NbD005248.1;NbE05067787.1;NbE44069438.1;NbD034817.1;NbD005075.1;NbD022376.1	NbD005248.1;NbE05067787.1	350	probable NAD(P)H dehydrogenase (quinone) FQR1-like 1 (XP_016463295.1);probable NAD(P)H dehydrogenase (quinone) FQR1-like 1 (XP_016463295.1)	Other
17.4526100158691	17.3791465759277	16.6014461517334	16.5075588226318	19.8779106140137	17.0161170959473	20.4123516082764	19.1201210021973			2	2	2	5.8	5.8	5.8	45.412	0	5.5248	31548000	6	1.44767777417639	0.101740375281254	-2.12143468856812	-2.69798368389308	NbD005276.1;NbE03053938.1;NbD029405.1	NbD005276.1;NbE03053938.1;NbD029405.1	351	heterogeneous nuclear ribonucleoprotein 1-like (XP_016434506.1);heterogeneous nuclear ribonucleoprotein 1-like (XP_019228298.1);heterogeneous nuclear ribonucleoprotein 1-like (XP_019228298.1)	Other
19.9482078552246	17.0740451812744	16.9875049591064	18.6527404785156	18.1115169525146	20.8385353088379	20.3445129394531	19.9328670501709			6	6	6	23.2	23.2	23.2	35.228	0	13.386	48896000	14	0.899902191660673	0.234866109721447	-1.64123344421387	-1.77687066427198	NbD005296.1;NbE44070822.1	NbD005296.1;NbE44070822.1	352	aldo-keto reductase family 4 member C10-like isoform X1 (XP_016441555.1);aldo-keto reductase family 4 member C9-like isoform X3 (XP_018626897.1)	Other
16.9711837768555	19.0423069000244	17.8615112304688	18.3408241271973	17.7341003417969	18.3491649627686	18.9815425872803	17.9803066253662			4	4	4	8.2	8.2	8.2	60.749	0	139.75	275560000	14	0.154994562103382	0.791041240448023	-0.207322120666504	-0.404527573012913	NbD032214.1;NbD005355.1	NbD032214.1;NbD005355.1	355	delta-1-pyrroline-5-carboxylate dehydrogenase 12A1, mitochondrial-like (XP_016455426.1);delta-1-pyrroline-5-carboxylate dehydrogenase 12A1, mitochondrial-like (XP_016463362.1)	Other
21.9384765625	23.3988475799561	23.0692367553711	22.5445098876953	20.2524566650391	21.1382122039795	20.3099689483643	21.1296863555908	+	Mock_DHQ	22	22	22	21.5	21.5	21.5	149.43	0	323.31	241780000	68	2.62497579841011	0.0191487702469425	2.03018665313721	5.03374035040464	NbE05066551.1;NbD005386.1	NbE05066551.1;NbD005386.1	358	tripeptidyl-peptidase 2 isoform X1 (XP_009796711.1);tripeptidyl-peptidase 2 isoform X1 (XP_009796711.1)	Other
18.7554817199707	19.8158779144287	17.0486125946045	17.5006656646729	21.5802631378174	23.6925354003906	22.5469150543213	23.3316974639893	+	Mock_DHQ	9	9	9	48.9	48.9	48.9	20.037	0	45.216	231740000	35	2.9246813124325	0.0129998652159671	-4.50769329071045	-5.76394683408729	NbD005404.1;NbE03058841.1;NbD009906.1	NbD005404.1;NbE03058841.1;NbD009906.1	360	monothiol glutaredoxin-S10-like isoform X2 (XP_016492605.1);monothiol glutaredoxin-S10-like isoform X2 (XP_016492605.1);Partial, monothiol glutaredoxin-S10-like isoform X2 (XP_016492605.1)	Other
17.2101001739502	17.7890243530273	19.2096729278564	17.3054084777832	17.6965503692627	17.8405914306641	15.90540599823	18.2558517456055			3	3	1	31.4	31.4	14.3	15.015	0	6.9806	6275700	10	0.269200158593208	0.660739083667457	0.453951597213745	0.652894377478347	NbD043770.1;NbD026692.1;NbD005413.1	NbD043770.1;NbD026692.1;NbD005413.1	362	60S ribosomal protein L23 (XP_019248285.1);60S ribosomal protein L23 (XP_019248285.1);60S ribosomal protein L23 (XP_019248285.1)	Other
22.7590827941895	23.1385555267334	22.2657642364502	21.5538902282715	22.7108497619629	22.4252662658691	22.5945262908936	23.1845588684082			23	5	5	39.1	8.4	8.4	79.79	0	66.985	316020000	46	0.337779974333394	0.587319030050745	-0.299477100372314	-0.790315796134177	NbD005444.1;NbE05067176.1	NbD005444.1	363	transketolase, chloroplastic-like (XP_016462297.1)	Other
23.1326065063477	20.8523960113525	20.8593883514404	22.385139465332	21.5660228729248	21.9117393493652	21.7439842224121	20.7215900421143			12	12	2	31.2	31.2	4.8	46.83	0	242.11	229650000	45	0.202616278682034	0.73472063859617	0.321548461914063	0.511660930647753	NbD052593.1;NbD005493.1;NbE05064865.1;NbD015554.1;NbE03058193.1;NbD038573.1;NbE05067836.1;NbD020504.1;NbD026297.1;NbD025456.1;NbD012465.1;NbE03059078.1;NbD044148.1;NbD025859.1;NbD029969.1	NbD052593.1;NbD005493.1;NbE05064865.1;NbD015554.1;NbE03058193.1	366	ATP-dependent RNA helicase eIF4a (ANG84008.1);ATP-dependent RNA helicase eIF4a (ANG84008.1);eukaryotic initiation factor 4A-6 isoform X2 (XP_009764706.1);eukaryotic initiation factor 4A-15-like (XP_016495708.1);eukaryotic initiation factor 4A-15	Other
18.4587593078613	19.7178134918213	18.3019332885742	17.2683696746826	17.3124256134033	17.8084964752197	16.8600044250488	16.4518260955811			7	7	7	8.3	8.3	8.3	105.82	0	58.08	16595000	11	1.20620768210646	0.142856227011183	1.32853078842163	2.28699058085082	NbD005555.1	NbD005555.1	371	pyruvate, phosphate dikinase 2 isoform X1 (XP_016451591.1)	Other
23.5197734832764	17.0854072570801	21.8830814361572	21.7586555480957	17.1435317993164	17.4730854034424	16.4409675598145	17.5302391052246			4	4	1	29.1	29.1	10.9	12.356	0	7.9138	161600000	11	1.49592692264489	0.0950664277588705	3.91477346420288	2.78180739358095	NbD024878.1;NbD005581.1;NbD052432.1;NbD025616.1;NbE03061170.1;NbD015058.1;NbE44070158.1;NbE44071016.1	NbD024878.1;NbD005581.1;NbD052432.1;NbD025616.1;NbE03061170.1;NbD015058.1	372	60S ribosomal protein L36-2-like (XP_019235985.1);60S ribosomal protein L36-2-like (XP_019235985.1);60S ribosomal protein L36-2-like (XP_019261295.1);60S ribosomal protein L36-2-like (XP_019261295.1);60S ribosomal protein L36-2-like (XP_019261295	Other
20.1206016540527	18.737735748291	17.8566570281982	18.8754081726074	20.2129993438721	18.5153770446777	19.8475399017334	17.0542602539063			9	9	9	14.9	14.9	14.9	83.636	0	148.94	74461000	68	0.00388132538279708	0.994743149131787	-0.00994348526000977	-0.0116236436221198	NbD005613.1;NbE44073930.1	NbD005613.1;NbE44073930.1	375	probable beta-D-xylosidase 7 (XP_009782574.1);probable beta-D-xylosidase 7 (XP_016469137.1)	Other
24.4867095947266	25.1077308654785	24.8305511474609	21.2115154266357	23.8624954223633	24.3821201324463	23.8558578491211	22.3158111572266			16	16	16	75.7	75.7	75.7	23.714	0	323.31	829420000	77	0.11166856686315	0.846030669315426	0.305055618286133	0.30141617253036	NbD005638.1;NbE05067575.1;NbE44069873.1;NbE44069874.1	NbD005638.1;NbE05067575.1;NbE44069873.1;NbE44069874.1	376	skin secretory protein xP2-like (XP_016507746.1);nodulin-related protein 1-like isoform X1 (XP_009621118.1);nodulin-related protein 1-like isoform X1 (XP_009621118.1);nodulin-related protein 1-like isoform X2 (XP_018631997.1)	Other
19.2432117462158	19.5538425445557	20.381103515625	19.4139423370361	19.6790161132813	20.1471843719482	20.197244644165	20.6350231170654			4	4	4	12.4	12.4	12.4	37.226	0	6.5325	60785000	10	0.804626833856337	0.269910390049449	-0.516592025756836	-1.61790797573747	NbD005673.1	NbD005673.1	377	polygalacturonase inhibitor-like (XP_019234293.1)	SP (Sec/SPI)
22.7871589660645	21.0544395446777	22.4664516448975	21.147123336792	20.2033519744873	19.5281982421875	17.7980251312256	18.6164779663086	+	Mock_DHQ	10	10	5	25.2	25.2	13.9	44.41	0	43.017	144000000	34	2.19816815825526	0.0368378397601715	2.82728004455566	4.1029618132108	NbD005717.1;NbD020614.1;NbD049964.1	NbD005717.1;NbD020614.1;NbD049964.1	380	60S ribosomal protein L3 (XP_016465405.1);60S ribosomal protein L3 (XP_016465405.1);60S ribosomal protein L3-like (XP_019250227.1)	Other
16.6696872711182	17.4845905303955	16.7736587524414	17.646671295166	19.2954902648926	19.5659198760986	18.1162929534912	19.9118137359619	+	Mock_DHQ	4	4	4	22.2	22.2	22.2	24.563	0	9.5654	24856000	16	2.38995011559325	0.0261951641929702	-2.07872724533081	-4.5068153259151	NbD028865.1;NbD005771.1	NbD028865.1;NbD005771.1	383	thioredoxin F-type, chloroplastic-like (XP_019263400.1);thioredoxin F-type, chloroplastic-like (XP_019263400.1)	Other
20.6937046051025	18.4088516235352	19.9295177459717	18.9526786804199	16.839937210083	17.1615333557129	17.107515335083	17.3408260345459	+	Mock_DHQ	4	4	4	22.5	22.5	22.5	22.98	0	69.439	28257000	12	2.43079723678846	0.0250211871112511	2.38373517990112	4.59575200932862	NbD005834.1;NbE44072125.1	NbD005834.1;NbE44072125.1	385	UMP-CMP kinase 3 (XP_016515139.1);Partial, UMP-CMP kinase 3 isoform X1 (XP_019231743.1)	Other
18.2525272369385	18.9309329986572	18.3880176544189	16.9508743286133	20.9260749816895	22.0896148681641	21.5244922637939	22.2096729278564	+	Mock_DHQ	4	4	4	25.8	25.8	25.8	23.259	0	63.679	120520000	18	3.35214348561533	0.00857555474845433	-3.55687570571899	-6.93777912401033	NbD005904.1;NbE03059908.1;NbD024508.1;NbE05067735.1	NbD005904.1;NbE03059908.1;NbD024508.1;NbE05067735.1	388	peptidyl-prolyl cis-trans isomerase FKBP16-4, chloroplastic isoform X2 (XP_019250781.1);peptidyl-prolyl cis-trans isomerase FKBP16-4, chloroplastic isoform X1 (XP_019250780.1);peptidyl-prolyl cis-trans isomerase FKBP16-4, chloroplastic-like (XP_01646	Other
16.5965328216553	18.1776466369629	17.5944938659668	16.0093822479248	20.9765930175781	20.6046733856201	21.251012802124	20.6283645629883	+	Mock_DHQ	7	2	2	51.5	32.6	32.6	14.348	0	42.476	45008000	19	3.49783462783162	0.00739073577530827	-3.7706470489502	-7.37845619963193	NbD005961.1	NbD005961.1	391	calvin cycle protein CP12-1, chloroplastic-like (XP_019235066.1)	Other
17.6213302612305	17.051664352417	16.3994770050049	16.7509098052979	17.0880432128906	18.0344543457031	17.7607841491699	16.9746265411377			2	2	2	11.1	11.1	11.1	29.307	0	8.0984	4462100	6	0.672031552247616	0.343051178671867	-0.508631706237793	-1.39384996599083	NbD006019.1;NbE44070055.1;NbD047915.1	NbD006019.1;NbE44070055.1;NbD047915.1	392	ycf3-interacting protein 1, chloroplastic (XP_019224770.1);ycf3-interacting protein 1, chloroplastic-like (XP_016484281.1);ycf3-interacting protein 1, chloroplastic-like (XP_016484281.1)	Other
22.0117835998535	20.6264038085938	21.473876953125	20.5110378265381	22.2998332977295	21.8923397064209	21.7299919128418	20.9332275390625			7	7	4	57.2	57.2	45.8	24.77	0	84.236	157510000	42	0.570961521778597	0.403760871667324	-0.558072566986084	-1.21909043310483	NbD006024.1;NbE05068218.1	NbD006024.1;NbE05068218.1	393	developmentally-regulated plasma membrane polypeptide (AJR22360.1);Partial, putative plasma membrane-associated cation-binding protein 1 (ASW15993.1)	Other
17.8378734588623	19.6553630828857	19.6212253570557	18.0939846038818	17.4046096801758	17.4421062469482	18.4637794494629	17.459156036377			5	5	5	7	7	7	121.29	0	85.714	12330000	11	1.04563778183953	0.186711799613944	1.10969877243042	2.0190018130483	NbD006066.1;NbD039338.1	NbD006066.1	395	methionine S-methyltransferase-like (XP_016448304.1)	Other
24.7928295135498	26.9951801300049	26.8332805633545	26.4009342193604	24.2204437255859	24.453498840332	24.2053089141846	23.7617225646973	+	Mock_DHQ	27	27	21	57.9	57.9	46.8	80.875	0	323.31	2797300000	356	2.1478123825727	0.0384996170733511	2.09531259536743	4.00046500499477	NbD006086.1	NbD006086.1	399	subtilisin-like protease SBT1.7 (XP_016445807.1)	SP (Sec/SPI)						SBT1.7
16.5438404083252	18.2029857635498	16.7126655578613	17.6965808868408	20.1072521209717	21.5826091766357	20.3040752410889	21.2075881958008	+	Mock_DHQ	3	3	3	20	20	20	24.762	0	13.505	51496000	7	3.23642542245759	0.00907039665708707	-3.51136302947998	-6.60315143261659	NbD010890.1;NbD006124.1	NbD010890.1;NbD006124.1	401	peptidyl-prolyl cis-trans isomerase FKBP18, chloroplastic (XP_019263122.1);peptidyl-prolyl cis-trans isomerase FKBP18, chloroplastic-like (XP_016473403.1)	Other
15.9632120132446	17.1559600830078	17.1849040985107	19.3449459075928	17.6064624786377	18.0434551239014	18.0541477203369	16.3528137207031			8	3	1	20.9	7.8	2.7	56.384	0	9.7905	16350000	8	0.0438376972039468	0.94011233006039	-0.101964235305786	-0.125816427605844	NbD025147.1;NbE05064292.1;NbD006149.1	NbD025147.1;NbE05064292.1;NbD006149.1	403	catalase isozyme 3 (XP_016446003.1);catalase isozyme 3 (XP_016446003.1);catalase isozyme 3 (XP_016446003.1)	Other
21.0611820220947	19.4527206420898	19.7015266418457	19.0641593933105	17.3516292572021	16.5574016571045	17.0978298187256	17.6376686096191	+	Mock_DHQ	7	7	2	6.6	6.6	1.8	138.03	0	12.867	33454000	11	2.78515278879604	0.015771856022452	2.65876483917236	5.41531818896793	NbD006165.1;NbE03057382.1	NbD006165.1;NbE03057382.1	405	5-oxoprolinase-like (XP_016482820.1);5-oxoprolinase-like (XP_016482820.1)	Other
20.8904476165771	16.7331295013428	18.0393371582031	20.2211666107178	17.0278739929199	16.8081474304199	17.2487297058105	17.8146324157715			5	5	5	13.3	13.3	13.3	65.51	0	10.743	28123000	10	0.895545051646625	0.236830160364713	1.74617433547974	1.76962159048043	NbD006170.1	NbD006170.1	406	uncharacterized protein LOC109238065 isoform X1 (XP_019260035.1)	Other
21.1679077148438	19.4425106048584	19.6400470733643	21.8084087371826	18.2639942169189	18.468635559082	17.2533111572266	17.8061065673828	+	Mock_DHQ	6	6	1	22.7	22.7	5.7	26.214	0	90.298	57510000	17	2.15813950342265	0.0379708800478889	2.56670665740967	4.02137099443524	NbD006207.1;NbE03061157.1;NbE44072515.1	NbD006207.1;NbE03061157.1;NbE44072515.1	408	V-type proton ATPase subunit E (XP_019253661.1);V-type proton ATPase subunit E (XP_019253661.1);V-type proton ATPase subunit E (XP_019253661.1)	Other
21.9906463623047	21.0676937103271	21.3771896362305	21.1695613861084	20.5496196746826	20.2906398773193	20.3234462738037	18.9202136993408			7	7	1	13.3	13.3	2	67.831	0	323.31	130940000	33	1.75626327805317	0.0634380669516929	1.38029289245605	3.24718246470112	NbD006212.1	NbD006212.1	409	far upstream element-binding protein 2 isoform X1 (XP_009773851.1)	Other
23.9238834381104	19.9884300231934	22.002233505249	21.5401878356934	20.937686920166	19.5858211517334	20.9246997833252	17.4911689758301			6	6	6	26.3	26.3	26.3	25.154	0	71.627	210460000	19	0.946930914225095	0.217229135916013	2.12883949279785	1.85504266395607	NbD031529.1;NbD006299.1;NbE03057916.1;NbD020517.1;NbE05068423.1	NbD031529.1;NbD006299.1;NbE03057916.1;NbD020517.1;NbE05068423.1	413	40S ribosomal protein S3-1-like (XP_016500605.1);40S ribosomal protein S3-1-like (XP_016500605.1);40S ribosomal protein S3-2-like (XP_009777049.1);40S ribosomal protein S3-2-like (XP_009777049.1);40S ribosomal protein S3-1-like (XP_016500605.1)	Other
18.3360786437988	20.7537689208984	18.6646976470947	20.3678379058838	18.5196437835693	19.0162582397461	19.1125564575195	21.1830749511719			11	6	6	25.8	17.4	17.4	55.708	0	323.31	48110000	26	0.0295901334638827	0.960515930974077	0.0727124214172363	0.0861692533347934	NbE03061217.1;NbE05063492.1;NbD007233.1;NbD006387.1	NbE03061217.1;NbE05063492.1;NbD007233.1;NbD006387.1	419	alanine aminotransferase 2, mitochondrial-like (XP_009783410.1);alanine aminotransferase 2, mitochondrial-like (XP_009783410.1);alanine aminotransferase 2, mitochondrial-like (XP_009783410.1);alanine aminotransferase 2-like (XP_019249901.1)	Other
21.97239112854	19.1452465057373	20.127420425415	20.6536846160889	17.6634349822998	17.8640747070313	16.6521015167236	16.1262340545654	+	Mock_DHQ	4	4	4	10.5	10.5	10.5	47.773	0	90.668	67167000	8	2.48860022937514	0.0232081677294984	3.39822435379028	4.72345911659649	NbD050710.1;NbD010379.1;NbD007227.1;NbD006392.1;NbE05066590.1;NbD034685.1;NbE44072390.1;NbD046059.1	NbD050710.1;NbD010379.1;NbD007227.1;NbD006392.1;NbE05066590.1;NbD034685.1;NbE44072390.1;NbD046059.1	420	26S protease regulatory subunit 7 homolog A-like (XP_019225347.1);26S protease regulatory subunit 7 homolog A-like (XP_019225347.1);26S protease regulatory subunit 7 homolog A-like (XP_019225347.1);26S protease regulatory subunit 7 homolog A-like (	Other
19.0779361724854	18.7342987060547	20.4230632781982	18.6843166351318	16.8676662445068	17.08127784729	16.9516067504883	17.1531066894531	+	Mock_DHQ	5	5	1	26.2	26.2	8.1	23.366	0	36.071	17742000	11	2.76936131984986	0.0161644525882917	2.21648931503296	5.37683645493427	NbD006402.1;NbD000786.1;NbD037949.1;NbD028502.1;NbD011065.1	NbD006402.1;NbD000786.1;NbD037949.1;NbD028502.1;NbD011065.1	421	40S ribosomal protein S5-like (XP_019239300.1);Partial, 40S ribosomal protein S5-like (XP_016493595.1);40S ribosomal protein S5 (XP_019243300.1);40S ribosomal protein S5-like (XP_019239300.1);40S ribosomal protein S5-like (XP_019239300.1)	Other
17.3161220550537	16.6058807373047	16.0701694488525	21.3936214447021	16.1955680847168	21.1039276123047	19.9990692138672	20.0119533538818			3	3	3	20.3	20.3	20.3	16.649	0	14.835	47448000	8	0.402905786591305	0.52328023123673	-1.48118114471436	-0.915047200383052	NbD006405.1;NbD044918.1	NbD006405.1;NbD044918.1	422	proteinase inhibitor I-B-like (XP_016467979.1);proteinase inhibitor I-B-like (XP_016467979.1)	Other
19.892406463623	21.5603427886963	20.3903713226318	22.0614452362061	22.1238250732422	22.0059375762939	22.2862739562988	24.4659423828125			6	6	6	34.5	34.5	34.5	16.677	0	11.693	367650000	25	1.19108637509082	0.145771269907662	-1.74435329437256	-2.26162614524269	NbD006408.1	NbD006408.1	423	proteinase inhibitor I-B-like (XP_016467979.1)	Other
18.5216388702393	20.237247467041	18.8830966949463	19.1074066162109	19.3370170593262	18.3599891662598	16.509895324707	18.9514846801758			7	7	3	9.1	9.1	4.5	104.87	0	96.116	27709000	15	0.579445967580324	0.39788422314605	0.897750854492188	1.23394221407533	NbD006438.1;NbD006439.1	NbD006438.1;NbD006439.1	425	alpha-xylosidase 1-like (XP_009597805.1);Partial, alpha-xylosidase 1-like (XP_016479523.1)	SP (Sec/SPI)
20.1935214996338	21.566858291626	20.9028644561768	20.8274917602539	16.7664451599121	20.4608402252197	21.236255645752	21.6392707824707			15	15	4	18.6	18.6	4.5	99.178	0	120.33	95834000	39	0.31100624964134	0.61538200221768	0.846981048583984	0.737499541647111	NbD006530.1;NbE03057609.1	NbD006530.1;NbE03057609.1	431	aminopeptidase M1 (XP_009802370.1);aminopeptidase M1-like (XP_016485899.1)	Other
19.474271774292	21.0307960510254	19.9301109313965	19.6538429260254	20.0210666656494	19.7903461456299	20.0791358947754	21.1770648956299			8	8	4	33.7	33.7	18.7	41.809	0	190.09	71692000	34	0.208400251862525	0.726557899675821	-0.244647979736328	-0.524293980993317	NbD044320.1;NbD006552.1	NbD044320.1;NbD006552.1	432	uroporphyrinogen decarboxylase, chloroplastic-like (XP_019228983.1);uroporphyrinogen decarboxylase, chloroplastic-like isoform X1 (XP_016443353.1)	Other
16.5360260009766	16.764331817627	16.6284713745117	17.0150871276855	16.3295803070068	21.5807247161865	20.0283699035645	19.1992607116699			4	4	4	13.6	13.6	13.6	33.345	0	4.9734	40810000	7	1.21573062590417	0.140566470066669	-2.54850482940674	-2.30298196866339	NbD030128.1;NbD006596.1	NbD030128.1;NbD006596.1	433	psbP domain-containing protein 5, chloroplastic-like isoform X1 (XP_016504418.1);psbP domain-containing protein 5, chloroplastic (XP_019263298.1)	Other
16.7592906951904	18.6531944274902	18.3559093475342	18.5061454772949	18.9055976867676	16.8967227935791	19.5367965698242	21.5002822875977			8	8	8	22.7	22.7	22.7	37.076	0	15.568	39703000	18	0.49884595874315	0.450658807746638	-1.1412148475647	-1.09116291823586	NbE05063613.1;NbD006612.1;NbE03057760.1;NbD003906.1;NbE44073849.1	NbE05063613.1;NbD006612.1;NbE03057760.1;NbD003906.1	434	12-oxophytodienoate reductase 1-like isoform X2 (XP_019242991.1);12-oxophytodienoate reductase 2-like isoform X1 (XP_016466465.1);12-oxophytodienoate reductase 2-like isoform X1 (XP_016466465.1);12-oxophytodienoate reductase 2-like isoform X1 (XP_0	Other
20.6192569732666	22.495044708252	22.8468799591064	21.284948348999	20.4591388702393	21.9398765563965	21.5123405456543	21.7493553161621			10	10	0	84.6	84.6	0	16.848	0	323.31	164960000	44	0.264785666180773	0.664770036042937	0.396354675292969	0.643793014701845	NbD008144.1;NbD006753.1;NbD022239.1;NbD052653.1;NbD052504.1;NbD033588.1;NbD038786.1	NbD008144.1;NbD006753.1;NbD022239.1;NbD052653.1;NbD052504.1;NbD033588.1;NbD038786.1	440	Partial, calmodulin-7-like isoform X2 (XP_016493991.1);Partial, calmodulin-7-like isoform X2 (XP_016493991.1);calmodulin-7-like isoform X1 (XP_016493990.1);calmodulin (XP_019258328.1);calmodulin (XP_019258328.1);Partial, calmodulin-7-like isofor	Other
21.9107532501221	23.1126384735107	22.968282699585	22.2221698760986	22.0250949859619	21.961799621582	21.9374351501465	22.096643447876			14	14	14	47.4	47.4	47.4	43.922	0	323.31	298350000	108	0.960619834881488	0.211438415649425	0.5482177734375	1.877780313246	NbD038781.1;NbD006757.1	NbD038781.1;NbD006757.1	441	serine--glyoxylate aminotransferase-like (XP_016509943.1);serine--glyoxylate aminotransferase (XP_016473983.1)	Other
21.4499015808105	23.1008529663086	22.1467819213867	20.3441867828369	19.4590587615967	21.1340808868408	20.4051990509033	21.4512615203857			10	10	10	18.8	18.8	18.8	78.234	0	304.47	161380000	40	0.777470387804352	0.28286968796463	1.14803075790405	1.57235695825967	NbD006784.1	NbD006784.1	443	uncharacterized protein LOC109225373 (XP_019245555.1)	SP (Sec/SPI)
17.5460796356201	17.729528427124	19.7486019134521	17.6610088348389	18.1078071594238	18.1292839050293	17.3903160095215	17.1956768035889			4	4	4	8.4	8.4	8.4	74.952	0	162.95	11779000	5	0.344190655701944	0.580444729614755	0.46553373336792	0.802818877798302	NbE03053793.1;NbD050511.1;NbD006793.1	NbE03053793.1;NbD050511.1;NbD006793.1	444	GTP-binding protein TypA/BipA homolog (XP_016485211.1);GTP-binding protein TypA/BipA homolog (XP_016485211.1);GTP-binding protein TypA/BipA homolog (XP_016485211.1)	Other
18.6584339141846	18.4027042388916	19.2753067016602	18.6292705535889	16.0650520324707	17.1674785614014	17.3760414123535	17.283805847168	+	Mock_DHQ	3	3	3	25	25	25	16.155	0	7.5888	10961000	6	2.58240052531713	0.0202768516592616	1.76833438873291	4.93548204499277	NbD047537.1;NbD006838.1	NbD047537.1;NbD006838.1	446	probable prefoldin subunit 2 (XP_009769064.1);probable prefoldin subunit 2 (XP_019225828.1)	Other
20.7928886413574	19.71142578125	20.5353546142578	20.2223472595215	21.2264099121094	20.6350231170654	20.7483730316162	18.1525421142578			8	8	0	32	32	0	28.97	0	307.16	83412000	24	0.0606522530995308	0.914855200758995	0.124917030334473	0.171250170494528	NbD006940.1;NbE44071081.1;NbD028366.1	NbD006940.1;NbE44071081.1	448	tropinone reductase homolog At5g06060-like (XP_019241242.1);tropinone reductase homolog At5g06060-like (XP_019241242.1)	Other
18.138111114502	18.7336711883545	19.7309055328369	19.0558433532715	18.924337387085	18.2520179748535	19.2795963287354	18.7039775848389			10	3	3	43.7	16.7	16.7	28.194	0	8.0634	23420000	19	0.11731912830304	0.838293812234292	0.124650478363037	0.315213257016443	NbD007146.1	NbD007146.1	459	superoxide dismutase [Fe], chloroplastic isoform X1 (XP_009586624.1)	Other
22.6692123413086	22.8117637634277	22.2230548858643	21.8078994750977	24.5629634857178	24.2850322723389	24.0830211639404	22.5346660614014			6	6	5	51	51	42.9	10.904	0	168.68	497680000	31	1.57862714170271	0.083836777699366	-1.48843812942505	-2.92711298513433	NbD007165.1;NbD029696.1	NbD007165.1;NbD029696.1	462	cysteine proteinase inhibitor A-like (XP_019224001.1);cysteine proteinase inhibitor A-like (XP_016435174.1)	Other
17.7809810638428	16.3012809753418	16.4727535247803	17.9811992645264	17.4577198028564	18.7365589141846	17.4260196685791	16.4966583251953			3	3	3	4.4	4.4	4.4	97.797	0	100.93	5620800	11	0.255440945066669	0.672189101171904	-0.395185470581055	-0.624413149717063	NbD043450.1;NbE05066405.1;NbD007203.1	NbD043450.1;NbE05066405.1;NbD007203.1	464	Partial, exportin-2 (XP_019267377.1);exportin-2 (XP_019267377.1);exportin-2 (XP_019267377.1)	Other
19.8828430175781	21.9427070617676	20.289514541626	20.2049045562744	23.3124370574951	23.5433311462402	22.834587097168	23.5505123138428	+	Mock_DHQ	7	7	4	19.4	19.4	11.2	46.793	0	30.804	330780000	29	2.83887201367243	0.0150683875564001	-2.730224609375	-5.54768875036591	NbD007207.1	NbD007207.1	465	aspartyl protease AED3-like (XP_019253164.1)	SP (Sec/SPI)
19.6480770111084	21.3585319519043	20.7079257965088	20.8823356628418	17.2759494781494	16.3477420806885	19.4147472381592	20.3223457336426			8	8	8	14	14	14	89.802	0	74.948	64369000	18	1.23389755907737	0.137765861341514	2.30902147293091	2.33352861117298	NbE05065616.1;NbD007213.1;NbE05063063.1;NbD015216.1;NbE44072012.1;NbE05063065.1	NbE05065616.1;NbD007213.1;NbE05063063.1;NbD015216.1;NbE44072012.1	466	alpha-N-acetylglucosaminidase (XP_019258366.1);alpha-N-acetylglucosaminidase (XP_019258366.1);Partial, alpha-N-acetylglucosaminidase (XP_009758541.1);Partial, alpha-N-acetylglucosaminidase (XP_009758541.1);Partial, alpha-N-acetylglucosaminidase (	SP (Sec/SPI)
21.5083332061768	21.4195690155029	20.7314853668213	18.9538154602051	18.1976737976074	17.1783065795898	21.1255931854248	16.500509262085			6	6	6	16.9	16.9	16.9	39.58	0	63.775	108560000	17	1.05657171645534	0.183813727682757	2.40278005599976	2.03717937574078	NbE03057867.1;NbD048036.1;NbD007220.1	NbE03057867.1;NbD048036.1;NbD007220.1	467	uncharacterized protein LOC104211372 (XP_009758716.1);uncharacterized protein LOC109218974 (XP_019238921.1);uncharacterized protein LOC104211372 (XP_009758716.1)	SP (Sec/SPI)
17.8241119384766	17.1367797851563	17.2822284698486	17.163688659668	22.4809665679932	23.3870601654053	22.440580368042	24.6166114807129	+	Mock_DHQ	2	2	2	12.2	12.2	12.2	18.097	0	5.38	343180000	8	4.469633080362	0.00400929520990491	-5.87960243225098	-10.9796461931291	NbD007222.1;NbD023262.1	NbD007222.1;NbD023262.1	468	ferredoxin-thioredoxin reductase, variable chain-like (XP_016508304.1);ferredoxin-thioredoxin reductase, variable chain-like (XP_016508304.1)	Other
24.2341804504395	24.9850273132324	23.5690631866455	25.286937713623	22.3023471832275	23.4173812866211	22.5553417205811	23.1902389526367			14	14	14	29.4	29.4	29.4	82.847	0	323.31	1024500000	74	1.91334474738769	0.0529501569556941	1.65247488021851	3.54071731955905	NbD007252.1	NbD007252.1	469	subtilisin-like protease SBT1.4 (XP_016473807.1)	SP (Sec/SPI)
17.3412590026855	19.2838745117188	18.3859977722168	15.7686948776245	16.9651641845703	18.9455108642578	16.3063182830811	17.0744037628174			4	4	3	10.2	10.2	8.7	58.313	0	11.924	11036000	7	0.150532723438715	0.795098938377637	0.372107267379761	0.394178074214791	NbE44072042.1;NbD007427.1;NbE05068264.1;NbE03059874.1;NbD002165.1	NbE44072042.1;NbD007427.1;NbE05068264.1;NbE03059874.1;NbD002165.1	474	glucose-1-phosphate adenylyltransferase large subunit 1 (XP_009621409.1);glucose-1-phosphate adenylyltransferase large subunit 1 isoform X1 (XP_016436555.1);glucose-1-phosphate adenylyltransferase large subunit 1 isoform X2 (XP_019247783.1);glucose-	Other
25.7772598266602	24.9474411010742	24.7047729492188	23.5916080474854	24.9098091125488	23.5162906646729	24.9468612670898	24.9998092651367			21	21	2	66	66	4.3	40.596	0	323.31	1741300000	145	0.103445631053565	0.857054558415212	0.162077903747559	0.281133891358415	NbD007457.1;NbD005568.1;NbD033142.1	NbD007457.1	477	glycolate oxidase (ADM26718.1)	Other
20.8677062988281	19.7458648681641	20.333309173584	20.4710998535156	16.7579479217529	17.1870594024658	17.0337734222412	16.5618629455566	+	Mock_DHQ	5	2	1	26	11	5.9	25.55	0	47.592	39919000	8	4.85464537864571	0.00268075590299935	3.4693341255188	12.7983183811334	NbD007460.1;NbD028042.1	NbD007460.1	478	probable glutathione S-transferase (XP_016486882.1)	Other
21.8577194213867	23.3992385864258	23.1551303863525	22.0520534515381	21.4281330108643	21.4670238494873	20.7490272521973	22.506275177002			8	8	4	42.5	42.5	21.5	25.595	0	306.73	250100000	53	1.05448081534038	0.183998628218293	1.07842063903809	2.03370278582147	NbE03060319.1;NbD007461.1	NbE03060319.1;NbD007461.1	479	probable glutathione S-transferase (XP_016495160.1);probable glutathione S-transferase (XP_016495160.1)	Other
19.4899349212646	20.2904148101807	20.1787662506104	15.8978633880615	18.0790882110596	17.4183006286621	20.7597942352295	21.3292064666748			5	5	5	46.5	46.5	46.5	16.222	0	10.504	64137000	13	0.113022823581747	0.844241695013545	-0.432352542877197	-0.304733127728724	NbD014268.1;NbD029831.1;NbD007551.1;NbD022585.1;NbD022584.1;NbE03054593.1;NbE44070061.1;NbD011520.1	NbD014268.1;NbD029831.1;NbD007551.1;NbD022585.1	482	40S ribosomal protein S17 (XP_019241484.1);40S ribosomal protein S17-like (XP_019261752.1);40S ribosomal protein S17-like (XP_019261752.1);40S ribosomal protein S17 (XP_016443720.1)	Other
19.4898166656494	17.9410018920898	17.3380222320557	18.7464561462402	17.2110214233398	17.7083377838135	17.9407196044922	16.8600215911865			2	2	2	31.8	31.8	31.8	11.799	0	248.04	32145000	8	0.91035201954414	0.231654184140902	0.948799133300781	1.79425089291975	NbD008304.1;NbD007614.1;NbD008305.1	NbD008304.1;NbD007614.1;NbD008305.1	485	Partial, cytochrome b5 (XP_019248939.1);cytochrome b5 (XP_019248939.1);cytochrome b5 (XP_019248939.1)	Other
20.2477149963379	20.8635540008545	20.0146789550781	20.3661308288574	17.7448139190674	19.6275081634521	19.1025447845459	19.3170986175537			2	2	2	9.1	9.1	9.1	28.434	0	8.1585	58574000	9	1.70357531681408	0.068883498630944	1.4250283241272	3.15102228037568	NbD007732.1;NbD051111.1;NbE03057323.1	NbD007732.1;NbD051111.1;NbE03057323.1	490	gamma-interferon-inducible lysosomal thiol reductase-like (XP_019233982.1);gamma-interferon-inducible lysosomal thiol reductase-like (XP_019233982.1);GILT-like protein F37H8.5 (XP_016478307.1)	SP (Sec/SPI)
17.5126781463623	20.3314514160156	19.9889850616455	19.5075206756592	20.765552520752	21.663013458252	21.0632247924805	21.9688110351563			7	7	7	33	33	33	31.987	0	164.71	94368000	32	1.59260644345494	0.0828674199854511	-2.0299916267395	-2.95189229291006	NbD007854.1;NbD027183.1	NbD007854.1;NbD027183.1	493	UPF0603 protein At1g54780, chloroplastic (XP_019230003.1);UPF0603 protein At1g54780, chloroplastic (XP_019230003.1)	Other
22.9578723907471	19.9259452819824	22.4148044586182	17.2227592468262	20.1590633392334	19.0817127227783	19.1473598480225	17.8355331420898			2	2	2	16.7	16.7	16.7	13.768	0	5.1693	122770000	10	0.518792784275786	0.43957440960804	1.57442808151245	1.12687450428754	NbD031784.1;NbD028515.1;NbD010643.1;NbD010400.1;NbD007887.1;NbD042990.1	NbD031784.1;NbD028515.1;NbD010643.1;NbD010400.1;NbD007887.1;NbD042990.1	497	60S ribosomal protein L34 (XP_019232842.1);60S ribosomal protein L34 (XP_016455712.1);60S ribosomal protein L34 (XP_019232842.1);60S ribosomal protein L34 (XP_019232842.1);60S ribosomal protein L34 (XP_019232842.1);60S ribosomal protein L34-like	Other
18.9429779052734	18.3360786437988	17.9712963104248	21.8786735534668	18.7471771240234	17.9845752716064	18.3915901184082	16.8796329498291			5	5	2	16.8	16.8	4.6	40.808	0	39.678	28534000	19	0.624752375332462	0.370908454784878	1.28151273727417	1.3126508613574	NbD007909.1;NbE03057162.1	NbD007909.1;NbE03057162.1	498	cysteine protease RD19A-like (XP_019244782.1);cysteine protease RD19A-like (XP_019244782.1)	SP (Sec/SPI)						RD19A
16.7257385253906	18.5989971160889	18.3200340270996	17.8584785461426	17.8920211791992	17.7653255462646	17.8009510040283	19.0589904785156			14	2	2	25.4	4.2	4.2	95.644	0	23.907	14390000	16	0.193049998092322	0.747877681435943	-0.253509998321533	-0.490596968100844	NbD007938.1	NbD007938.1	500	alpha-glucan phosphorylase, H isozyme (XP_016501666.1)	Other
16.8910713195801	18.0315818786621	16.8425922393799	17.486442565918	19.6949806213379	18.3589000701904	19.0259666442871	20.7240905761719	+	Mock_DHQ	4	4	4	12.7	12.7	12.7	45.804	0	11.803	28422000	10	1.99799197638884	0.0479504517640287	-2.13806247711182	-3.70352392251078	NbD007973.1;NbD015430.2;NbD015430.1;NbE03056267.1;NbD011309.1;NbE44073257.1	NbD007973.1;NbD015430.2;NbD015430.1;NbE03056267.1;NbD011309.1;NbE44073257.1	502	Partial, glucan endo-1,3-beta-glucosidase-like (XP_009789910.1);glucan endo-1,3-beta-glucosidase-like isoform X1 (XP_018624218.1);glucan endo-1,3-beta-glucosidase-like (XP_009789910.1);glucan endo-1,3-beta-glucosidase-like (XP_009789910.1);glucan	Other
25.0326728820801	19.6340484619141	21.506929397583	22.7542572021484	22.4110069274902	21.0373134613037	22.0668411254883	17.4646739959717			15	3	2	34.9	6.7	4.1	46.841	0	321.26	468060000	21	0.410225821462224	0.518931983735735	1.48701810836792	0.928775352493148	NbD007982.1	NbD007982.1	503	isocitrate dehydrogenase [NADP] (XP_016496984.1)	Other
20.1816806793213	19.8539485931396	20.6102714538574	21.9179439544678	20.0634212493896	19.3322372436523	19.2750110626221	19.6674728393555			8	8	4	28.7	28.7	13.3	48.637	0	323.31	69166000	27	1.13322099947674	0.160531933534418	1.05642557144165	2.16484581313194	NbD008017.1	NbD008017.1	505	uncharacterized protein LOC109205588 (XP_019223847.1)	Other
20.8684616088867	20.5262126922607	19.7401599884033	18.8980293273926	16.9887065887451	16.5282421112061	18.2997932434082	16.3844699859619	+	Mock_DHQ	3	3	3	10.8	10.8	10.8	30.734	0	323.31	32558000	12	2.51422363016791	0.0229412811266047	2.95791292190552	4.78078066134887	NbD031742.1;NbD008041.1	NbD031742.1;NbD008041.1	507	aquaporin PIP2-4-like (XP_016437196.1);aquaporin PIP2-4-like (XP_016437196.1)	Other
18.5968151092529	19.4044723510742	18.5664405822754	18.6468830108643	16.7370223999023	18.0400524139404	17.1997833251953	17.5749893188477	+	Mock_DHQ	2	2	2	5.3	5.3	5.3	47.025	0	5.1864	13642000	7	2.21565520981209	0.0361532320852325	1.41569089889526	4.13888820505881	NbD008153.1;NbD047336.1	NbD008153.1;NbD047336.1	513	protein DJ-1 homolog B-like (XP_016472563.1);Partial, protein DJ-1 homolog B-like (XP_016472563.1)	Other
22.0399932861328	20.9786186218262	20.7107028961182	21.5665340423584	23.2830562591553	22.7136211395264	22.4290790557861	22.3389759063721	+	Mock_DHQ	7	7	1	68.6	68.6	12.4	17.206	0	188.4	254610000	47	2.01267284188402	0.0469490856895549	-1.36722087860107	-3.73211316108637	NbD008159.1	NbD008159.1	514	Fen-interacting protein 3 (AHA42249.1)	Other
22.0339241027832	22.1010456085205	22.9706535339355	22.5199890136719	17.5922966003418	18.393684387207	19.2826309204102	19.717981338501	+	Mock_DHQ	18	18	6	36.3	36.3	12.5	65.771	0	323.31	153000000	52	3.38362153723499	0.00856354581865187	3.65975475311279	7.03112343788618	NbE44072536.1;NbD008347.1;NbD016117.1	NbE44072536.1;NbD008347.1;NbD016117.1	523	ATP-citrate synthase beta chain protein 2-like (XP_019257492.1);ATP-citrate synthase beta chain protein 2-like (XP_019257492.1);ATP-citrate synthase beta chain protein 2-like (XP_019257492.1)	Other
18.8990612030029	20.9562435150146	20.4368495941162	19.3138256072998	19.5809364318848	19.5615825653076	19.8812313079834	19.7510566711426			15	4	4	44.8	18.1	18.1	42.949	0	181.08	38431000	20	0.165556012236281	0.778476563742919	0.207793235778809	0.428800129750066	NbD008367.1	NbD008367.1	524	fructose-bisphosphate aldolase 1, chloroplastic-like (XP_019254826.1)	Other
21.9750537872314	23.5415592193604	22.5988254547119	23.0881099700928	23.2761135101318	23.8553829193115	23.6738986968994	24.9841156005859			8	8	3	28.5	28.5	16.9	30.399	0	23.988	665500000	47	1.21836630494316	0.140356635731673	-1.14649057388306	-2.30741041978408	NbE03059562.1;NbD008464.1	NbE03059562.1;NbD008464.1	528	early nodulin-like protein 2 (XP_016449436.1);early nodulin-like protein 2 (XP_016449436.1)	SP (Sec/SPI)
23.423807144165	22.0402603149414	22.1549606323242	22.3256435394287	23.5995750427246	24.0223369598389	23.4565105438232	23.8412456512451			17	17	0	36.7	36.7	0	57.151	0	256.85	573540000	76	1.9637674720293	0.0502150856600476	-1.24374914169312	-3.63728576297604	NbD008528.1	NbD008528.1	531	serine hydroxymethyltransferase, mitochondrial-like (XP_016482430.1)	Other
19.0434017181396	19.6323108673096	18.9458961486816	18.3398246765137	18.0808792114258	18.186840057373	18.9692459106445	18.3597755432129			5	5	5	22.5	22.5	22.5	35.484	0	22.389	22616000	14	0.906103909762917	0.232863461027664	0.59117317199707	1.78718628092936	NbD008543.1;NbD050654.1;NbD004722.1	NbD008543.1;NbD050654.1	532	putative glucose-6-phosphate 1-epimerase (XP_016496054.1);putative glucose-6-phosphate 1-epimerase (XP_009802797.1)	Other
21.6269397735596	19.7754554748535	20.1054630279541	18.2273616790771	16.9149417877197	18.1468677520752	18.4502353668213	17.6878414154053			5	5	1	14.9	14.9	3.7	43.946	0	14.838	61368000	11	1.48346648579915	0.0967910282185485	2.13383340835571	2.76009574911908	NbD008562.1;NbE44074440.1	NbD008562.1;NbE44074440.1	533	FAM10 family protein At4g22670-like (XP_016506206.1);FAM10 family protein At4g22670-like (XP_016460760.1)	Other
20.5930442810059	19.6888484954834	21.3775062561035	19.8622226715088	16.7464447021484	17.0642108917236	16.3862571716309	18.8165969848633	+	Mock_DHQ	4	4	4	18.4	18.4	18.4	35.117	0	139.69	49450000	13	2.48553253049661	0.0232081677294984	3.12702798843384	4.71662597927495	NbE03058916.1;NbD022036.1;NbD008581.1	NbE03058916.1;NbD022036.1;NbD008581.1	534	26S proteasome non-ATPase regulatory subunit 6 homolog (XP_019255747.1);26S proteasome non-ATPase regulatory subunit 6 homolog (XP_019255747.1);26S proteasome non-ATPase regulatory subunit 6 homolog (XP_019255747.1)	Other
20.8557453155518	19.1309432983398	19.4487533569336	19.5006713867188	16.4255695343018	16.8674030303955	16.3632202148438	16.0672283172607	+	Mock_DHQ	3	3	3	28.6	28.6	28.6	15.601	0	7.2757	30107000	9	3.66854518559007	0.00601188091442249	3.30317306518555	7.92406850316777	NbD052974.1;NbD030669.1;NbD008640.1;NbD014004.1;NbD006966.1;NbD010372.1;NbD028329.1	NbD052974.1;NbD030669.1;NbD008640.1;NbD014004.1;NbD006966.1	536	60S ribosomal protein L32-1 (XP_019239537.1);60S ribosomal protein L32-1 (XP_019239537.1);60S ribosomal protein L32-1 (XP_019239537.1);60S ribosomal protein L32-1-like (XP_019262403.1);60S ribosomal protein L32-1-like (XP_019229628.1)	Other
18.0331897735596	18.1045532226563	17.8829460144043	16.9841327667236	18.8589344024658	20.2545356750488	18.5548362731934	20.0899047851563			2	2	2	12.5	12.5	12.5	29.262	0	313.3	24096000	9	1.82112453322567	0.0594269822568643	-1.68834733963013	-3.36709991901136	NbE44070215.1;NbD008727.1;NbE03054032.1	NbE44070215.1;NbD008727.1;NbE03054032.1	541	uncharacterized protein LOC109209395 (XP_019228202.1);uncharacterized protein LOC109209395 (XP_019228202.1);uncharacterized protein LOC107801289 (XP_016480081.1)	Other
21.6815319061279	20.8984413146973	21.6942577362061	21.174446105957	17.4902877807617	17.6760234832764	17.4424877166748	17.0864372253418	+	Mock_DHQ	2	2	2	5	5	5	34.357	0	3.3768	117390000	7	5.57539808735432	0.00268075590299935	3.9383602142334	16.990546278267	NbD008822.1;NbE03057585.1	NbD008822.1;NbE03057585.1	544	Partial, lysM domain-containing GPI-anchored protein 1-like isoform X1 (XP_016478269.1);lysM domain-containing GPI-anchored protein 1-like isoform X2 (XP_016478270.1)	SP (Sec/SPI)
20.6727981567383	16.7525119781494	17.2323017120361	21.2824058532715	17.8832473754883	18.4396724700928	16.8382205963135	17.3335628509521			7	7	7	25.5	25.5	25.5	51.304	0	18.04	36968000	11	0.516922166593566	0.439719980314593	1.36132860183716	1.12353685500096	NbD008847.1;NbD013051.1	NbD008847.1	546	2-isopropylmalate synthase A-like (XP_019231659.1)	Other
20.9130554199219	22.3178005218506	22.4758815765381	21.3990573883057	22.1813468933105	22.4709510803223	22.6634693145752	23.4992351531982			13	13	3	47	47	11.6	49.39	0	323.31	281900000	88	1.02225402015258	0.194580416500619	-0.92730188369751	-1.98014453353532	NbD008925.1	NbD008925.1	547	peptidyl-prolyl cis-trans isomerase CYP38, chloroplastic (XP_019225382.1)	Other
17.6296977996826	18.7983264923096	18.9605617523193	17.4713573455811	15.7822828292847	17.4678764343262	17.0042171478271	17.8118343353271			4	4	4	8	8	8	67.039	0	12.318	8137000	5	1.05678325151964	0.183813727682757	1.19843316078186	2.03753111347648	NbE05063849.1;NbD009155.1;NbD015203.1;NbE03060634.1;NbD002540.1	NbE05063849.1;NbD009155.1;NbD015203.1	556	protease Do-like 2, chloroplastic (XP_019263077.1);protease Do-like 2, chloroplastic (XP_019263077.1);protease Do-like 2, chloroplastic (XP_019263077.1)	Other
22.5503005981445	22.5750560760498	22.871997833252	21.9670162200928	19.6164417266846	19.8828868865967	19.3036956787109	19.7239246368408	+	Mock_DHQ	8	8	2	15.8	15.8	2.4	65.979	0	176.71	191200000	33	4.83221164059201	0.00268075590299935	2.85935544967651	12.6850880029035	NbE03058118.1;NbD009293.1	NbE03058118.1;NbD009293.1	560	dihydroxy-acid dehydratase, chloroplastic (XP_019249905.1);dihydroxy-acid dehydratase, chloroplastic (XP_019249905.1)	Other
24.8971214294434	24.451488494873	24.7733402252197	23.2987995147705	23.4498519897461	24.3900165557861	24.2012748718262	23.9201622009277			16	16	1	44.1	44.1	4.4	37.179	0	323.31	1130400000	64	0.380779195317265	0.542746395640909	0.364861011505127	0.87321217748518	NbD009331.1;NbE03054315.1;NbE05063794.1;NbD017791.1	NbD009331.1;NbE03054315.1;NbE05063794.1;NbD017791.1	563	fructose-1,6-bisphosphatase, cytosolic (XP_009622282.1);fructose-1,6-bisphosphatase, cytosolic-like isoform X2 (XP_009762611.1);fructose-1,6-bisphosphatase, cytosolic-like (XP_016514567.1);fructose-1,6-bisphosphatase, cytosolic-like (XP_016514567.1	Other
21.9860343933105	24.4149322509766	22.9532432556152	22.9516620635986	23.8231830596924	24.1269950866699	23.7931270599365	25.252161026001			18	18	1	52.6	52.6	3.6	41.247	0	323.31	807920000	120	0.992910651583814	0.200794929538265	-1.17239856719971	-1.93140659089425	NbD009383.1	NbD009383.1	567	2-methylene-furan-3-one reductase (XP_019224715.1)	Other
21.991512298584	22.4367980957031	22.7545642852783	20.9650802612305	22.0099391937256	22.2437114715576	22.1564121246338	23.4903259277344			12	12	12	30.3	30.3	30.3	55.764	0	141.63	303880000	44	0.365864204475913	0.555085784284352	-0.438108444213867	-0.844708569234246	NbD009482.1;NbD038858.1;NbE03059425.1;NbD024551.1	NbD009482.1;NbD038858.1;NbE03059425.1	573	serine hydroxymethyltransferase 4-like (XP_016434857.1);serine hydroxymethyltransferase 4-like (XP_016434857.1);serine hydroxymethyltransferase 4 (XP_016502779.1)	Other
19.8580074310303	19.0573787689209	18.8782253265381	20.5220985412598	22.1263179779053	20.7210884094238	22.3235569000244	21.4445533752441	+	Mock_DHQ	4	4	4	41.7	41.7	41.7	15.25	0	157.67	107850000	24	2.12136910794628	0.0403178340501176	-2.07495164871216	-3.9471984213665	NbD009483.1;NbD052949.1;NbE44071678.1;NbD038373.1;NbD009078.1	NbD009483.1;NbD052949.1;NbE44071678.1;NbD038373.1;NbD009078.1	574	glycine-rich RNA-binding protein 2, mitochondrial-like (XP_016479122.1);glycine-rich RNA-binding protein 2, mitochondrial-like (XP_016479122.1);glycine-rich RNA-binding protein 2, mitochondrial-like (XP_016479122.1);Partial, uncharacterized protein	Other
21.7151927947998	20.558521270752	21.4739761352539	21.1228790283203	17.461841583252	20.29052734375	20.6412124633789	17.9863224029541			6	6	3	24.1	24.1	15.9	35.99	0	18.254	100940000	11	1.34760417749298	0.118295408344621	2.12266635894775	2.52610154884297	NbD009566.1;NbE05064499.1;NbD039690.1	NbD009566.1;NbE05064499.1;NbD039690.1	578	guanine nucleotide-binding protein subunit beta-like protein (XP_016474111.1);guanine nucleotide-binding protein subunit beta-like protein (XP_016474111.1);guanine nucleotide-binding protein subunit beta-like protein (XP_016474111.1)	Other
22.8518619537354	18.5546112060547	20.7553997039795	21.3891105651855	21.3769779205322	18.5966339111328	20.5247783660889	17.5135860443115			11	11	11	30.9	30.9	30.9	42.863	0	98.83	127290000	26	0.505576696499223	0.447003819058702	1.38475179672241	1.10324362756089	NbD009596.1	NbD009596.1	581	V-type proton ATPase subunit C (XP_019232405.1)	Other
20.6878242492676	17.1089115142822	18.6197395324707	18.9106140136719	18.8328113555908	17.3593425750732	18.491641998291	18.6074638366699			3	3	1	10.3	10.3	3.7	39.116	0	10.774	21932000	9	0.259483866357056	0.670277305645597	0.508957386016846	0.632816934900183	NbD009614.1	NbD009614.1	582	2-alkenal reductase (NADP( )-dependent)-like (XP_016450067.1)	Other
20.7046356201172	21.2227592468262	19.9859313964844	20.6839752197266	20.2897396087646	16.4162864685059	17.3198947906494	20.4745693206787			5	5	5	19.6	19.6	19.6	41.794	0	14.779	68307000	18	0.977077242188692	0.205024897851464	2.02420282363892	1.90511220810316	NbD009676.1;NbD039175.1	NbD009676.1;NbD039175.1	585	protein DJ-1 homolog D (XP_019247468.1);Partial, protein DJ-1 homolog D-like (XP_016459790.1)	Other
16.6176261901855	19.552661895752	19.7193355560303	19.9097633361816	16.854248046875	17.9321060180664	17.9381866455078	17.3585529327393			5	5	5	9	9	9	92.563	0	14.867	20210000	9	0.87545649411421	0.243479546316861	1.42907333374023	1.73617999869424	NbD050151.1;NbD009677.1	NbD050151.1;NbD009677.1	586	V-type proton ATPase subunit a2-like (XP_019244694.1);V-type proton ATPase subunit a2-like (XP_019244694.1)	Other
20.8351459503174	21.2667083740234	21.4805965423584	20.4264450073242	17.5498809814453	19.7379016876221	20.2186870574951	17.2473430633545			15	15	0	11.4	11.4	0	192.97	0	102.08	76323000	26	1.58123767644731	0.0838216835693542	2.31377077102661	2.93173539085536	NbD009737.1;NbD035107.1;NbD025868.1;NbE05067679.1;NbE44072994.1	NbD009737.1;NbD035107.1;NbD025868.1;NbE05067679.1;NbE44072994.1	590	clathrin heavy chain 2 (XP_019254874.1);clathrin heavy chain 1-like (XP_009611972.1);clathrin heavy chain 1-like isoform X1 (XP_009783811.1);clathrin heavy chain 1-like (XP_019252135.1);clathrin heavy chain 1-like isoform X1 (XP_009783811.1)	Other
17.6721515655518	19.6960163116455	19.6334819793701	20.2357292175293	16.6627712249756	17.5648326873779	17.877140045166	16.65602684021			2	2	2	9.4	9.4	9.4	21.297	0.00095877	2.7921	20460000	7	1.78127842384525	0.0617770721296454	2.1191520690918	3.29322495801828	NbD009771.1;NbD025218.1;NbE05068083.1	NbD009771.1;NbD025218.1;NbE05068083.1	591	lipoxygenase homology domain-containing protein 1-like (XP_016472500.1);lipoxygenase homology domain-containing protein 1-like (XP_016472500.1);lipoxygenase homology domain-containing protein 1-like (XP_016472500.1)	SP (Sec/SPI)
16.9416770935059	19.1672458648682	19.0552616119385	18.1776733398438	17.0173435211182	17.3209857940674	16.5210361480713	18.1117496490479			7	7	4	9.7	9.7	5.9	111.08	0	128.45	7725700	10	0.903151760901339	0.233513791257032	1.09268569946289	1.78227615856201	NbD009788.1;NbE03056223.1	NbD009788.1	592	4-alpha-glucanotransferase DPE2 (XP_019250686.1)	Other
23.3911304473877	26.0328197479248	25.6707954406738	24.3152732849121	24.8777847290039	24.1873722076416	24.990837097168	24.6330070495605			12	12	12	54.6	54.6	54.6	39.489	0	323.31	2350100000	350	0.104209401167821	0.856400767773746	0.180254459381104	0.283028200620231	NbD009901.1	NbD009901.1	596	GDSL esterase/lipase LTL1-like (XP_016452752.1)	SP (Sec/SPI)
19.8048629760742	21.442834854126	20.2270565032959	20.6544723510742	16.6932010650635	17.1210384368896	19.378755569458	16.4186515808105	+	Mock_DHQ	7	6	5	17.1	14.6	12.8	55.824	0	45.905	47973000	16	2.20661748715855	0.0364033269925435	3.12939500808716	4.12029893638701	NbD009909.1;NbD034999.1	NbD009909.1;NbD034999.1	598	3-isopropylmalate dehydratase large subunit, chloroplastic-like isoform X1 (XP_019239628.1);3-isopropylmalate dehydratase large subunit, chloroplastic-like isoform X1 (XP_019239628.1)	Other
17.0248680114746	18.9569664001465	19.2221336364746	19.3407592773438	17.3319320678711	17.0109996795654	17.6120834350586	18.8543453216553			4	4	4	12	12	12	48.17	0	63.727	85765000	42	0.66434379335506	0.347129876614878	0.933841705322266	1.38070425941335	NbD009967.1;NbD023535.1;NbE05066236.1	NbD009967.1;NbD023535.1;NbE05066236.1	602	phospholipase A1-II 1-like (XP_016516199.1);phospholipase A1-II 1-like (XP_016516199.1);phospholipase A1-II 1-like (XP_016516199.1)	SP (Sec/SPI)
21.1080188751221	21.8965950012207	20.3716697692871	20.5228652954102	19.1373863220215	19.3961734771729	17.1630783081055	19.1734580993652			7	6	6	31.2	28.3	28.3	34.41	0	323.31	68154000	26	1.94862662310045	0.0510305557424375	2.25726318359375	3.60816232601263	NbD010060.1;NbD052261.1;NbD052260.1;NbD043843.1;NbD009104.1	NbD010060.1;NbD052261.1	606	peroxidase P7-like (XP_016507421.1);Partial, peroxidase P7-like (XP_016507421.1)	SP (Sec/SPI)
19.6821746826172	20.3887958526611	18.8273372650146	19.4940433502197	18.4280815124512	18.5243968963623	18.0304737091064	18.554012298584			2	2	2	11.4	11.4	11.4	25.526	0	6.3899	28610000	11	1.91178848073052	0.0529501569556941	1.2138466835022	3.53775569632518	NbD052258.1;NbD010065.1	NbD052258.1;NbD010065.1	607	superoxide dismutase [Mn], mitochondrial-like (XP_009804401.1);superoxide dismutase [Mn], mitochondrial-like (XP_009804401.1)	Other
19.8866138458252	17.9750537872314	19.5903415679932	17.2490520477295	19.2818851470947	17.0066375732422	20.1118431091309	17.7527732849121			5	5	2	36.7	36.7	18.8	22.657	0	77.437	38655000	15	0.0505969022543744	0.92824362882752	0.136980533599854	0.144249258481155	NbD010076.1	NbD010076.1	609	nascent polypeptide-associated complex subunit alpha-like protein 2 (XP_019227180.1)	Other
20.6847457885742	17.2863941192627	17.1025695800781	17.7452411651611	16.3842029571533	16.8129940032959	16.620174407959	18.2618236541748			3	3	3	9.9	9.9	9.9	17.469	0	8.4826	22490000	6	0.595891056116866	0.387989860078375	1.18493890762329	1.2626241891468	NbE05068286.1;NbD028484.1;NbD010146.1;NbD051875.1;NbE03059962.1;NbD038894.1	NbE05068286.1;NbD028484.1;NbD010146.1;NbD051875.1;NbE03059962.1;NbD038894.1	610	50S ribosomal protein L29, chloroplastic-like (XP_016485277.1);50S ribosomal protein L29, chloroplastic-like (XP_016485277.1);50S ribosomal protein L29, chloroplastic-like (XP_016485277.1);50S ribosomal protein L29, chloroplastic-like (XP_019259815	Other
19.7951908111572	18.5953598022461	19.512659072876	19.1313705444336	19.0305271148682	19.5261936187744	19.3384094238281	19.632043838501			5	5	1	11.2	11.2	2.4	54.993	0	38.959	42172000	13	0.163000884373084	0.779817524104041	-0.123148441314697	-0.422956359312415	NbD048621.1;NbD010296.1	NbD048621.1;NbD010296.1	613	pyruvate kinase, cytosolic isozyme (XP_019250394.1);pyruvate kinase, cytosolic isozyme-like (XP_016454721.1)	Other
24.8059234619141	22.4562339782715	23.7096729278564	23.9784088134766	25.3675632476807	24.7295150756836	25.0744304656982	23.761417388916			5	5	1	39.6	39.6	9.1	17.167	0	198.45	1179800000	42	0.831164850266104	0.258801783578395	-0.99567174911499	-1.66230037355737	NbD010341.1;NbD034136.1;NbE05063738.1	NbD010341.1;NbD034136.1	614	ubiquitin-NEDD8-like protein RUB2 (XP_016441562.1);ubiquitin-like isoform X2 (XP_016506173.1)	Other
19.8043575286865	22.5631160736084	22.2263221740723	21.718542098999	20.2336235046387	19.5202388763428	21.4076900482178	22.0602912902832			15	15	15	30.6	30.6	30.6	61.904	0	70.534	146490000	36	0.405280762448111	0.521057259473024	0.772623538970947	0.919507191233264	NbD010356.1;NbE03060998.1;NbE44068999.1;NbD041666.1;NbD010355.1	NbD010356.1;NbE03060998.1;NbE44068999.1;NbD041666.1	615	reticuline oxidase-like protein (XP_016440708.1);reticuline oxidase-like protein (XP_016440708.1);reticuline oxidase-like protein (XP_016440708.1);reticuline oxidase-like protein (XP_016440708.1)	SP (Sec/SPI)
18.3850708007813	17.8002510070801	17.0613689422607	17.0079956054688	20.9215793609619	20.7381820678711	21.1002101898193	22.7489261627197	+	Mock_DHQ	5	5	5	27.1	27.1	27.1	24.436	0	31.222	91453000	17	3.27691249857436	0.00888780068583527	-3.81355285644531	-6.7187302153293	NbE03060933.1;NbD051257.1;NbD010431.1;NbE44071522.1;NbD046913.1	NbE03060933.1;NbD051257.1;NbD010431.1;NbE44071522.1	619	uncharacterized protein LOC109219372 (XP_019239360.1);uncharacterized protein LOC109219372 (XP_019239360.1);uncharacterized protein LOC109219372 (XP_019239360.1);uncharacterized protein LOC109219372 (XP_019239360.1)	Other
20.0531139373779	18.3890686035156	17.3228797912598	18.6737308502197	17.3793334960938	18.7313041687012	17.8189811706543	17.3080997467041			2	2	2	3.2	3.2	3.2	52.213	0	9.3402	14758000	4	0.577286402356227	0.399021000305878	0.800268650054932	1.23016553191905	NbD010483.1	NbD010483.1	622	UDP-glycosyltransferase 90A1-like (XP_019261035.1)	Other
20.6651840209961	18.7630233764648	19.3719043731689	17.3524971008301	17.6926956176758	17.3567752838135	17.8347034454346	19.8295841217041			4	4	4	10.8	10.8	10.8	50.285	0	21.767	35393000	8	0.432240550103943	0.503111293945862	0.859712600708008	0.969748145615187	NbE44074279.1;NbD010539.1;NbD050969.1	NbE44074279.1;NbD010539.1;NbD050969.1	625	magnesium-chelatase subunit ChlI, chloroplastic-like (XP_016460404.1);magnesium-chelatase subunit ChlI, chloroplastic-like (XP_016460404.1);magnesium-chelatase subunit ChlI, chloroplastic-like (XP_016460404.1)	Other
21.5684833526611	19.8698024749756	21.5386257171631	21.549337387085	19.4675216674805	19.4865989685059	21.1173725128174	20.4496002197266			10	10	4	26	26	10.4	50.499	0	47.119	117930000	33	0.86748081679676	0.244773255286428	1.00128889083862	1.72289263273461	NbD035995.1;NbD010600.1;NbE44072225.1;NbE03058150.1;NbD042733.1;NbD005390.1;NbD034572.1	NbD035995.1;NbD010600.1;NbE44072225.1;NbE03058150.1;NbD042733.1	630	tubulin beta-1 chain (XP_019266847.1);tubulin beta-1 chain (XP_019266847.1);tubulin beta-8 chain-like (XP_016463870.1);tubulin beta chain-like (XP_016437408.1);tubulin beta chain-like (XP_016437408.1)	Other
21.4597396850586	23.1193675994873	22.3867969512939	21.7186660766602	22.4159908294678	23.2032032012939	22.5917434692383	24.3828449249268			13	13	9	34.9	34.9	26.8	53.552	0	163.84	421550000	55	0.845661493034243	0.251516788688335	-0.977303028106689	-1.68650700483742	NbE05065810.1;NbD012978.1;NbD010721.1	NbE05065810.1;NbD012978.1;NbD010721.1	635	dihydrolipoyl dehydrogenase, mitochondrial-like (XP_016502929.1);dihydrolipoyl dehydrogenase, mitochondrial-like (XP_016502929.1);dihydrolipoyl dehydrogenase, mitochondrial-like (XP_016502929.1)	Other
22.0051498413086	20.6724529266357	21.8832683563232	20.8139381408691	20.2596015930176	19.6255664825439	17.2595443725586	20.4877777099609			4	4	4	27	27	27	17.523	0	47.697	130300000	20	1.25464895217569	0.132482502867709	1.93557977676392	2.36848852272311	NbD029299.1;NbD010804.1;NbD010758.1;NbE05063025.1;NbE05066957.1;NbD022905.1;NbD044351.1;NbD026178.1	NbD029299.1;NbD010804.1;NbD010758.1;NbE05063025.1;NbE05066957.1;NbD022905.1;NbD044351.1;NbD026178.1	636	40S ribosomal protein S18-like (XP_019245941.1);40S ribosomal protein S18 (XP_019262173.1);40S ribosomal protein S18-like (XP_019241070.1);40S ribosomal protein S18-like (XP_019255853.1);40S ribosomal protein S18-like (XP_019255853.1);40S riboso	Other
18.5808258056641	19.8241691589355	19.8759918212891	18.5895557403564	16.9722270965576	18.56227684021	17.7639789581299	19.5811748504639			5	5	4	13.1	13.1	10.2	61.114	0	9.4075	26906000	8	0.732262163505668	0.305382727778029	0.997721195220947	1.49618399842764	NbD010811.1;NbD038081.1;NbE03058338.1;NbD052243.1;NbE05066887.1	NbD010811.1;NbD038081.1;NbE03058338.1	640	D-3-phosphoglycerate dehydrogenase 1, chloroplastic-like (XP_016472005.1);D-3-phosphoglycerate dehydrogenase 1, chloroplastic-like (XP_019244078.1);D-3-phosphoglycerate dehydrogenase 1, chloroplastic-like (XP_019255127.1)	Other
23.082160949707	24.8509082794189	23.6028614044189	23.9577484130859	23.1146106719971	23.6554546356201	24.1206817626953	25.165225982666			10	10	0	45.1	45.1	0	29.513	0	323.31	1019200000	59	0.0892221925960711	0.878594588484113	-0.140573501586914	-0.2454505570713	NbD010926.1;NbE03060184.1;NbE44072982.1	NbD010926.1;NbE03060184.1;NbE44072982.1	642	2-Cys peroxiredoxin BAS1, chloroplastic-like (XP_019250319.1);2-Cys peroxiredoxin BAS1, chloroplastic-like (XP_019250319.1);2-Cys peroxiredoxin BAS1, chloroplastic-like (XP_019250319.1)	Other
19.7140274047852	20.4214191436768	19.5476055145264	19.0203342437744	19.0524253845215	19.9156684875488	19.7918720245361	20.4578380584717			6	6	3	31.3	31.3	13.4	34.254	0	65.364	41736000	17	0.116964563048333	0.838293812234292	-0.128604412078857	-0.314350790785897	NbD010954.1;NbE05067852.1	NbD010954.1;NbE05067852.1	645	hydroxyphenylpyruvate reductase-like (XP_019244102.1);hydroxyphenylpyruvate reductase-like (XP_019244102.1)	Other
19.9306888580322	21.2608070373535	21.6251106262207	20.9585094451904	21.0922946929932	20.7884349822998	20.8426074981689	21.3593883514404			19	14	14	35.5	25.8	25.8	64.435	0	179.47	109260000	44	0.0710766846847833	0.900948569627445	-0.0769023895263672	-0.198738527375326	NbD044203.1;NbD010968.1	NbD044203.1;NbD010968.1	646	ruBisCO large subunit-binding protein subunit beta, chloroplastic-like (XP_019238318.1);ruBisCO large subunit-binding protein subunit beta, chloroplastic-like (XP_016513343.1)	Other
21.5469856262207	22.0347633361816	20.185920715332	22.6019554138184	19.5730590820313	19.1130409240723	19.9500598907471	21.1614017486572			9	9	9	19.4	19.4	19.4	61.351	0	21.468	116750000	23	1.28853642383567	0.127195543447332	1.64301586151123	2.42574627108237	NbD011171.1	NbD011171.1	653	berberine bridge enzyme-like 13 (XP_019235848.1)	SP (Sec/SPI)
19.09547996521	19.2966785430908	20.2623558044434	19.4430370330811	16.97141456604	16.9319190979004	17.1651172637939	17.4325141906738	+	Mock_DHQ	4	4	4	13.7	13.7	13.7	40.05	0	7.7048	20538000	10	3.85351170533743	0.00540956039746677	2.39914655685425	8.55352380964698	NbE05062949.1;NbE03057461.1;NbD050123.1;NbD011215.1	NbE05062949.1;NbE03057461.1;NbD050123.1;NbD011215.1	657	ATP synthase gamma chain, chloroplastic-like (XP_016470108.1);ATP synthase gamma chain, chloroplastic-like (XP_016470108.1);ATP synthase gamma chain, chloroplastic-like (XP_016470108.1);ATP synthase gamma chain, chloroplastic-like (XP_016470108.1)	Other
19.8184394836426	19.0322227478027	19.6171588897705	17.4873523712158	17.522533416748	18.5432243347168	17.8221073150635	17.1493015289307			12	3	3	30.2	7.7	7.7	48.01	0	231.14	45628000	7	1.05447428977952	0.183998628218293	1.22950172424316	2.03369193599425	NbD011249.1	NbD011249.1	659	fructose-1,6-bisphosphatase, chloroplastic-like (XP_019242936.1)	Other
16.598518371582	16.8936080932617	17.0042152404785	18.6674022674561	17.9556617736816	18.3741989135742	18.5754795074463	19.6318130493164			5	5	5	16.7	16.7	16.7	50.585	0	323.31	19902000	14	1.20611403348032	0.142856227011183	-1.34335231781006	-2.28683339050743	NbE03054795.1;NbD011437.1;NbD027111.1	NbE03054795.1;NbD011437.1	665	PI-PLC X domain-containing protein At5g67130-like (XP_016466597.1);Partial, PI-PLC X domain-containing protein At5g67130-like (XP_016466597.1)	Other
18.8979988098145	18.3118553161621	18.0144348144531	17.3163318634033	21.237247467041	22.5797348022461	20.3857440948486	22.3142642974854	+	Mock_DHQ	19	2	1	51.8	8.6	3.8	42.753	0	18.874	109940000	23	2.93467285867753	0.0128325246944589	-3.49409246444702	-5.78952187511157	NbD011459.1;NbE44069821.1	NbD011459.1;NbE44069821.1	666	fructose-bisphosphate aldolase 1, chloroplastic-like (XP_016512409.1);fructose-bisphosphate aldolase 1, chloroplastic-like (XP_016512409.1)	Other
16.6824684143066	17.2319145202637	18.9870147705078	18.2802543640137	18.5289630889893	17.6040077209473	17.5009841918945	16.5255546569824			3	3	3	4.3	4.3	4.3	80.403	0	6.2681	13509000	7	0.147579705319564	0.79806054592932	0.25553560256958	0.387296366675711	NbD011464.1;NbE05067686.1;NbD015401.1;NbE44071000.1	NbD011464.1;NbE05067686.1;NbD015401.1	667	probable Xaa-Pro aminopeptidase P (XP_019265319.1);probable Xaa-Pro aminopeptidase P (XP_019265319.1);probable Xaa-Pro aminopeptidase P (XP_016481841.1)	Other
24.0851306915283	25.2623424530029	24.0093250274658	25.534008026123	21.7697143554688	21.7007064819336	22.2938976287842	22.5467491149902	+	Mock_DHQ	41	41	39	50	50	50	97.505	0	323.31	928840000	155	2.99792230800599	0.0124012401991793	2.64493465423584	5.95337571617361	NbD011471.1	NbD011471.1	668	probable linoleate 9S-lipoxygenase 5 (XP_019230725.1)	Other
21.2676811218262	18.6054172515869	19.5990695953369	18.3318004608154	15.9466094970703	16.3224258422852	18.2202682495117	16.6552906036377			4	4	4	18.5	18.5	18.5	32.427	0	9.8334	31083000	10	1.73454092964067	0.0653390058282886	2.66484355926514	3.2074051377503	NbD037094.1;NbD011495.1	NbD037094.1;NbD011495.1	669	30S ribosomal protein S5, chloroplastic (XP_016507755.1);30S ribosomal protein S5, chloroplastic (XP_019232478.1)	Other
20.7332229614258	17.6329669952393	17.218391418457	19.6994609832764	17.7786331176758	17.7646484375	16.5278625488281	16.9364013671875			2	2	2	7.3	7.3	7.3	34.995	0	5.2601	25752000	4	0.887888867676737	0.239816622725009	1.56912422180176	1.75688029520999	NbD011498.1;NbE44070999.1;NbD050339.1;NbE44072495.1	NbD011498.1;NbE44070999.1;NbD050339.1;NbE44072495.1	670	clathrin light chain 1-like (XP_016434604.1);clathrin light chain 1-like (XP_016434604.1);clathrin light chain 1-like (XP_019223912.1);clathrin light chain 1-like (XP_019223912.1)	Other
18.2207660675049	19.4122066497803	19.600414276123	19.4108619689941	18.3786926269531	16.9537925720215	18.4027881622314	16.4226665496826			5	5	4	28.2	28.2	22.5	29.482	0	63.865	17442000	17	1.46453167742052	0.100243061725645	1.62157726287842	2.72718893092611	NbD011522.1	NbD011522.1	673	secoisolariciresinol dehydrogenase-like (XP_019240339.1)	Other
24.5274906158447	21.9142608642578	23.1614799499512	23.6826038360596	23.5351657867432	22.12158203125	21.3446750640869	24.7788143157959			7	7	6	29.7	29.7	27.2	39.207	0	311.62	1196500000	101	0.153732222763764	0.792524290245211	0.376399517059326	0.401605347638447	NbD011552.2;NbD011552.1	NbD011552.2;NbD011552.1	674	cysteine proteinase aleuran type (AAZ32410.1);cysteine proteinase aleuran type (AAZ32410.1)	SP (Sec/SPI)
17.3234691619873	17.443380355835	20.0434017181396	19.883186340332	17.6435585021973	16.6667308807373	16.9293441772461	16.4977798461914			2	2	2	9.7	9.7	9.7	29.386	0	9.9246	14619000	6	1.15929114257707	0.154257939951719	1.73900604248047	2.20839673719012	NbE44070664.1;NbE05068669.1;NbD019421.1;NbD011565.1;NbD000187.1;NbE05066088.1	NbE44070664.1;NbE05068669.1;NbD019421.1;NbD011565.1;NbD000187.1;NbE05066088.1	675	50S ribosomal protein L5, chloroplastic (XP_016434689.1);50S ribosomal protein L5, chloroplastic (XP_009782093.1);50S ribosomal protein L5, chloroplastic (XP_016434689.1);50S ribosomal protein L5, chloroplastic (XP_009782093.1);Partial, 50S riboso	Other
23.423677444458	19.690128326416	20.9467086791992	21.6603164672852	19.7092723846436	19.7042655944824	19.8162994384766	20.717830657959			14	12	12	39.7	35.4	35.4	42.909	0	86.391	155180000	38	0.893781289815465	0.237046695841693	1.44329071044922	1.76668677556337	NbD011638.1;NbD027256.1	NbD011638.1	681	fructose-bisphosphate aldolase 3, chloroplastic-like (XP_019256772.1)	Other
17.3438625335693	19.053882598877	18.5033130645752	17.2451629638672	18.7307224273682	19.6448593139648	16.1016101837158	20.4473819732666			6	3	3	26.7	16	16	33.419	0	7.9946	27103000	7	0.275567920969272	0.656283578361248	-0.694588184356689	-0.665963679251358	NbD011646.1	NbD011646.1	682	fruit protein pKIWI502-like (XP_016440667.1)	Other
19.9056873321533	21.1838626861572	20.3210258483887	20.290189743042	20.1872501373291	20.3679428100586	20.1906299591064	20.9880142211914			9	9	1	25.2	25.2	2.2	58.853	0	89.118	71473000	29	0.00841157299921669	0.988961321895744	-0.00826787948608398	-0.0250623216775637	NbE03056541.1;NbD048341.1;NbD011647.1	NbE03056541.1;NbD048341.1;NbD011647.1	683	ATP synthase subunit beta, mitochondrial-like (XP_016470552.1);ATP synthase subunit beta, mitochondrial-like (XP_016470552.1);ATP synthase subunit beta, mitochondrial-like (XP_016470552.1)	Other
17.3007011413574	17.0291862487793	17.0485439300537	17.5098781585693	20.9952793121338	20.8125286102295	21.0608520507813	18.3282222747803	+	Mock_DHQ	3	3	3	20.9	20.9	20.9	16.194	0	217.67	25589000	8	2.43285409153965	0.0250211871112511	-3.07714319229126	-4.60025878067569	NbD011654.1;NbD017944.1;NbE44071348.1	NbD011654.1;NbD017944.1;NbE44071348.1	685	uncharacterized protein At4g28440-like (XP_016467100.1);uncharacterized protein At4g28440-like (XP_016467100.1);uncharacterized protein At4g28440-like (XP_016472256.1)	Other
19.2821559906006	20.1030311584473	21.3046875	22.2376556396484	21.4193630218506	17.0738925933838	21.6891460418701	21.6598815917969			4	4	2	15	15	8.1	49.791	0	29.471	164860000	23	0.0746073637358505	0.895405347139671	0.27131175994873	0.207937679913884	NbD025731.1;NbD011787.1	NbD025731.1;NbD011787.1	688	fasciclin-like arabinogalactan protein 17 isoform X2 (XP_016436048.1);fasciclin-like arabinogalactan protein 17 (XP_016515538.1)	SP (Sec/SPI)
17.4334716796875	19.7937145233154	18.6646766662598	18.6444892883301	16.5145626068115	18.040376663208	17.768518447876	17.0095195770264			4	4	4	13.1	13.1	13.1	49.45	0	17.442	11335000	5	1.14552688610636	0.157620100236242	1.30084371566772	2.18539339497351	NbD011790.1;NbD045030.1	NbD011790.1	689	poly(U)-specific endoribonuclease-B-like (XP_019265979.1)	Other
21.5624408721924	24.137508392334	24.0377502441406	22.1296863555908	20.8957080841064	22.1740798950195	21.5246829986572	23.6138038635254			10	10	4	24.4	24.4	8.7	56.819	0	55.389	401750000	34	0.471299125373003	0.470382742453934	0.914777755737305	1.04137729188737	NbD011866.1	NbD011866.1	692	catalase (ACL27272.1)	Other
20.2100296020508	20.4115238189697	20.2125244140625	20.2866973876953	19.4243335723877	18.8268127441406	19.327486038208	20.558614730835			8	8	8	41.4	41.4	41.4	30.788	0	38.73	53900000	35	1.04799424699545	0.186054496688061	0.745882034301758	2.02291889772012	NbD011985.1;NbD011587.1	NbD011985.1	697	glyoxylate/succinic semialdehyde reductase 1 (XP_019258080.1)	Other
20.1491718292236	21.6511459350586	18.4082641601563	20.85178565979	19.2735729217529	17.7413558959961	16.1094169616699	17.6689949035645			7	7	2	23.3	23.3	7.7	47.175	0	161.3	61119000	15	1.45677262646051	0.101216965820574	2.56675672531128	2.71373385537243	NbD012001.1;NbD047069.1;NbD026456.1;NbE05065513.1;NbD009721.1;NbE44074356.1;NbD012253.1;NbD037235.1	NbD012001.1;NbD047069.1	699	26S protease regulatory subunit 8 homolog A (XP_019239799.1);Partial, 26S protease regulatory subunit 8 homolog A (XP_019239799.1)	Other
18.1258544921875	16.9315052032471	17.3204154968262	17.0062389373779	20.4881687164307	21.4961414337158	20.6693420410156	21.1194629669189	+	Mock_DHQ	3	3	2	32.7	32.7	22.2	17.112	0	11.231	56358000	14	4.26779718962803	0.00400929520990491	-3.5972752571106	-10.1243513394424	NbD012015.1	NbD012015.1	701	uncharacterized protein LOC107813666 (XP_016494436.1)	Other
20.9928607940674	22.3909473419189	21.0931987762451	19.8902854919434	20.8336811065674	21.1830749511719	20.5272636413574	22.6467819213867			3	3	3	18.6	18.6	18.6	19.917	0	8.9275	139130000	13	0.109690733956402	0.848194301773692	-0.205877304077148	-0.296560150403027	NbE05067695.1;NbD025307.1;NbD012056.1	NbE05067695.1;NbD025307.1;NbD012056.1	702	peroxiredoxin-2F, mitochondrial-like (XP_016480998.1);peroxiredoxin-2F, mitochondrial-like (XP_016480998.1);peroxiredoxin-2F, mitochondrial-like (XP_016480998.1)	Other
17.8645973205566	21.067892074585	19.8984718322754	20.8595409393311	18.777961730957	18.7881965637207	20.0508575439453	20.5146064758301			6	6	6	43.2	43.2	43.2	52.208	0	101.31	56018000	41	0.177355881637018	0.764787313308136	0.38971996307373	0.455559672179175	NbD012177.1;NbD023304.1	NbD012177.1;NbD023304.1	706	fasciclin-like arabinogalactan protein 1 (XP_016512217.1);fasciclin-like arabinogalactan protein 1 (XP_016512217.1)	SP (Sec/SPI)
20.2575302124023	22.3948249816895	22.7684020996094	21.7427101135254	17.328556060791	22.0312671661377	17.8062038421631	21.5689010620117			2	2	2	5	5	5	47.425	0	13.883	159200000	13	0.771882907907092	0.284330793725306	2.10713481903076	1.56296709030104	NbD012195.1;NbE05064060.1;NbD007981.1;NbD023991.1;NbD045290.1;NbD032402.1	NbD012195.1;NbE05064060.1;NbD007981.1;NbD023991.1;NbD045290.1;NbD032402.1	707	uncharacterized protein LOC107790875 (XP_016468330.1);uncharacterized protein LOC109230182 (XP_019251254.1);uncharacterized protein LOC104239520 (XP_009792466.1);uncharacterized protein LOC109230182 (XP_019251254.1);uncharacterized protein LOC1077	SP (Sec/SPI)
22.206844329834	19.077075958252	20.5035858154297	22.4287719726563	20.4897384643555	19.4931831359863	20.1676635742188	16.3547496795654			5	5	3	24.5	24.5	18.5	28.603	0	12.624	158330000	16	0.773544063212284	0.284119533461178	1.92773580551147	1.56575936470818	NbD028628.1;NbD015224.1;NbD012244.1;NbD021027.1;NbD000183.1;NbD000378.1;NbD049334.1;NbD048422.1;NbD008317.1;NbD000379.1;NbD041321.1;NbE03057926.1;NbE05065992.1	NbD028628.1;NbD015224.1;NbD012244.1;NbD021027.1	710	chlorophyll a-b binding protein 37, chloroplastic-like (XP_016453973.1);chlorophyll a-b binding protein 36, chloroplastic (XP_019247492.1);chlorophyll a-b binding protein 36, chloroplastic (XP_019247492.1);chlorophyll a-b binding protein 37, chlorop	Other
18.1224365234375	19.067497253418	18.3600749969482	19.8214931488037	16.725133895874	18.9576454162598	18.5219459533691	19.5574188232422			5	5	5	23.5	23.5	23.5	28.583	0	88.279	22290000	13	0.224302439691924	0.710275756374878	0.402339458465576	0.55864599032316	NbD012249.1	NbD012249.1	711	probable 6-phosphogluconolactonase 4, chloroplastic (XP_016470878.1)	Other
19.5115203857422	17.6158103942871	16.3995800018311	17.8711109161377	18.847204208374	19.0683116912842	16.3467674255371	19.094087600708			12	2	2	28.1	5.3	5.3	47.474	0	5.6496	18791000	4	0.210914398890424	0.723140715326132	-0.489587306976318	-0.529761761447209	NbE03062031.1;NbD012263.1	NbE03062031.1;NbD012263.1	712	elongation factor 1-gamma 2-like isoform X2 (XP_019256886.1);elongation factor 1-gamma 2-like isoform X2 (XP_019256886.1)	Other
23.1329364776611	22.6989059448242	22.4442005157471	20.9658546447754	22.0753211975098	21.3735294342041	21.3900547027588	20.2660217285156			12	12	0	30.2	30.2	0	47.727	0	273.81	248380000	56	0.866232697025999	0.244773255286428	1.03424263000488	1.72081270368311	NbD012265.1	NbD012265.1	713	elongation factor 1-gamma 2-like isoform X2 (XP_016509962.1)	Other
19.4911689758301	21.8399200439453	20.6044006347656	20.1894245147705	19.5967426300049	20.9786186218262	19.7680416107178	22.2113666534424			21	6	6	50.2	16.6	16.6	51.778	0	231.01	86369000	33	0.048046090365384	0.932821577512542	-0.107463836669922	-0.137320401955351	NbD012284.1;NbD021385.1;NbE03054611.1;NbD026379.1	NbD012284.1	714	UTP--glucose-1-phosphate uridylyltransferase (XP_019236048.1)	Other
20.3259735107422	21.3061904907227	20.9607734680176	20.7163238525391	20.0122261047363	20.4921855926514	19.8325691223145	20.4496002197266			4	4	2	27.3	27.3	19.7	14.419	0	11.553	74548000	13	1.27326954139246	0.129203844280549	0.630670070648193	2.39992396069819	NbD012500.1	NbD012500.1	724	10 kDa chaperonin-like (XP_016483824.1)	Other
24.8763332366943	20.8102550506592	22.307580947876	23.646692276001	22.3552265167236	21.5518741607666	21.1987438201904	18.423246383667			5	5	1	11	11	3.2	50.056	0	14.515	469010000	32	0.828770920239445	0.259399553596234	2.0279426574707	1.65830020619207	NbD012646.1	NbD012646.1	731	Partial, probable polygalacturonase (XP_009624502.1)	SP (Sec/SPI)
17.0502986907959	19.2003135681152	17.02272605896	17.6381950378418	20.6561317443848	19.6576156616211	20.8288097381592	18.9999771118164			4	4	1	23.7	23.7	5.2	23.135	0	11.492	38366000	11	1.86664711512535	0.0551148981210673	-2.30775022506714	-3.45233033359079	NbD041089.1;NbD017688.1;NbD012684.1;NbD019296.1	NbD041089.1;NbD017688.1;NbD012684.1;NbD019296.1	732	ras-related protein RABB1c isoform X1 (XP_016495893.1);ras-related protein RABB1c-like (XP_016506432.1);ras-related protein RABB1c isoform X1 (XP_016495893.1);Partial, ras-related protein RABB1c-like (XP_019246988.1)	Other
24.2529907226563	23.3124370574951	23.5083332061768	23.0623188018799	22.4249591827393	22.0785503387451	21.8323669433594	22.3132667541504	+	Mock_DHQ	17	17	1	41.3	41.3	4.4	57.308	0	61.245	524380000	64	2.50467823882101	0.0231036293045687	1.37173414230347	4.75937518281022	NbD012685.1	NbD012685.1	733	glucose-1-phosphate adenylyltransferase small subunit, chloroplastic/amyloplastic-like (XP_016449685.1)	Other
21.8876247406006	23.400411605835	22.4395408630371	22.0389213562012	22.7472267150879	22.2970657348633	22.8902072906494	23.3832416534424			17	5	5	35.3	13.6	13.6	52.672	0	231.75	438080000	20	0.422984696055408	0.510071891622835	-0.387810707092285	-0.952577566270076	NbD012851.1;NbD019408.1	NbD012851.1;NbD019408.1	737	ribulose bisphosphate carboxylase/oxygenase activase 1, chloroplastic isoform X2 (XP_016501446.1);ribulose bisphosphate carboxylase/oxygenase activase 1, chloroplastic-like isoform X1 (XP_016480949.1)	Other
22.7001762390137	20.8501071929932	22.5897579193115	21.2190399169922	21.0683498382568	21.7693099975586	20.787956237793	18.7347621917725			6	6	6	16.3	16.3	16.3	52.65	0	323.31	150630000	25	0.766075669837492	0.285522707187687	1.24967575073242	1.55320100741395	NbD012860.1;NbE44071318.1;NbD039103.1;NbE03060268.1;NbD040005.1	NbD012860.1;NbE44071318.1	738	probable polygalacturonase (XP_016453410.1);probable polygalacturonase isoform X1 (XP_016506686.1)	SP (Sec/SPI)
16.7900428771973	17.8223972320557	17.1813373565674	16.3432197570801	17.8414402008057	16.3033866882324	17.940258026123	16.3199329376221			3	3	3	10.9	10.9	10.9	63.37	0	8.2588	4769100	7	0.0420916018839389	0.941941692777618	-0.0670051574707031	-0.121016353205715	NbD021826.1;NbD012973.1	NbD021826.1;NbD012973.1	744	glutamate--tRNA ligase, chloroplastic/mitochondrial (XP_019261404.1);glutamyl-tRNA synthetase (AAY18610.1)	Other
18.6632041931152	19.7247409820557	19.5317058563232	18.254373550415	18.079683303833	17.7175960540771	18.118127822876	20.3337440490723			8	8	8	13.5	13.5	13.5	69.683	0	19.723	26998000	15	0.289879272981166	0.637899135959424	0.481218338012695	0.695090316600378	NbD012999.1;NbE05064976.1;NbD002058.1;NbE44072059.1	NbD012999.1;NbE05064976.1	745	lysine--tRNA ligase-like (XP_019252087.1);lysine--tRNA ligase-like (XP_019252087.1)	Other
17.7807197570801	19.0399532318115	20.1446971893311	19.2251987457275	19.2791652679443	20.2357292175293	20.5657901763916	21.5059604644775			6	6	6	27.3	27.3	27.3	34.142	0	86.307	61061000	25	1.04374020307601	0.187174221872891	-1.34901905059814	-2.01584771590449	NbD013100.1;NbD035920.1	NbD013100.1	752	xyloglucan endotransglucosylase/hydrolase protein 9 (XP_019249669.1)	SP (Sec/SPI)
16.7531261444092	17.705394744873	18.1756057739258	17.2726554870605	22.3733978271484	23.6076107025146	21.5464668273926	19.5299911499023	+	Mock_DHQ	1	1	1	8.4	8.4	8.4	21.788	0	14.175	128470000	9	2.48576969573013	0.0232081677294984	-4.28767108917236	-4.71715402813754	NbD030235.1;NbD013136.1	NbD030235.1;NbD013136.1	753	uncharacterized protein LOC109243336 (XP_019265789.1);60S ribosomal protein L2, mitochondrial-like (XP_016493674.1)	Other
19.4785633087158	21.4088840484619	20.0255336761475	19.4960536956787	17.1401958465576	18.0369777679443	17.9753704071045	20.2745780944824			7	7	7	12	12	12	88.896	0	98.188	48115000	17	1.12708646112353	0.162008106727718	1.74547815322876	2.15460888787837	NbD013138.1	NbD013138.1	754	nudix hydrolase 3 isoform X1 (XP_018633242.1)	Other
21.6411247253418	18.2949523925781	21.0698585510254	20.817455291748	17.6169128417969	20.0274257659912	20.185920715332	16.3819942474365			2	2	2	12	12	12	26.029	0	241.93	73688000	10	0.792804449579083	0.275645527497909	1.90278434753418	1.59809439692134	NbD013181.1	NbD013181.1	756	lactoylglutathione lyase-like (XP_016438641.1)	Other
15.9965295791626	17.6520938873291	14.7822618484497	16.9113883972168	20.3171653747559	17.9776268005371	18.7316513061523	20.4184379577637			4	3	3	26.3	22.3	22.3	18.897	0	4.6651	19171000	7	1.89530583640778	0.053474231472623	-3.0256519317627	-3.50645695134282	NbE44071941.1;NbE05064892.1;NbD013192.1;NbD013189.1;NbE05063000.1;NbE05064891.1;NbD017793.1;NbD002894.1;NbD027376.1;NbD003178.1	NbE44071941.1;NbE05064892.1;NbD013192.1;NbD013189.1;NbE05063000.1;NbE05064891.1;NbD017793.1;NbD002894.1	757	peptidyl-prolyl cis-trans isomerase CYP20-1-like isoform X2 (XP_016441494.1);peptidyl-prolyl cis-trans isomerase CYP19-4-like (XP_019266642.1);peptidyl-prolyl cis-trans isomerase CYP19-4-like (XP_019266642.1);peptidyl-prolyl cis-trans isomerase CYP1	Other
22.6915969848633	22.6151084899902	22.4836502075195	21.365062713623	22.0842056274414	22.3223457336426	21.9030838012695	23.5605754852295			12	12	5	38.4	38.4	16.8	42.532	0	176.98	375460000	62	0.139036017472213	0.808114048410521	-0.178698062896729	-0.367238813071272	NbD013237.1	NbD013237.1	759	GDP-mannose 3,5-epimerase 1-like (XP_019229151.1)	Other
25.360179901123	22.8711338043213	23.9473514556885	24.439489364624	23.9754371643066	24.3283443450928	24.1407871246338	22.345027923584			20	20	13	46.7	46.7	30	63.287	0	323.31	1053700000	89	0.273533773343118	0.657874598398044	0.457139492034912	0.661796259907546	NbD013269.1	NbD013269.1	760	phosphoglucomutase, cytoplasmic (XP_019258608.1)	Other
22.479808807373	20.2978210449219	20.90749168396	19.9484920501709	22.023099899292	22.6177768707275	22.1268844604492	21.309024810791			6	6	3	57.4	57.4	27.9	13.546	0	73.972	180990000	27	0.905850259141127	0.232863461027664	-1.1107931137085	-1.78676442275783	NbD013286.1	NbD013286.1	763	thioredoxin H-type 1-like (XP_016468113.1)	Other
19.4800643920898	20.1492958068848	19.4952926635742	18.7210063934326	16.233118057251	17.3712387084961	16.9378280639648	16.0542697906494	+	Mock_DHQ	11	4	1	45.6	23.8	5.4	29.537	0	119.46	22158000	14	3.24832988822385	0.00907039665708707	2.81230115890503	6.63697023712766	NbD013325.1;NbD021002.1	NbD013325.1	765	14-3-3 protein 9 (XP_019250548.1)	Other
24.2719879150391	23.7394390106201	23.5653476715088	23.4308395385742	23.5501594543457	22.7431621551514	24.0345630645752	24.6161060333252			21	21	3	68.9	68.9	16.8	42.309	0	323.31	848370000	128	0.0122661438688833	0.982422824595534	0.0159058570861816	0.0363907721981873	NbD013350.1	NbD013350.1	769	glycerate dehydrogenase (XP_009782769.1)	Other
24.0796070098877	23.6902980804443	22.2447566986084	23.5552005767822	22.098669052124	22.1086578369141	23.168306350708	21.0836219787598			19	19	19	52.7	52.7	52.7	54.179	0	264.62	474940000	57	1.14928295474898	0.156895417173986	1.2776517868042	2.19166845005429	NbD013365.1;NbD021332.1;NbE44069573.1;NbD006622.1;NbD011800.1;NbE03060395.1;NbE05064852.1;NbD005629.1	NbD013365.1;NbD021332.1;NbE44069573.1;NbD006622.1;NbD011800.1;NbE03060395.1;NbE05064852.1	770	V-type proton ATPase subunit B2-like (XP_019235987.1);V-type proton ATPase subunit B2-like (XP_019235987.1);V-type proton ATPase subunit B2-like (XP_019235987.1);V-type proton ATPase subunit B 2 (XP_019248194.1);V-type proton ATPase subunit B2 iso	Other
19.5340824127197	17.9884300231934	18.8224277496338	17.8955154418945	17.289457321167	17.8837795257568	16.4327011108398	16.9326705932617			4	4	4	4.3	4.3	4.3	97.918	0	53.81	12911000	9	1.56178855104062	0.0862297130414962	1.425461769104	2.89735130601779	NbD013513.1;NbE03055932.1;NbD053068.1;NbD000974.1	NbD013513.1;NbE03055932.1;NbD053068.1	773	nitrate reductase (BAE46746.1);nitrate reductase 2 (BAE96752.1);nitrate reductase 2 (BAE96752.1)	Other
20.8475856781006	20.3988475799561	21.1841049194336	22.3887157440186	21.1794357299805	21.3477058410645	21.3085803985596	22.8436813354492			6	6	6	14.7	14.7	14.7	53.654	0	21.603	164280000	24	0.343910258587191	0.580444729614755	-0.46503734588623	-0.802273112699022	NbE05062942.1;NbD013807.1	NbE05062942.1;NbD013807.1	784	uncharacterized protein LOC109224790 (XP_019244858.1);uncharacterized protein LOC109224790 (XP_019244858.1)	SP (Sec/SPI)
21.149730682373	22.4035358428955	23.395320892334	22.0199146270752	22.3757057189941	21.7881565093994	22.457010269165	23.0236568450928			26	26	26	37.4	37.4	37.4	93.956	0	323.31	305930000	104	0.118936965219869	0.836273403617997	-0.169006824493408	-0.319143073826079	NbE05068830.1;NbD013853.1;NbD015310.1;NbE44073635.1;NbD014347.1;NbE05067878.1	NbE05068830.1;NbD013853.1;NbD015310.1;NbE44073635.1;NbD014347.1	785	elongation factor 2 (XP_019254161.1);elongation factor 2 (XP_019254161.1);elongation factor 2 (XP_019254161.1);elongation factor 2 (XP_019254161.1);Partial, elongation factor 2 (XP_019254161.1)	Other
16.5444202423096	20.9295482635498	20.1082744598389	19.459659576416	16.5331573486328	20.3635654449463	17.075590133667	21.4743709564209			7	5	3	21.4	15	8.4	53.051	0	8.2036	52481000	9	0.0942911661771034	0.870117373395587	0.398804664611816	0.258257455992066	NbD013859.1	NbD013859.1	786	glucan endo-1,3-beta-glucosidase 5-like (XP_019228654.1)	SP (Sec/SPI)
21.7982788085938	21.00710105896	21.6969337463379	20.4904232025146	16.6214370727539	20.6037673950195	16.8344669342041	21.1893634796143			7	7	7	18.8	18.8	18.8	50.105	0	73.198	107460000	22	1.0046706397793	0.197382065239046	2.43592548370361	1.95093743000426	NbE03061583.1;NbD013978.1	NbE03061583.1;NbD013978.1	791	rubisco accumulation factor 1.1, chloroplastic-like (XP_019259101.1);rubisco accumulation factor 1.1, chloroplastic-like (XP_019259101.1)	Other
19.9945182800293	20.6727981567383	20.1844692230225	21.2400455474854	20.7230072021484	20.5582408905029	20.7695121765137	20.8865833282471			8	8	1	28.6	28.6	6.4	49.767	0	323.31	81445000	30	0.310955646278487	0.61538200221768	-0.21137809753418	-0.737398762328672	NbD034666.1;NbD014003.1;NbD023165.1;NbD019274.1;NbD010647.1;NbD035848.1;NbD041465.1;NbD023141.1;NbD031389.1	NbD034666.1;NbD014003.1;NbD023165.1;NbD019274.1;NbD010647.1;NbD035848.1;NbD041465.1;NbD023141.1	792	alpha-tubulin 6 (ALH22047.1);alpha-tubulin 6 (ALH22047.1);tubulin alpha chain (XP_019266647.1);tubulin alpha chain (XP_019266647.1);tubulin alpha chain-like (XP_019224866.1);tubulin alpha chain-like (XP_019224866.1);Partial, tubulin alpha-3 ch	Other
16.9737796783447	17.6141109466553	17.1383247375488	16.6729431152344	20.7048053741455	20.1007232666016	19.855167388916	20.7050590515137	+	Mock_DHQ	7	3	3	32.5	18.3	18.3	28.55	0	7.7865	34966000	6	4.49773437061071	0.00400929520990491	-3.24164915084839	-11.1038248379947	NbD014026.1	NbD014026.1	794	Partial, glutathione S-transferase DHAR3, chloroplastic (XP_016448497.1)	Other
19.4786624908447	19.4763107299805	19.70436668396	20.3493804931641	16.6463775634766	17.6577796936035	17.6642742156982	18.1602039337158	+	Mock_DHQ	4	4	2	14.2	14.2	8.4	45.343	0	52.531	29511000	15	2.96212590391498	0.0124229010205538	2.22002124786377	5.86022421314701	NbD014031.1	NbD014031.1	795	PI-PLC X domain-containing protein At5g67130-like (XP_016503951.1)	SP (Sec/SPI)
16.9060688018799	20.7184162139893	20.8476638793945	17.9906463623047	19.7592258453369	18.2823085784912	20.3146228790283	18.4669055938721			31	1	0	47.5	3.4	0	84.614	0	4.0326	38097000	27	0.0279424984169781	0.962338931920468	-0.0900669097900391	-0.0815116211476619	NbD014066.1	NbD014066.1	797	5-methyltetrahydropteroyltriglutamate--homocysteine methyltransferase-like (XP_019260928.1)	Other
20.0232353210449	19.5537109375	20.4497013092041	19.7731075286865	20.353479385376	21.3269596099854	20.891487121582	20.2932243347168			5	5	5	28.5	28.5	28.5	27.916	0	45.931	72265000	27	1.31308250348274	0.123327630740779	-0.766348838806152	-2.46736025899452	NbD014126.1;NbD050345.1	NbD014126.1;NbD050345.1	800	psbP domain-containing protein 2, chloroplastic-like isoform X1 (XP_016452234.1);psbP domain-containing protein 2, chloroplastic isoform X2 (XP_019265538.1)	Other
19.1999797821045	19.0597820281982	19.2282543182373	18.148473739624	17.3040962219238	16.1686420440674	17.2796096801758	17.5442504882813	+	Mock_DHQ	6	3	3	10.8	5.6	5.6	81.334	0	44.826	15108000	7	2.42494843123179	0.0250511624163575	1.83497285842896	4.58295166222305	NbD014128.1;NbD008021.1	NbD014128.1;NbD008021.1	801	glycine--tRNA ligase, mitochondrial 1-like (XP_019244090.1);glycine--tRNA ligase, mitochondrial 1-like (XP_019244090.1)	Other
18.1392116546631	20.273099899292	19.8075370788574	20.0236415863037	17.5610198974609	17.7716636657715	17.5427570343018	16.9147415161133	+	Mock_DHQ	7	3	3	25.5	10.2	10.2	48.535	0	85.823	22815000	11	2.18858739418639	0.0370042749758038	2.11332702636719	4.08335182013982	NbD014130.1	NbD014130.1	802	uncharacterized protein LOC109205588 (XP_019223847.1)	Other
23.5196533203125	23.9918746948242	23.7408809661865	22.5225296020508	23.6234378814697	24.0800952911377	23.7406749725342	24.717903137207			9	9	9	31.7	31.7	31.7	33.686	0	32.157	789190000	42	0.719089848725523	0.31336903776551	-0.596793174743652	-1.47389497800289	NbD014218.1;NbD021042.1	NbD014218.1;NbD021042.1	810	haloacid dehalogenase-like hydrolase domain-containing protein At3g48420 (XP_019243595.1);haloacid dehalogenase-like hydrolase domain-containing protein At3g48420 (XP_016468896.1)	Other
24.8456554412842	23.4049663543701	24.3490161895752	23.4797592163086	23.9494018554688	23.514123916626	23.8375930786133	22.0711040496826			11	6	1	44.3	21.7	4.3	34.805	0	147.46	894970000	43	0.56899905483414	0.405032364951125	0.676793575286865	1.21564976435196	NbD014316.1	NbD014316.1	813	triosephosphate isomerase, chloroplastic-like (XP_009788094.1)	Other
22.0248928070068	22.8046932220459	20.1054630279541	21.1198425292969	21.8265228271484	22.4227542877197	22.2491626739502	21.046802520752			8	8	3	50.6	50.6	16.3	18.044	0	25.195	245570000	33	0.227892643945829	0.705274500999194	-0.37258768081665	-0.566327131015155	NbD014322.1	NbD014322.1	814	peptidyl-prolyl cis-trans isomerase-like (XP_016470413.1)	Other
21.8093528747559	20.7064933776855	20.3531551361084	20.3955039978027	23.0260753631592	23.5665111541748	22.2798862457275	21.7395000457764			8	8	2	38.5	38.5	11.5	19.084	0	150.43	230340000	27	1.8830194996115	0.0541996816271113	-1.83686685562134	-3.48320699406327	NbD014434.1	NbD014434.1	819	thioredoxin Y1, chloroplastic-like (XP_016508402.1)	Other
20.1308174133301	22.4384250640869	20.22776222229	21.9663124084473	17.2248783111572	17.7199230194092	17.0407524108887	18.6077213287354	+	Mock_DHQ	11	10	10	19.8	18.1	18.1	79.373	0	117.71	65649000	39	2.67365813469209	0.0182389436384085	3.54251050949097	5.14769126779445	NbD014548.1;NbE03054069.1;NbD006775.1;NbE03054068.1;NbD014549.1;NbD014549.2	NbD014548.1;NbE03054069.1	821	beta-galactosidase 16-like (XP_019233600.1);beta-galactosidase 16-like (XP_019233600.1)	SP (Sec/SPI)
20.8432216644287	19.870267868042	21.1460666656494	20.9987258911133	17.2969608306885	19.8757076263428	16.7279739379883	17.776237487793	+	Mock_DHQ	6	6	6	20.1	20.1	20.1	41.835	0	12.116	122340000	23	2.0242843206912	0.0459360156536318	2.79535055160522	3.75480103195964	NbD014563.1;NbD001763.1	NbD014563.1	822	protein trichome birefringence-like 42 (XP_016511213.1)	SP (Sec/SPI)
27.9831047058105	28.5933818817139	28.3595104217529	28.4199714660645	27.3425712585449	27.382532119751	27.2630233764648	26.9091911315918	+	Mock_DHQ	36	36	12	53.6	53.6	21.1	89.01	0	323.31	47490000000	2021	3.24939522499318	0.00907039665708707	1.11466264724731	6.64000337099517	NbD014572.1;NbD000676.1	NbD014572.1	823	beta-xylosidase/alpha-L-arabinofuranosidase 2-like (XP_016497975.1)	Other
19.1804428100586	21.2244682312012	19.6265468597412	19.2634334564209	17.6621570587158	17.8670024871826	17.067756652832	18.6276931762695			5	5	5	14.6	14.6	14.6	51.97	0	14.063	31837000	11	1.89520129440397	0.053474231472623	2.01757049560547	3.50625883348473	NbE05068248.1;NbE03055681.1;NbD014619.1	NbE05068248.1;NbE03055681.1;NbD014619.1	826	xylose isomerase-like (XP_016435649.1);xylose isomerase-like (XP_016435649.1);xylose isomerase-like (XP_016435649.1)	SP (Sec/SPI)
20.0073070526123	19.4817199707031	20.347110748291	19.748929977417	17.8555431365967	16.3687038421631	18.001163482666	18.7624397277832	+	Mock_DHQ	10	10	4	14.8	14.8	7.6	88.059	0	56.761	29259000	20	2.16149102202462	0.0379708800478889	2.14930438995361	4.02816831718128	NbD014644.1;NbD045772.1;NbD039609.1;NbD017469.1;NbD016286.1;NbD011401.1;NbE44072696.1;NbD037067.1;NbD024295.1	NbD014644.1;NbD045772.1;NbD039609.1;NbD017469.1;NbD016286.1	828	cell division cycle protein 48 homolog (XP_016498748.1);cell division cycle protein 48 homolog (XP_016498748.1);Partial, cell division cycle protein 48 homolog (XP_019240545.1);cell division cycle protein 48 homolog (XP_016443533.1);cell division	Other
15.8673753738403	16.5159149169922	15.5338163375854	20.6814880371094	17.8954658508301	18.2176933288574	18.5489807128906	19.276647567749			5	5	5	10.2	10.2	10.2	75.857	0	323.31	17060000	10	0.495218614054008	0.453259765587872	-1.33504819869995	-1.0846391203219	NbD014672.1	NbD014672.1	832	uncharacterized protein LOC109213737 isoform X1 (XP_019233116.1)	Other
20.3185997009277	18.9293155670166	19.5714492797852	20.0479335784912	17.8222618103027	17.2119178771973	17.4703769683838	18.40553855896	+	Mock_DHQ	5	5	5	9.8	9.8	9.8	67.822	0	14.984	22779000	11	2.60236615281947	0.0196444199118151	1.98930072784424	4.98139975992437	NbD014756.1;NbD005020.1;NbE03060882.1	NbD014756.1;NbD005020.1;NbE03060882.1	835	gamma-glutamyltranspeptidase 3 (XP_019238619.1);gamma-glutamyltranspeptidase 3-like (XP_016472806.1);gamma-glutamyltranspeptidase 3 (XP_019238619.1)	Other
21.0526504516602	22.2888107299805	21.3016204833984	22.1252460479736	18.0646209716797	18.5526218414307	18.0680904388428	17.4246978759766	+	Mock_DHQ	9	9	2	31.3	31.3	7.3	35.919	0	38.088	103830000	19	4.1372606170509	0.00427896558021456	3.66457414627075	9.60379908157887	NbD014817.1	NbD014817.1	837	annexin D2-like (XP_019249858.1)	Other
20.0748310089111	21.0385189056396	21.3141250610352	19.7446670532227	19.0363349914551	19.4096603393555	19.0857620239258	19.5412483215332			4	4	2	8.6	8.6	4	65.502	0	82.076	62226000	11	1.74260017916643	0.0648216592343649	1.27478408813477	3.22214109258747	NbD014819.1	NbD014819.1	838	asparagine synthetase [glutamine-hydrolyzing] 2 (XP_016470394.1)	Other
17.3689670562744	15.7112407684326	16.4021148681641	17.5821857452393	17.7399120330811	19.0048675537109	17.9693298339844	20.5546855926514			2	2	2	17	17	17	17.62	0	13.191	22455000	4	1.41781247223594	0.105681336948529	-2.05107164382935	-2.64642173828483	NbD014838.1;NbD021889.1	NbD014838.1;NbD021889.1	839	Partial, 14 kDa zinc-binding protein (XP_019247755.1);14 kDa zinc-binding protein (XP_019247755.1)	Other
17.8279228210449	16.8042316436768	17.6509532928467	17.9172439575195	17.174633026123	17.9336605072021	18.4398403167725	16.4085693359375			2	2	2	9.6	9.6	9.6	18.014	0	3.8859	6289600	6	0.0413436819951574	0.941941692777618	0.0609121322631836	0.118955388904317	NbD041853.1;NbD014879.1	NbD041853.1;NbD014879.1	840	uncharacterized protein LOC107777730 (XP_016453347.1);uncharacterized protein LOC107777730 (XP_016453347.1)	Other
15.2459239959717	17.5763664245605	18.5832138061523	16.1424655914307	18.3354244232178	16.5708332061768	16.7174053192139	17.4825077056885			2	2	2	14.2	14.2	14.2	24.334	0	116.79	4820700	14	0.179707512400321	0.762314797880496	-0.38955020904541	-0.46084908785341	NbD032460.1;NbE05064693.1;NbD014899.1	NbD032460.1;NbE05064693.1;NbD014899.1	841	ribulose-phosphate 3-epimerase, cytoplasmic isoform-like (XP_019256955.1);ribulose-phosphate 3-epimerase, cytoplasmic isoform-like (XP_019256955.1);ribulose-phosphate 3-epimerase, cytoplasmic isoform-like (XP_019256955.1)	Other
20.5103626251221	20.3567047119141	20.7021007537842	20.6544723510742	18.0820484161377	19.8235321044922	16.3591957092285	17.2417869567871			6	6	6	35	35	35	21.944	0	113.93	39642000	14	1.94942312958484	0.0510305557424375	2.67926931381226	3.60969168631844	NbD014955.1;NbD008993.1	NbD014955.1	844	NAD(P)H:quinone oxidoreductase (XP_019230566.1)	Other
25.5119857788086	24.6743831634521	25.3998908996582	25.2173767089844	23.3060512542725	22.6385192871094	22.7452373504639	18.2626552581787			11	11	11	66.8	66.8	66.8	20.036	0	322.31	1136800000	86	1.57950987426275	0.083836777699366	3.46279335021973	2.92867576348428	NbD014986.1	NbD014986.1	846	induced stolen tip protein TUB8-like (XP_016466712.1)	Other
20.4132804870605	19.0475597381592	17.223014831543	19.2461376190186	18.3413372039795	17.6483631134033	16.7142372131348	18.3987483978271			3	2	0	14	8.7	0	25.473	0	3.2283	26461000	5	0.7775673451254	0.28286968796463	1.20682668685913	1.57251984067763	NbE44071691.1;NbD014989.1	NbE44071691.1;NbD014989.1	847	60S ribosomal protein L6-like (XP_019245444.1);60S ribosomal protein L6-like (XP_019245444.1)	Other
24.3431987762451	21.786003112793	23.2711334228516	22.2228775024414	24.1796474456787	25.3618545532227	24.0695629119873	26.0515880584717			4	2	2	21.3	15.5	15.5	19.001	0	323.31	1295700000	37	1.44679560233798	0.101740375281254	-2.00986003875732	-2.6964571804457	NbD014996.1;NbE05067080.1;NbE44071340.1	NbD014996.1;NbE05067080.1;NbE44071340.1	849	uncharacterized protein LOC109228938 (XP_019249750.1);uncharacterized protein LOC109228938 (XP_019249750.1);uncharacterized protein LOC109228938 (XP_019249750.1)	Other
21.4587383270264	22.9437789916992	22.0663471221924	21.0380516052246	21.1930999755859	21.9900226593018	21.5634174346924	22.9143695831299			7	7	6	20.4	20.4	18	40.203	0	13.62	226530000	31	0.0236541198129849	0.969158456158457	-0.0384984016418457	-0.0693152725423003	NbD053224.1;NbD015018.1	NbD053224.1;NbD015018.1	851	probable lactoylglutathione lyase, chloroplastic isoform X1 (XP_019229129.1);probable lactoylglutathione lyase, chloroplastic isoform X1 (XP_019229129.1)	Other
18.525276184082	19.4342250823975	19.6103610992432	23.939302444458	24.0572204589844	25.0005836486816	24.3235416412354	25.0566825866699			6	6	6	23.5	23.5	23.5	41.772	0	76.664	853650000	34	1.851495639119	0.0565600902291449	-4.23221588134766	-3.42386228092996	NbD015090.1	NbD015090.1	855	serine protease inhibitor 1-like (XP_019233492.1)	SP (Sec/SPI)
22.6875247955322	20.9580154418945	19.749340057373	22.3918914794922	19.1443996429443	19.2134990692139	18.7574348449707	19.7163066864014			14	14	14	34.5	34.5	34.5	57.298	0	147.7	464580000	183	1.70922971782034	0.0684283156593399	2.23878288269043	3.16129026051319	NbD015132.1	NbD015132.1	857	probable glucan 1,3-beta-glucosidase A isoform X1 (XP_016501952.1)	Other
23.8773632049561	24.4361896514893	22.6882495880127	24.7493457794189	23.0193710327148	22.7209854125977	23.4248313903809	22.1463775634766			8	7	0	51.9	47.5	0	20.27	0	234.22	768580000	76	1.09641810327194	0.170974797369482	1.10989570617676	2.10348680838894	NbD015261.1;NbD015262.1;NbE44074020.1	NbD015261.1;NbD015262.1	860	ribulose bisphosphate carboxylase small chain S41, chloroplastic-like (XP_016439980.1);ribulose bisphosphate carboxylase small chain S41, chloroplastic-like (XP_016439980.1)	Other
17.7252731323242	22.524730682373	21.6582260131836	20.9911308288574	22.6455497741699	22.1492023468018	23.1268215179443	22.4083652496338			2	2	2	52.1	52.1	52.1	15.335	0	30.347	273570000	75	0.876990162958262	0.243027639054112	-1.85764455795288	-1.73873436158531	NbD052193.1;NbD015289.1	NbD052193.1;NbD015289.1	862	ferredoxin (XP_016456381.1);ferredoxin (XP_016456381.1)	Other
16.1164417266846	20.8478164672852	20.8091564178467	16.5924396514893	22.7065563201904	21.187915802002	22.532527923584	23.228084564209			3	3	2	25.5	25.5	19.9	17.493	0	6.0585	199060000	10	1.50511366177741	0.0941035956249538	-3.82230758666992	-2.79784418437134	NbE05067624.1;NbD023908.1;NbE05066818.1;NbD015339.1	NbE05067624.1;NbD023908.1;NbE05066818.1;NbD015339.1	864	peptide methionine sulfoxide reductase B5-like isoform X1 (XP_016438313.1);Partial, peptide methionine sulfoxide reductase B5-like (XP_019224621.1);peptide methionine sulfoxide reductase B5-like (XP_019224621.1);peptide methionine sulfoxide reductas	Other
24.3804035186768	17.677770614624	22.55055809021	23.594913482666	16.690788269043	16.3330059051514	15.8586845397949	17.704122543335			3	2	2	26.7	16.7	16.7	13.085	0	99.977	397570000	9	1.87864825531912	0.0545413687572653	5.40426111221313	3.47495152839528	NbD015356.1	NbD015356.1	865	cysteine proteinase inhibitor 1-like (XP_016506020.1)	SP (Sec/SPI)
19.9906463623047	23.3512420654297	21.1631851196289	21.0268173217773	19.0526638031006	17.7390079498291	19.2143993377686	19.6585750579834			1	1	1	23.9	23.9	23.9	16.183	0	16.172	93025000	33	1.62812004813553	0.0779805284490195	2.46681118011475	3.01514170166324	NbD015359.1	NbD015359.1	866	induced stolen tip protein TUB8-like (XP_016506396.1)	Other
17.141508102417	18.2740783691406	18.5551357269287	19.5324478149414	19.3130950927734	19.1772594451904	19.2418613433838	20.7728176116943			6	6	6	36.1	36.1	36.1	34.478	0	323.31	33272000	22	1.03744302512279	0.188835053544552	-1.25046586990356	-2.00538191322982	NbE03061318.1;NbD039428.1;NbD015371.1	NbE03061318.1;NbD039428.1;NbD015371.1	867	L-galactose dehydrogenase (XP_019232952.1);L-galactose dehydrogenase (XP_019232952.1);L-galactose dehydrogenase (XP_019232952.1)	Other
22.0110664367676	19.8184852600098	20.937183380127	21.8376903533936	22.1518363952637	21.2887268066406	20.7998600006104	20.6421813964844			9	9	7	30.5	30.5	21.3	37.613	0	124.68	155640000	39	0.0397815263423701	0.944440749990693	-0.069544792175293	-0.114641147534175	NbD015375.1;NbD027434.1;NbE05067333.1	NbD015375.1;NbD027434.1	868	malate dehydrogenase, glyoxysomal (XP_016475886.1);malate dehydrogenase, glyoxysomal (XP_019232949.1)	Other
20.849573135376	19.6634998321533	20.9399127960205	20.3963413238525	17.298397064209	17.5242710113525	20.727668762207	20.8849449157715			6	6	2	29.2	29.2	15.4	34.57	0	22.445	72017000	18	0.630006522184514	0.368662390788044	1.35351133346558	1.321718432641	NbD015429.1	NbD015429.1	871	quinone oxidoreductase PIG3 (XP_019259142.1)	Other
19.5455150604248	20.9779205322266	19.7988948822021	20.7985153198242	21.264533996582	17.0964260101318	17.1470928192139	16.3752422332764			7	7	7	36.7	36.7	36.7	27.033	0	14.898	52491000	17	1.02071978056441	0.194580416500619	2.30938768386841	1.97759574614192	NbD038735.1;NbD038654.1;NbD015488.1	NbD038735.1;NbD038654.1;NbD015488.1	873	proteasome subunit alpha type-7 (XP_009757296.1);proteasome subunit alpha type-7 (XP_019265149.1);proteasome subunit alpha type-7 (XP_019265149.1)	Other
19.4499015808105	17.9133911132813	19.3321723937988	18.9648532867432	20.1301879882813	19.1259326934814	18.913537979126	17.7161903381348			8	8	8	11.8	11.8	11.8	107.79	0	44.956	23686000	19	0.0320136809665262	0.956954077089586	-0.0563826560974121	-0.0929922131438452	NbD015511.1;NbD019391.1;NbE44072342.1	NbD015511.1;NbD019391.1;NbE44072342.1	874	staphylococcal nuclease domain-containing protein 1 isoform X2 (XP_009775778.1);staphylococcal nuclease domain-containing protein 1 isoform X2 (XP_009775778.1);staphylococcal nuclease domain-containing protein 1 isoform X2 (XP_009775778.1)	Other
19.2629299163818	20.4406051635742	16.7676467895508	20.4073791503906	19.1120719909668	17.5013751983643	17.8448581695557	19.4640941619873			6	6	6	11.1	11.1	11.1	69.08	0	18.944	32669000	9	0.317413800534876	0.609563800254665	0.739040374755859	0.750230636416178	NbE05065419.1;NbD015512.1;NbD019390.1	NbE05065419.1;NbD015512.1	875	uncharacterized protein LOC109223490 (XP_019243365.1);uncharacterized protein LOC109223490 (XP_019243365.1)	Other
21.9705657958984	21.1211719512939	21.8670291900635	21.690128326416	23.420597076416	24.2094039916992	23.4440479278564	23.9836368560791	+	Mock_DHQ	14	14	0	51.2	51.2	0	36.76	0	323.31	449890000	95	3.5956277996913	0.0065895808547145	-2.10219764709473	-7.68701654523133	NbE05067353.1;NbD015518.1;NbD033721.1	NbE05067353.1;NbD015518.1;NbD033721.1	876	chloroplast PsbO1 precursor (AFH57997.1);chloroplast PsbO1 precursor (AFH57997.1);chloroplast PsbO2 precursor (AFH57998.1)	Other
20.7519721984863	24.3581008911133	22.9772033691406	23.2222442626953	19.1113605499268	21.2871494293213	20.6784839630127	22.0358371734619			4	4	4	28.9	28.9	28.9	27.692	0	169.45	307820000	48	1.092583079107	0.171732223174136	2.04917240142822	2.09709997357705	NbD015584.1	NbD015584.1	881	acidic endochitinase Q (XP_009788906.1)	SP (Sec/SPI)						PR3
20.9184532165527	19.373987197876	19.7741851806641	20.3849010467529	17.9693031311035	17.424243927002	16.5874614715576	18.4665775299072	+	Mock_DHQ	2	2	2	6.4	6.4	6.4	43.738	0	174.56	28916000	7	2.50055267301405	0.0231126550596641	2.50098514556885	4.75014266662455	NbD015637.1;NbE03059276.1;NbD009399.1	NbD015637.1;NbE03059276.1;NbD009399.1	884	3-oxo-Delta(4,5)-steroid 5-beta-reductase-like (XP_016497237.1);3-oxo-Delta(4,5)-steroid 5-beta-reductase-like (XP_016497237.1);3-oxo-Delta(4,5)-steroid 5-beta-reductase-like (XP_016497237.1)	Other
17.3861522674561	17.1688117980957	17.1450786590576	19.2686061859131	17.9935245513916	17.4147682189941	17.5936107635498	17.8396587371826			6	6	3	27.2	27.2	15	34.572	0	24.993	26445000	8	0.0204817480598639	0.973763283583256	0.0317716598510742	0.0602230245010623	NbD016046.1	NbD016046.1	897	60S ribosomal protein L5-like (XP_016438102.1)	Other
21.5616016387939	21.6818313598633	21.6341381072998	20.6802024841309	23.8643856048584	24.3198261260986	23.3971519470215	24.525520324707	+	Mock_DHQ	15	15	15	52.7	52.7	52.7	44.236	0	99.157	572700000	73	3.57630969427979	0.0065895808547145	-2.63727760314941	-7.62522442067606	NbD016339.1;NbD033346.1	NbD016339.1;NbD033346.1	906	aminomethyltransferase, mitochondrial (XP_019252116.1);aminomethyltransferase, mitochondrial (XP_019252116.1)	Other
20.9680366516113	21.8457126617432	20.682689666748	21.9429206848145	20.3453788757324	20.7365303039551	19.5869197845459	19.7000198364258			9	5	4	33.8	26.9	22.7	29.43	0	149.35	101880000	15	1.64609815809075	0.0757363556980385	1.26762771606445	3.04732858843725	NbD016395.1;NbE05063272.1	NbD016395.1;NbE05063272.1	912	14-3-3 protein 4 (XP_019254760.1);14-3-3 protein 4 (XP_019254760.1)	Other
20.5022258758545	17.8656253814697	18.6706562042236	19.6827068328857	16.9089813232422	17.5718650817871	17.1121578216553	16.9809589385986			2	2	2	4.1	4.1	4.1	66.03	0	5.2052	24108000	6	1.84994742129852	0.0565600902291449	2.0368127822876	3.42095903031294	NbE03058978.1;NbD031373.1;NbD016397.1;NbD002729.1	NbE03058978.1;NbD031373.1;NbD016397.1;NbD002729.1	913	delta(24)-sterol reductase (XP_009624736.1);delta(24)-sterol reductase (XP_009624736.1);delta(24)-sterol reductase (XP_019231954.1);delta(24)-sterol reductase-like (XP_019235128.1)	Other
20.3312320709229	22.8244457244873	23.8548126220703	22.0620708465576	24.0825347900391	24.3685302734375	24.3138904571533	24.7708225250244			14	14	2	47.9	47.9	9.2	26.709	0	261.82	630070000	71	1.50462304417139	0.0941035956249538	-2.11580419540405	-2.79698710277269	NbE03061032.1;NbD016434.1	NbE03061032.1;NbD016434.1	915	psbP-like protein 1, chloroplastic (XP_016463766.1);psbP-like protein 1, chloroplastic (XP_016463766.1)	Other
18.554048538208	20.2378311157227	21.4083652496338	21.1120986938477	20.4266490936279	20.3484077453613	20.5030994415283	21.2037715911865			4	4	4	28.6	28.6	28.6	25.839	0	124.49	101460000	40	0.16861462505892	0.774222484746308	-0.292396068572998	-0.435772015278551	NbD016496.1;NbE05063344.1;NbD030030.1;NbD030032.1	NbD016496.1;NbE05063344.1	918	endochitinase EP3-like (XP_016454693.1);endochitinase PR4-like (XP_009777773.1)	SP (Sec/SPI)
20.0387210845947	22.10693359375	21.4250621795654	20.528980255127	19.5949039459229	20.6345806121826	20.2621269226074	21.3487319946289			4	4	4	16.7	16.7	16.7	38.441	0	17.329	123370000	36	0.426788781038799	0.506941500756968	0.564838409423828	0.95964416938718	NbD016523.1;NbD026345.1;NbE03057766.1;NbE05066322.1	NbD016523.1;NbD026345.1;NbE03057766.1;NbE05066322.1	919	phosphatase IMPL1, chloroplastic-like (XP_016503429.1);phosphatase IMPL1, chloroplastic-like (XP_016434711.1);phosphatase IMPL1, chloroplastic isoform X1 (XP_009590604.1);phosphatase IMPL1, chloroplastic isoform X1 (XP_009590604.1)	Other
19.728515625	18.2977752685547	18.928014755249	18.280797958374	16.861629486084	17.9391345977783	16.3320541381836	17.3140239715576			5	5	5	6.4	6.4	6.4	110.58	0	8.4344	14294000	6	1.90022198124098	0.053474231472623	1.69706535339355	3.51577917109431	NbD016593.1;NbD048674.1;NbE05064332.1	NbD016593.1;NbD048674.1;NbE05064332.1	923	valine--tRNA ligase, chloroplastic/mitochondrial 2 isoform X1 (XP_019247144.1);valine--tRNA ligase, chloroplastic/mitochondrial 2-like isoform X1 (XP_016482377.1);valine--tRNA ligase, chloroplastic/mitochondrial 2 isoform X1 (XP_019247144.1)	Other
15.6951522827148	19.3045425415039	18.4039516448975	18.357400894165	17.3787670135498	22.2948799133301	19.6000137329102	23.0691204071045			3	3	3	14	14	14	30.373	0	6.4359	124340000	12	0.879688288003546	0.242742281203416	-2.64543342590332	-1.74322762339193	NbD016785.1;NbD048792.1;NbE03056865.1	NbD016785.1;NbD048792.1;NbE03056865.1	927	psbP domain-containing protein 4, chloroplastic-like (XP_016464299.1);psbP domain-containing protein 4, chloroplastic isoform X1 (XP_009610844.1);psbP domain-containing protein 4, chloroplastic-like (XP_016464299.1)	Other
17.4201946258545	17.5890808105469	17.9196891784668	19.1709175109863	16.3088512420654	18.0378971099854	17.6718349456787	17.701099395752			3	3	3	8.7	8.7	8.7	58.895	0	307.92	8931500	8	0.492997990616822	0.454404556334357	0.595049858093262	1.08064066970137	NbD016854.1;NbD049498.1	NbD016854.1	930	4-coumarate--CoA ligase-like 7 (XP_016475356.1)	Other
22.3105525970459	18.2878017425537	19.9069499969482	18.6952342987061	20.0891304016113	19.8317966461182	20.9938983917236	19.543628692627			9	9	4	27.7	27.7	12.7	39.058	0	323.31	97181000	24	0.122779984265529	0.830478714003515	-0.314478874206543	-0.328442112887997	NbD016857.1	NbD016857.1	932	protein GrpE-like isoform X1 (XP_016493024.1)	Other
23.4106693267822	23.3787517547607	23.8719234466553	21.5097827911377	16.4649066925049	20.9748439788818	20.7917766571045	20.590763092041			8	8	8	48	48	48	16.345	0	20.076	310020000	22	1.49169075423902	0.0956661646580376	3.33720922470093	2.77442098243069	NbD043694.1;NbD041460.1;NbD016868.1;NbD048288.1;NbD029946.1;NbD051735.1	NbD043694.1;NbD041460.1;NbD016868.1;NbD048288.1;NbD029946.1;NbD051735.1	933	Partial, 40S ribosomal protein S14-2-like (XP_016511987.1);Partial, 40S ribosomal protein S14-2-like (XP_016511987.1);Partial, 40S ribosomal protein S14-2-like (XP_016511987.1);40S ribosomal protein S14-2-like (XP_016511987.1);40S ribosomal protei	Other
22.732105255127	24.9219341278076	24.0859413146973	23.8066596984863	23.4585132598877	22.8919868469238	23.2986602783203	24.2804374694824			7	7	7	52.7	52.7	52.7	16.748	0	323.31	704820000	62	0.318155195883569	0.609477531972859	0.404260635375977	0.751699915323281	NbD016876.1;NbD006507.1	NbD016876.1	935	uncharacterized protein LOC109223617 (XP_019243543.1)	Other
23.5080909729004	21.7745475769043	22.7684421539307	21.5740394592285	17.3356781005859	20.8999919891357	20.9225234985352	21.1585693359375			8	8	6	23.4	23.4	17.1	55.404	0	212.5	224680000	23	1.2013411387865	0.143530272620305	2.32708930969238	2.27882377588573	NbD016904.1;NbD037497.1;NbE44071666.1;NbE03056568.1;NbE03056567.1	NbD016904.1;NbD037497.1;NbE44071666.1;NbE03056568.1;NbE03056567.1	937	betaine aldehyde dehydrogenase, chloroplastic-like isoform X1 (XP_009776726.1);betaine aldehyde dehydrogenase, chloroplastic-like isoform X1 (XP_009776726.1);betaine aldehyde dehydrogenase, chloroplastic-like isoform X2 (XP_016491800.1);betaine alde	Other
18.0290603637695	18.2539157867432	16.1713962554932	17.7664699554443	20.4367485046387	20.6747817993164	20.5004768371582	21.4852237701416	+	Mock_DHQ	3	3	3	21.7	21.7	21.7	12.072	0	109.48	50005000	10	3.04162824306178	0.0114446582573924	-3.21909713745117	-6.06861075331106	NbE03054134.1;NbD017033.1	NbE03054134.1;NbD017033.1	944	uncharacterized protein LOC109223642 (XP_019243572.1);uncharacterized protein LOC107762863 (XP_016436749.1)	Other
19.6266174316406	19.2319622039795	19.8273677825928	18.3774642944336	19.6352710723877	17.3041152954102	16.8488521575928	17.6559906005859			6	3	0	22.7	12.4	0	43.323	0	121.34	24171000	9	1.05078984663626	0.185212806211716	1.40479564666748	2.02756630106511	NbD017043.1	NbD017043.1	945	UDP-D-apiose/UDP-D-xylose synthase 2-like (XP_019247307.1)	Other
18.0324649810791	19.3416500091553	20.0891304016113	17.3583984375	16.3851642608643	18.2659244537354	16.6963481903076	16.7884540557861			3	3	1	18.8	18.8	4.7	21.149	0	39.889	14391000	4	1.17634688615375	0.148923905393575	1.67143821716309	2.23693354629908	NbD017091.1	NbD017091.1	946	50S ribosomal protein L24, chloroplastic-like (XP_016479261.1)	Other
17.2386474609375	19.2885684967041	19.5143165588379	18.3043422698975	18.5377635955811	18.7065086364746	18.1684951782227	19.0626831054688			3	3	3	31.2	31.2	31.2	12.933	0	160.37	19307000	12	0.0199256966659944	0.973763283583256	-0.0323939323425293	-0.0586231141906885	NbD044334.1;NbD039332.1;NbD039313.1;NbD031578.1;NbD025877.1;NbD017217.1	NbD044334.1;NbD039332.1;NbD039313.1;NbD031578.1;NbD025877.1;NbD017217.1	948	60S ribosomal protein L35a-3 (XP_019245299.1);60S ribosomal protein L35a-3-like (XP_019230272.1);60S ribosomal protein L35a-3-like (XP_019230272.1);60S ribosomal protein L35a-3 (XP_019245299.1);60S ribosomal protein L35a-3 (XP_019245299.1);60S r	Other
26.4635887145996	25.0716514587402	26.0899658203125	24.892728805542	24.4873237609863	24.0320415496826	24.5053062438965	23.6195259094238			16	16	2	38.2	38.2	4	43.81	0	139.73	2081600000	101	1.81548800552998	0.0598225931723514	1.46843433380127	3.35660913301365	NbD017233.1	NbD017233.1	949	sedoheptulose-1,7-bisphosphatase, chloroplastic-like (XP_009776701.1)	Other
22.8571891784668	19.7052440643311	22.2292594909668	20.8350696563721	17.432991027832	16.8830280303955	16.9627571105957	18.0213394165039	+	Mock_DHQ	3	3	1	22.7	22.7	8	17.181	0	11.476	121180000	14	2.78383250676568	0.015771856022452	4.08166170120239	5.41209341236795	NbE03054599.1;NbD047158.1;NbD017235.1	NbE03054599.1;NbD047158.1;NbD017235.1	950	60S ribosomal protein L26-1 (XP_019262447.1);60S ribosomal protein L26-1 (XP_019262447.1);60S ribosomal protein L26-1-like (XP_016508756.1)	Other
17.1998424530029	19.1829662322998	19.5371379852295	19.1477565765381	17.0271034240723	17.2941513061523	16.8737468719482	17.1809749603271			3	3	1	3.2	3.2	1.2	145.88	0	8.9167	9284400	6	1.68205610421112	0.0716976292456882	1.67293167114258	3.11205603020506	NbD017331.1;NbE05067626.1;NbD051961.1	NbD017331.1;NbE05067626.1;NbD051961.1	957	enhancer of mRNA-decapping protein 4-like (XP_009760012.1);enhancer of mRNA-decapping protein 4-like (XP_009760012.1);enhancer of mRNA-decapping protein 4-like (XP_009760012.1)	Other
19.7987213134766	16.435453414917	17.3180484771729	18.2015590667725	17.1817073822021	17.2482452392578	17.0642433166504	17.1955890655518			6	6	5	15.1	15.1	13.7	58.558	0	31.256	14600000	9	0.48509190718956	0.460370234130164	0.765999317169189	1.06637582635562	NbD017355.1;NbD025064.1	NbD017355.1;NbD025064.1	959	glucose-6-phosphate dehydrogenase (BAK22407.1);glucose-6-phosphate 1-dehydrogenase, cytoplasmic isoform (XP_016514799.1)	Other
22.4828872680664	19.7291965484619	21.6760311126709	20.7556438446045	16.7739105224609	19.3234233856201	19.1081466674805	17.6793537139893			3	3	3	13.2	13.2	13.2	24.805	0	65.67	100300000	11	1.87557924817784	0.0547216617337044	2.93973112106323	3.4691605712676	NbD035702.1;NbD019576.1;NbD017483.1;NbD029216.1;NbE05066209.1;NbD027010.1;NbD002629.1	NbD035702.1;NbD019576.1;NbD017483.1;NbD029216.1;NbE05066209.1;NbD027010.1	961	60S ribosomal protein L10 (XP_019250516.1);QM (ACT65738.1);60S ribosomal protein L10 (XP_019250516.1);60S ribosomal protein L10-like (XP_016458585.1);60S ribosomal protein L10 (XP_019250516.1);60S ribosomal protein L10-like (XP_009785894.1)	Other
22.1170234680176	21.0292472839355	23.2114410400391	22.0323448181152	22.5415134429932	22.5327663421631	22.9070510864258	17.2671012878418			10	10	3	29.8	29.8	8	50.988	0	323.31	241940000	28	0.221203871807885	0.710966535369165	0.785406112670898	0.55199505663018	NbD017488.1	NbD017488.1	962	glucan endo-1,3-beta-glucosidase 12-like (XP_019254473.1)	SP (Sec/SPI)
20.216911315918	19.1017761230469	20.5263080596924	19.5307903289795	18.3954429626465	18.5195541381836	16.903657913208	18.3184299468994			3	3	3	13.3	13.3	13.3	20.436	0	42.386	28789000	7	1.96120055446739	0.0502150856600476	1.8096752166748	3.63234058579418	NbE03061895.1;NbD051305.1;NbD017495.1	NbE03061895.1;NbD051305.1;NbD017495.1	963	Partial, 30S ribosomal protein S20, chloroplastic-like (XP_009789256.1);Partial, 30S ribosomal protein S20, chloroplastic-like (XP_009789256.1);Partial, 30S ribosomal protein S20, chloroplastic-like (XP_009789256.1)	Other
20.8346061706543	18.7256717681885	18.4246006011963	16.140007019043	17.3033123016357	18.2090797424316	16.4242839813232	17.6464138031006			1	1	1	4.5	4.5	4.5	38.646	0	4.8773	31449000	6	0.504647493174138	0.447003819058702	1.13544893264771	1.10157771686584	NbD030552.1;NbE03058440.1;NbE03059118.1;NbD017515.1	NbD030552.1;NbE03058440.1;NbE03059118.1;NbD017515.1	964	BURP domain protein RD22-like isoform X2 (XP_009628254.1);BURP domain protein RD22 (XP_019265397.1);BURP domain protein RD22-like isoform X1 (XP_009628253.1);BURP domain protein RD22-like isoform X1 (XP_009628253.1)	SP (Sec/SPI)
24.7255172729492	24.5471611022949	24.2906684875488	24.0932140350342	24.4610767364502	23.2465686798096	24.0490970611572	22.5623931884766			16	16	1	38.2	38.2	2.1	47.526	0	323.31	1162900000	106	0.959006727644298	0.211850930278524	0.834356307983398	1.87510111762448	NbD017559.1;NbE03059012.1	NbD017559.1;NbE03059012.1	965	glutamine synthetase, chloroplastic (XP_019243456.1);glutamine synthetase, chloroplastic (XP_019243456.1)	Other
14.9621276855469	19.0758247375488	17.6023368835449	17.4157085418701	18.5221786499023	17.3471164703369	16.2845802307129	17.1471042633057			5	2	1	31.1	15.8	11	23.168	0	6.2233	9142900	11	0.0215206548573219	0.973020077947033	-0.0612454414367676	-0.0632072409315086	NbD017711.1	NbD017711.1	971	kunitz trypsin inhibitor 2-like (XP_019259357.1)	SP (Sec/SPI)
16.2960910797119	17.3997211456299	17.855052947998	18.5501823425293	19.0220699310303	17.936637878418	19.3751106262207	20.1296863555908			6	6	6	20	20	20	52.896	0	117.19	39872000	34	1.28568247406293	0.12751307465127	-1.59061431884766	-2.42091569044794	NbD017761.1	NbD017761.1	976	serine carboxypeptidase II-2 (XP_019231649.1)	SP (Sec/SPI)
23.1616802215576	23.6888046264648	23.6222095489502	21.9981060028076	21.9860706329346	22.4779815673828	21.8565044403076	21.6245765686035			14	7	7	48.8	28.1	28.1	29.364	0	162.13	333680000	32	1.40664669754069	0.106597596190857	1.13141679763794	2.62720458903067	NbD019050.1;NbD017822.1	NbD019050.1;NbD017822.1	977	14-3-3-like protein C (XP_019247203.1);14-3-3-like protein C (XP_019247203.1)	Other
19.094165802002	17.117488861084	17.1129112243652	19.7798862457275	20.3780364990234	19.0133171081543	21.2081851959229	18.7358207702637			6	4	1	25.9	19	3.8	37.523	0	30.296	32462000	16	0.873845338837478	0.243976502213885	-1.55772686004639	-1.73349633965661	NbD017832.1	NbD017832.1	979	thylakoid lumenal 29 kDa protein, chloroplastic (XP_009804172.1)	Other
22.6033592224121	22.0507926940918	23.1802101135254	20.559175491333	20.3341808319092	20.639799118042	20.3132953643799	18.9988765716553			9	9	9	36.8	36.8	36.8	34.156	0	93.576	180450000	33	1.63200113339501	0.0775984805118842	2.02684640884399	3.02208044853682	NbD017939.1;NbD017850.1;NbE44072063.1;NbD033514.1;NbD046729.1	NbD017939.1;NbD017850.1;NbE44072063.1	980	60S acidic ribosomal protein P0 (XP_019224266.1);60S acidic ribosomal protein P0 (XP_016462825.1);60S acidic ribosomal protein P0 (XP_019224266.1)	Other
21.3467330932617	19.1409339904785	19.8013610839844	21.1652717590332	16.5664520263672	16.7608528137207	17.6523742675781	16.2836589813232	+	Mock_DHQ	4	4	4	31.6	31.6	31.6	17.249	0	11.075	57934000	6	2.94414119824476	0.0126839022963361	3.54774045944214	5.81383483133696	NbD017902.1;NbE03057890.1;NbD040141.1;NbD024397.1;NbD019848.1;NbD037782.1;NbD013351.1;NbE03058644.1	NbD017902.1;NbE03057890.1;NbD040141.1;NbD024397.1;NbD019848.1;NbD037782.1;NbD013351.1;NbE03058644.1	983	SCF ubiquitin ligase (AKQ53343.1);SCF ubiquitin ligase (AKQ53343.1);SKP1-like protein 1A (XP_019239578.1);SKP1-like protein 1A (XP_019235242.1);unnamed protein product (CAW56383.1);SKP1-like protein (AKQ53344.1);SKP1-like protein (AKQ53344.1)	Other
21.8918209075928	21.259370803833	23.0447025299072	21.9248085021973	21.5740394592285	21.5802173614502	21.883975982666	21.3317241668701			7	7	5	29.4	29.4	19.9	35.912	0	87.731	190490000	33	0.519355638509537	0.43957440960804	0.437686443328857	1.12787832749397	NbD017964.1;NbE03057415.1;NbE03057416.1	NbD017964.1;NbE03057415.1;NbE03057416.1	985	GDSL esterase/lipase At5g55050-like (XP_016476245.1);GDSL esterase/lipase At5g55050-like (XP_016476245.1);GDSL esterase/lipase At5g55050-like (XP_016476245.1)	Other
21.8584022521973	20.052848815918	21.2524566650391	21.2029933929443	17.1754055023193	21.2255268096924	21.9029369354248	17.7420024871826			14	6	6	35.5	13.1	13.1	55.858	0	69.867	121800000	22	0.592923017608095	0.389204621625558	1.58020734786987	1.25745753088676	NbD017994.1;NbD050796.1;NbD014991.1	NbD017994.1	988	glutamate decarboxylase (XP_016476602.1)	Other
25.1297092437744	21.9180889129639	23.8051853179932	23.9242458343506	23.5680198669434	22.7368812561035	23.0518703460693	22.2964763641357			7	7	4	48	48	26.4	16.299	0	15.342	790970000	57	0.499219408622258	0.450658807746638	0.78099536895752	1.09183403920291	NbE05064459.1;NbD018089.1;NbD032154.1;NbD017960.1;NbE05063281.1	NbE05064459.1;NbD018089.1;NbD032154.1;NbD017960.1	990	nucleoside diphosphate kinase 1-like (XP_016446591.1);nucleoside diphosphate kinase 1-like (XP_016446591.1);nucleoside diphosphate kinase 1-like (XP_016446591.1);nucleoside diphosphate kinase 1-like (XP_019245965.1)	Other
25.0865077972412	22.6503143310547	24.6083431243896	23.4199542999268	23.0089149475098	23.0343112945557	22.7889518737793	22.930793762207			16	16	3	35.2	35.2	8.2	68.219	0	153.22	793510000	78	0.910358591411397	0.231654184140902	1.00053691864014	1.79426182106001	NbD018114.1	NbD018114.1	994	ferredoxin--nitrite reductase, chloroplastic-like (XP_009628648.1)	Other
23.7499084472656	23.80784034729	24.6037673950195	23.258825302124	22.3567333221436	22.9070510864258	22.8363609313965	23.6308975219727			46	46	46	41.5	41.5	41.5	127.3	0	323.31	699910000	150	1.27885594569662	0.128663894586132	0.922324657440186	2.40936757048497	NbD018122.1;NbE44071010.1;NbD031349.1	NbD018122.1;NbE44071010.1;NbD031349.1	995	presequence protease 1, chloroplastic/mitochondrial-like (XP_019256678.1);presequence protease 1, chloroplastic/mitochondrial-like (XP_019256678.1);presequence protease 1, chloroplastic/mitochondrial-like (XP_009760273.1)	Other
21.9337310791016	22.1173725128174	21.0793952941895	22.4100494384766	21.3786716461182	21.7971305847168	21.3864288330078	22.1019744873047			5	5	5	22.3	22.3	22.3	29.155	0	199.79	202060000	39	0.269456161487424	0.660739083667457	0.219085693359375	0.653421140638806	NbD018131.1;NbD005335.1;NbD044356.1	NbD018131.1	999	basic endochitinase (XP_019230966.1)	SP (Sec/SPI)
20.2644195556641	20.8186264038086	19.9580154418945	19.2847785949707	21.2872619628906	20.2093162536621	21.5265464782715	21.4697589874268			7	7	4	46.9	46.9	22.4	16.537	0	17.244	126530000	18	1.23969922242869	0.136231947140906	-1.04176092147827	-2.34329522595132	NbD018185.1;NbD028252.1;NbD000031.1	NbD018185.1;NbD028252.1;NbD000031.1	1001	probable calcium-binding protein CML13 isoform X2 (XP_019245998.1);probable calcium-binding protein CML13 isoform X2 (XP_019245998.1);Partial, probable calcium-binding protein CML13 isoform X2 (XP_019245998.1)	Other
20.2443504333496	19.97239112854	18.0198726654053	17.5403842926025	17.6225814819336	16.534875869751	16.6976299285889	16.8676738739014			3	3	3	11.3	11.3	11.3	41.306	0	5.5291	19471000	5	1.49857901773518	0.094745819995472	2.01355934143066	2.78643443133335	NbD018225.1;NbD005473.1	NbD018225.1;NbD005473.1	1003	omega-amidase,chloroplastic-like isoform X1 (XP_009796352.1);omega-amidase,chloroplastic-like isoform X1 (XP_009796352.1)	Other
25.1732940673828	26.9935607910156	26.36989402771	25.5974159240723	24.4683055877686	23.7271270751953	24.5270118713379	24.2267036437988	+	Mock_DHQ	2	2	2	43.8	43.8	43.8	11.231	0	43.23	2591600000	85	2.17131998447214	0.0379708800478889	1.79625415802002	4.0481384959442	NbD018238.1	NbD018238.1	1004	vegetative cell wall protein gp1-like (XP_016486757.1)	SP (Sec/SPI)
19.8962707519531	19.8759174346924	19.8236713409424	18.9170989990234	19.7496337890625	16.9399013519287	17.4573841094971	20.4023914337158			6	6	6	20.6	20.6	20.6	50.919	0	17.384	37483000	11	0.517966704189298	0.439719980314593	0.990911960601807	1.125400854627	NbD024747.1;NbD018261.1	NbD024747.1;NbD018261.1	1005	uncharacterized protein LOC109237084 (XP_019258887.1);uncharacterized protein LOC109237084 (XP_019258887.1)	Other
20.7956657409668	19.4963073730469	20.0875759124756	19.8996524810791	16.9170036315918	16.9271392822266	16.6567134857178	18.1195945739746	+	Mock_DHQ	8	8	8	13.7	13.7	13.7	77.024	0	104.02	26728000	16	3.32238286857824	0.00857555474845433	2.9146876335144	6.85045080454126	NbD018345.1;NbD022331.1	NbD018345.1	1010	acyl-coenzyme A oxidase 3, peroxisomal isoform X2 (XP_019227731.1)	Other
21.6337833404541	21.3036842346191	21.5560436248779	22.127420425415	20.585729598999	19.6303195953369	21.0760726928711	20.6018657684326			7	7	1	50.2	50.2	7.9	21.629	0	67.05	143860000	45	1.83231644834087	0.058263239946907	1.18173599243164	3.38797075692142	NbE03061782.1;NbD018355.1	NbE03061782.1;NbD018355.1	1011	probable NAD(P)H dehydrogenase (quinone) FQR1-like 1 (XP_019238331.1);probable NAD(P)H dehydrogenase (quinone) FQR1-like 1 (XP_019238331.1)	Other
17.0288791656494	18.5499572753906	18.4528999328613	19.4305553436279	17.0483322143555	18.5341815948486	18.6055755615234	17.8093776702881			3	3	1	6.1	6.1	2.5	92.671	0	41.318	18170000	10	0.241064443123616	0.690986989699714	0.366206169128418	0.594283843217044	NbE05064737.1;NbD018369.1	NbE05064737.1;NbD018369.1	1012	receptor-like protein kinase HERK 1 (XP_016475339.1);receptor-like protein kinase HERK 1 (XP_016475339.1)	SP (Sec/SPI)
19.86008644104	17.5511226654053	19.8873729705811	18.4665145874023	18.5091972351074	16.4800186157227	16.771821975708	17.7061233520508			3	3	3	11	11	11	44.262	0	9.5047	15813000	8	1.12209123814952	0.163071628010249	1.57448387145996	2.14627605589229	NbE05064302.1;NbD018370.1;NbD049638.1;NbE03058335.1	NbE05064302.1;NbD018370.1;NbD049638.1;NbE03058335.1	1013	FAM10 family protein At4g22670-like (XP_019229676.1);FAM10 family protein At4g22670-like (XP_019229676.1);FAM10 family protein At4g22670-like (XP_009782852.1);FAM10 family protein At4g22670-like isoform X1 (XP_009628633.1)	SP (Sec/SPI)
17.1480617523193	19.3437328338623	20.3313407897949	16.7616443634033	21.0112018585205	19.3348369598389	17.4488410949707	21.3066921234131			5	5	3	26.4	26.4	19.1	28.56	0	9.3834	65707000	15	0.512300965838837	0.442445728173866	-1.37919807434082	-1.11528154621028	NbD018372.1;NbD044246.1;NbE05067745.1	NbD018372.1	1014	uncharacterized protein LOC107808286 (XP_016488279.1)	SP (Sec/SPI)
19.3102798461914	19.4200019836426	19.843620300293	18.6278476715088	17.1963787078857	16.4738693237305	17.8362598419189	16.2325916290283	+	Mock_DHQ	4	4	4	11.8	11.8	11.8	43.087	0	11.898	18416000	10	2.75729139857783	0.0164767204794744	2.36566257476807	5.34755372347633	NbD018422.1;NbE03060446.1;NbD027659.1;NbE44073359.1;NbD047899.1;NbD007582.1	NbD018422.1;NbE03060446.1;NbD027659.1;NbE44073359.1	1017	3-hydroxyisobutyryl-CoA hydrolase-like protein 3, mitochondrial isoform X3 (XP_016505448.1);3-hydroxyisobutyryl-CoA hydrolase-like protein 3, mitochondrial isoform X1 (XP_019227670.1);3-hydroxyisobutyryl-CoA hydrolase-like protein 3, mitochondrial iso	Other
17.9007720947266	17.1011695861816	19.3245887756348	20.3919448852539	17.3900833129883	17.6111221313477	17.84987449646	19.5902137756348			4	4	4	20.7	20.7	20.7	30.413	0	26.153	57634000	12	0.263326688955713	0.665592266568198	0.569295406341553	0.640777535733721	NbD032924.1;NbD018463.1	NbD032924.1;NbD018463.1	1019	chlorophyll a-b binding protein CP26, chloroplastic (XP_016458800.1);chlorophyll a-b binding protein CP26, chloroplastic-like (XP_016499504.1)	Other
20.7890720367432	20.4547290802002	21.1162300109863	19.9981060028076	17.4310760498047	17.7615089416504	18.0647830963135	16.8087825775146	+	Mock_DHQ	5	5	3	17.8	17.8	10.8	30.573	0	11.639	58563000	12	3.84950014614317	0.00540956039746677	3.07299661636353	8.53942849490287	NbD018470.1;NbD023306.1;NbD003909.1;NbD051820.1;NbE44070307.1;NbD015840.1	NbD018470.1;NbD023306.1;NbD003909.1;NbD051820.1;NbE44070307.1;NbD015840.1	1020	60S ribosomal protein L7a-2 (XP_016502748.1);60S ribosomal protein L7a-1 (XP_019259878.1);60S ribosomal protein L7a-1 (XP_019259878.1);60S ribosomal protein L7a-2-like (XP_019231092.1);60S ribosomal protein L7a-2-like (XP_016499033.1);60S riboso	Other
23.3042411804199	24.434663772583	23.9792823791504	23.7097778320313	24.1529808044434	24.3745784759521	24.4340267181396	25.6170883178711			22	16	11	68.8	50.4	41.1	42.319	0	205.71	1241300000	111	0.997400268956184	0.199196092667439	-0.78767728805542	-1.93886268813588	NbD018500.1;NbD034139.1	NbD018500.1	1021	phosphoglycerate kinase, cytosolic (XP_019255498.1)	Other
25.6178722381592	25.3781547546387	25.6537609100342	24.6688766479492	26.9678516387939	27.1641330718994	25.5333251953125	27.8192157745361			31	31	5	72.3	72.3	17	50.186	0	323.31	4717900000	240	1.55834886112309	0.0865856404929008	-1.54146528244019	-2.89128313798598	NbE03057227.1;NbD018501.1	NbE03057227.1;NbD018501.1	1022	phosphoglycerate kinase, chloroplastic (XP_019255499.1);phosphoglycerate kinase, chloroplastic (XP_019255499.1)	Other
21.1463146209717	18.486873626709	18.9581565856934	19.0508060455322	17.17333984375	16.8525333404541	17.3730773925781	16.9388675689697	+	Mock_DHQ	8	8	2	32.4	32.4	6.6	43.546	0	62.427	56897000	20	2.07575221945326	0.0436210907058626	2.32608318328857	3.85618736282581	NbD018544.1;NbE03056115.1	NbD018544.1;NbE03056115.1	1023	12-oxophytodienoate reductase 3 (XP_019256011.1);12-oxophytodienoate reductase 3 (XP_019256011.1)	Other
21.6068420410156	21.4034328460693	22.4031200408936	21.6830749511719	16.6439800262451	21.4702548980713	20.6604900360107	20.7134742736816			11	11	2	24.4	24.4	4.3	60.37	0	40.157	133680000	34	0.858829269859147	0.246703931962664	1.9020676612854	1.708471864202	NbD018569.1;NbE44070370.1	NbD018569.1;NbE44070370.1	1026	glutathione reductase, chloroplastic (XP_019245662.1);glutathione reductase, chloroplastic (XP_019245662.1)	Other
21.7400779724121	20.1445732116699	20.7910614013672	21.1773071289063	22.0716609954834	21.8394203186035	22.1140384674072	20.6040382385254			4	4	4	36.6	36.6	36.6	10.23	0	15.812	165110000	21	0.686576175135984	0.332734084205284	-0.694034576416016	-1.41866488107932	NbD021722.1;NbD018572.1	NbD021722.1;NbD018572.1	1027	costars family protein (XP_019241661.1);costars family protein-like (XP_016458377.1)	Other
21.2788944244385	24.3981952667236	23.5510997772217	21.148365020752	18.1645488739014	15.8401174545288	17.0936622619629	22.5366115570068			4	1	1	32.4	10.8	10.8	16.638	0	76.345	302140000	15	1.33704508054713	0.120049694285913	4.18540358543396	2.50810667896761	NbD018578.1;NbE03054530.1	NbD018578.1;NbE03054530.1	1028	nucleoside diphosphate kinase 1-like isoform X2 (XP_019259291.1);nucleoside diphosphate kinase 1-like isoform X1 (XP_019259290.1)	Other
20.0816078186035	20.2622413635254	19.6746959686279	19.5023422241211	19.5897750854492	19.8512668609619	18.1665573120117	16.6128349304199			9	3	0	24.2	8.5	0	50.264	0	40.702	44349000	10	0.8713686814217	0.24455526015457	1.32511329650879	1.72937054635694	NbD031738.1;NbD018637.1;NbD025239.1;NbD023623.1	NbD031738.1;NbD018637.1;NbD025239.1;NbD023623.1	1029	tubulin beta-2 chain-like (XP_016499740.1);tubulin beta-2 chain-like (XP_016499740.1);tubulin beta-2 chain (XP_016450330.1);tubulin beta-2 chain (XP_019231885.1)	Other
16.6517238616943	18.8414421081543	16.6521453857422	17.0212345123291	17.0608215332031	17.2656154632568	17.1999244689941	17.3597755432129			2	2	2	8.4	8.4	8.4	45.597	0	4.0657	3534500	4	0.046410735966004	0.935449025528656	0.0701022148132324	0.132860857950333	NbD018639.1	NbD018639.1	1030	fructose-1,6-bisphosphatase, chloroplastic-like (XP_016501154.1)	Other
16.9689846038818	16.1831665039063	17.9573631286621	16.29221534729	16.7445392608643	18.0885601043701	17.8094539642334	18.799654006958			4	2	2	13.7	7.5	7.5	33.507	0.00048403	2.8532	9267900	4	0.860863158599355	0.246039922302435	-1.01011943817139	-1.7118627633548	NbD018767.1	NbD018767.1	1036	isopentenyl-diphosphate Delta-isomerase I-like (XP_016511696.1)	Other
21.2726440429688	18.4771423339844	19.2000274658203	20.5750560760498	17.5300140380859	18.0694885253906	16.1885948181152	16.2201728820801			9	6	6	23.8	18.9	18.9	64.638	0	45.59	40889000	16	1.96060780964536	0.0502150856600476	2.87914991378784	3.63119910915162	NbD018797.1;NbE03054249.1;NbD025603.1;NbD003983.1;NbE03060119.1	NbD018797.1;NbE03054249.1;NbD025603.1;NbD003983.1	1038	pyruvate kinase 1, cytosolic (XP_019235687.1);pyruvate kinase 1, cytosolic-like (XP_016503432.1);pyruvate kinase 1, cytosolic (XP_016448330.1);pyruvate kinase 1, cytosolic isoform X1 (XP_009619379.1)	Other
21.0161762237549	22.6887626647949	22.655891418457	23.1615257263184	24.9868507385254	25.3779239654541	25.190502166748	26.4433689117432	+	Mock_DHQ	5	5	2	29.5	29.5	19.1	19.921	0	323.31	1398300000	52	2.80618292650675	0.0156047467725294	-3.11907243728638	-5.46686782254306	NbD018815.1	NbD018815.1	1039	thioredoxin-like (XP_016498761.1)	Other
18.5859680175781	19.0703048706055	20.8917102813721	19.4596195220947	19.8915176391602	20.3695411682129	20.1151504516602	20.323335647583			8	8	8	32.6	32.6	32.6	39.147	0	45.202	48071000	27	0.631086170171276	0.368655068497946	-0.672985553741455	-1.32358024142609	NbD018849.1;NbD016747.1;NbD016195.1	NbD018849.1;NbD016747.1	1041	DNA-damage-repair/toleration protein DRT100-like (XP_019249505.1);DNA-damage-repair/toleration protein DRT100-like (XP_016492620.1)	SP (Sec/SPI)
21.4891014099121	21.6976547241211	20.5966892242432	22.9061164855957	22.2046070098877	22.3392753601074	22.0861186981201	20.2673950195313			7	7	7	24.6	24.6	24.6	44.439	0	323.31	219940000	46	0.0260787732122758	0.96557093414654	-0.0519585609436035	-0.0762242817397853	NbD018865.1;NbD039245.1	NbD018865.1;NbD039245.1	1044	glucan endo-1,3-beta-glucosidase 14 (XP_019224040.1);glucan endo-1,3-beta-glucosidase 14 (XP_019224040.1)	SP (Sec/SPI)
18.9347095489502	19.0819206237793	17.9354419708252	18.8279571533203	17.4896640777588	18.1880569458008	18.3725852966309	18.4418411254883			9	2	2	30.6	10	10	35.683	0	11.42	20177000	8	0.849031557898291	0.250380284725125	0.571970462799072	1.69213050175348	NbD018899.1	NbD018899.1	1045	peroxidase N1 isoform X1 (XP_009782939.1)	SP (Sec/SPI)
19.0138626098633	20.2516479492188	19.9004039764404	18.681848526001	17.9097709655762	17.5112419128418	16.9689521789551	18.3572826385498	+	Mock_DHQ	7	2	1	23.7	9	4.7	48.991	0	109.97	19972000	7	2.02839375878753	0.0457065440548558	1.77512884140015	3.76284671401925	NbE03054710.1;NbD018950.1	NbE03054710.1;NbD018950.1	1048	dihydrolipoyllysine-residue acetyltransferase component 4 of pyruvate dehydrogenase complex, chloroplastic-like (XP_016438830.1);dihydrolipoyllysine-residue acetyltransferase component 4 of pyruvate dehydrogenase complex, chloroplastic-like (XP_0164388	Other
19.4674625396729	20.4596405029297	20.9265823364258	19.4877185821533	20.8709449768066	21.2357292175293	21.2049655914307	21.2959728240967			8	8	5	33.2	33.2	22.5	37.665	0	99.389	101410000	34	1.52736594736411	0.090398196476965	-1.06655216217041	-2.83679441885247	NbD019057.1;NbE05063541.1	NbD019057.1;NbE05063541.1	1050	thylakoid lumenal 29 kDa protein, chloroplastic (XP_016473265.1);thylakoid lumenal 29 kDa protein, chloroplastic (XP_016473265.1)	Other
17.6991405487061	19.6162967681885	19.0969219207764	17.660472869873	17.6448669433594	20.4057197570801	20.2219924926758	18.4519748687744			4	4	1	12.3	12.3	2.7	46.265	0	27.273	28834000	16	0.338290954754277	0.587315329510999	-0.662930488586426	-0.791314344732478	NbE03056418.1;NbD019128.1;NbD053201.1;NbE03060275.1;NbD022414.1;NbE05063411.1	NbE03056418.1;NbD019128.1;NbD053201.1;NbE03060275.1;NbD022414.1	1052	polyadenylate-binding protein RBP45-like isoform X1 (XP_016509810.1);polyadenylate-binding protein RBP45-like isoform X1 (XP_016509810.1);polyadenylate-binding protein RBP45-like (XP_016460547.1);polyadenylate-binding protein RBP45-like (XP_0192594	Other
17.2794208526611	17.7254810333252	16.7939491271973	16.8195724487305	19.1604919433594	19.6613426208496	19.0220966339111	20.4898357391357	+	Mock_DHQ	5	4	4	20.4	17.9	17.9	36.05	0	31.077	26271000	21	3.05165772903027	0.0114167767106554	-2.42883586883545	-6.09529053623588	NbD019138.1;NbD003101.1;NbD041234.1;NbD021435.1	NbD019138.1	1053	Aminocyclopropanecarboxylate oxidase (BAR72288.1)	Other
19.6898708343506	17.3627319335938	16.7498664855957	17.7252063751221	18.0591869354248	17.5965137481689	17.4629917144775	16.770809173584			3	3	3	6.9	6.9	6.9	68.093	0	12.818	13875000	8	0.24112735437005	0.690986989699714	0.409543514251709	0.594416545801265	NbD041588.1;NbD019169.1	NbD041588.1;NbD019169.1	1055	ABC transporter E family member 2-like (XP_016471336.1);ABC transporter E family member 2 (XP_016501679.1)	Other
19.3875751495361	18.1547374725342	19.0557384490967	19.9846801757813	16.0869808197021	19.6380500793457	17.3776016235352	17.0219707489014			3	3	3	19.4	19.4	19.4	29.036	0	52.129	45194000	7	0.980993936648029	0.204640706439687	1.61453199386597	1.91161660421866	NbD019192.1;NbD047395.1;NbD013296.1	NbD019192.1;NbD047395.1	1058	uncharacterized protein LOC109239937 (XP_019262089.1);uncharacterized protein LOC107813122 (XP_016493823.1)	Other
21.6131076812744	23.8782997131348	23.4637603759766	20.8874015808105	21.67555809021	21.8970012664795	22.1192092895508	22.9734954833984			15	15	4	46.5	46.5	10.3	50.982	0	323.31	291410000	51	0.144714455697575	0.800890046280965	0.294326305389404	0.380594416505524	NbD019202.1	NbD019202.1	1059	glutamate-1-semialdehyde 2,1-aminomutase, chloroplastic (XP_009789880.1)	Other
20.7154865264893	19.6301250457764	19.9595718383789	19.3216190338135	19.9728107452393	19.7592086791992	19.8848857879639	20.2047863006592			4	4	4	28.5	28.5	28.5	21.983	0	11.228	56999000	15	0.0546758258624265	0.923089556236782	-0.0487222671508789	-0.155261462693937	NbD036508.1;NbD019203.1	NbD036508.1;NbD019203.1	1060	UPF0664 stress-induced protein C29B12.11c (XP_019231459.1);UPF0664 stress-induced protein C29B12.11c (XP_019231459.1)	Other
26.1058158874512	24.7164916992188	24.7957553863525	24.3862056732178	23.017162322998	23.3741130828857	23.0745048522949	23.9613742828369	+	Mock_DHQ	24	24	8	46.3	46.3	17.1	60.869	0	323.31	1473000000	108	2.03212288682166	0.0457065440548558	1.64427852630615	3.7701551590714	NbD019219.1	NbD019219.1	1061	leucine aminopeptidase 2, chloroplastic (XP_019246753.1)	Other
16.4002952575684	19.1036472320557	19.1250247955322	18.7412948608398	17.2506446838379	17.2248821258545	17.326997756958	16.1500701904297			5	5	5	20.6	20.6	20.6	43.387	0	23.304	9117100	11	0.97709311622884	0.205024897851464	1.354416847229	1.90513856999117	NbD019339.1;NbE03055191.1;NbD051362.1	NbD019339.1;NbE03055191.1;NbD051362.1	1068	uncharacterized protein LOC109231153 (XP_019252261.1);uncharacterized protein LOC104109898 isoform X2 (XP_018631020.1);uncharacterized protein LOC109231153 (XP_019252261.1)	Other
18.4496803283691	17.0785942077637	18.425666809082	17.4777736663818	18.3249950408936	17.2712287902832	17.0617179870605	17.8044109344482			2	2	2	7.2	7.2	7.2	31.982	0	4.0133	6709000	5	0.21710999963759	0.715977172025934	0.242340564727783	0.543176524762888	NbD019343.1;NbD052390.1;NbE03060836.1;NbD039476.1	NbD019343.1;NbD052390.1;NbE03060836.1;NbD039476.1	1070	protein CDI-like (XP_019229756.1);protein CDI-like (XP_016490855.1);protein CDI-like (XP_019254136.1);protein CDI-like (XP_019254136.1)	Other
23.7578620910645	20.387113571167	20.6611003875732	22.3572425842285	17.3731632232666	17.2701416015625	18.3803634643555	16.5022468566895	+	Mock_DHQ	7	7	1	19.2	19.2	4.9	30.759	0	18.373	173100000	17	2.62352037529826	0.0191487702469425	4.40935087203979	5.03036007470192	NbD019370.1	NbD019370.1	1071	probable aquaporin PIP-type pTOM75 (XP_019241188.1)	Other
20.4195690155029	19.7873992919922	16.9324188232422	20.0267505645752	18.2854194641113	16.5939865112305	17.0494689941406	16.5249481201172			2	2	2	9	9	9	41.782	0	27.196	32128000	14	1.29274585593899	0.126884854430566	2.17807865142822	2.43287406193531	NbD019454.1;NbD029930.1;NbD027737.1	NbD019454.1;NbD029930.1;NbD027737.1	1079	ornithine carbamoyltransferase, chloroplastic-like (XP_016463954.1);ornithine carbamoyltransferase, chloroplastic-like (XP_016463954.1);ornithine carbamoyltransferase, chloroplastic-like (XP_009759090.1)	Other
25.8285427093506	22.1067409515381	24.3617877960205	23.236852645874	26.1172771453857	26.1562843322754	25.503942489624	23.8417263031006			5	5	1	25.7	25.7	4.9	19.73	0	92.084	1833000000	66	0.782569313215402	0.280876768989702	-1.52132654190063	-1.58092029659427	NbD019504.1	NbD019504.1	1080	thioredoxin-1-like (XP_016469231.1)	Other
19.0865669250488	21.9026794433594	20.8712463378906	20.4209060668945	22.1671733856201	22.8825778961182	22.3749370574951	23.9025135040283			14	6	6	51.4	24	24	35.394	0	205.75	264860000	40	1.74588917088088	0.0645909189683562	-2.26145076751709	-3.22816225812775	NbD035063.1;NbD019558.1	NbD035063.1;NbD019558.1	1083	chloroplast PsbO3 precursor (AFH57999.1);chloroplast PsbO4 precursor (AFH58000.1)	Other
21.5809535980225	22.4691371917725	20.605396270752	23.9398403167725	19.9007434844971	20.1956844329834	20.2132377624512	22.5004024505615			19	19	19	41	41	41	72.729	0	225	202150000	55	0.766908025890281	0.285411084685549	1.44631481170654	1.5546012290731	NbD019583.1;NbE05064938.1;NbD031294.1;NbD045907.1;NbE05065216.1;NbD005080.1;NbE44073762.1;NbD039864.1;NbD020463.1;NbE44069112.1	NbD019583.1	1085	uncharacterized protein LOC109219251 isoform X2 (XP_019239242.1)	Other
23.4660034179688	22.7107238769531	21.7795257568359	23.7960014343262	22.5413951873779	22.9207077026367	22.4907417297363	21.7097358703613			7	5	5	43.8	32.9	32.9	16.382	0	86.161	381830000	21	0.456437630439084	0.48184720503524	0.52241849899292	1.01427424452683	NbD019588.1	NbD019588.1	1086	kirola-like (XP_009616726.1)	Other
22.6112403869629	22.7799453735352	22.9345779418945	21.3827934265137	16.3753356933594	17.3258571624756	22.2185382843018	18.3818874359131			10	10	7	24.9	24.9	19.4	57.643	0	233.16	280070000	29	1.5613839771617	0.0862297130414962	3.85173463821411	2.89663737357124	NbD019625.1;NbE03058901.1	NbD019625.1;NbE03058901.1	1088	pyruvate kinase 1, cytosolic-like (XP_016510003.1);pyruvate kinase 1, cytosolic-like (XP_016482187.1)	Other
20.3310127258301	20.3215751647949	19.9906463623047	17.1256561279297	17.384614944458	16.809986114502	17.0066394805908	15.742488861084			4	4	4	53.8	53.8	53.8	8.8479	0	37.919	24231000	9	1.71692622513855	0.0674424824791295	2.70629024505615	3.17528630921731	NbE05065398.1;NbD046197.1;NbD019649.1;NbD026193.1;NbD017004.1	NbE05065398.1;NbD046197.1;NbD019649.1	1090	40S ribosomal protein S21-2-like (XP_016478008.1);40S ribosomal protein S21-like (XP_019223972.1);40S ribosomal protein S21-like (XP_019223972.1)	Other
18.8059329986572	19.6400470733643	18.7881965637207	20.0521850585938	17.1321430206299	16.4106521606445	20.1748714447021	17.552562713623			6	6	3	28.3	28.3	17	30.244	0	16.76	34758000	12	0.860930587290485	0.246039922302435	1.50403308868408	1.7119751726608	NbD019734.1;NbD044430.1;NbD019732.1	NbD019734.1;NbD044430.1;NbD019732.1	1096	40S ribosomal protein S2-3-like (XP_019250704.1);40S ribosomal protein S2-3-like (XP_019250704.1);40S ribosomal protein S2-3-like (XP_019250704.1)	Other
19.7087001800537	17.4203720092773	18.9452953338623	18.9002380371094	16.59983253479	17.6589241027832	17.5354862213135	17.9875755310059			7	1	1	23.1	4	4	34.946	0	18.115	14415000	6	1.21625450165637	0.140566470066669	1.29819679260254	2.30386209429282	NbD019801.1	NbD019801.1	1099	tropinone reductase homolog At5g06060-like isoform X1 (XP_009603002.1)	Other
19.8548774719238	17.9591693878174	17.393949508667	20.3789882659912	21.9484577178955	19.9967269897461	22.3882427215576	20.5142211914063			2	2	1	9	9	6.9	46.057	0	9.1425	106880000	18	1.34302503319343	0.119261920370205	-2.31516599655151	-2.51829467435719	NbD019871.1;NbD025301.1	NbD019871.1;NbD025301.1	1104	aspartyl protease AED3-like (XP_019253372.1);aspartyl protease AED3-like (XP_019253372.1)	SP (Sec/SPI)
19.7106857299805	21.2531509399414	20.4544277191162	20.2861328125	20.2310485839844	20.4354267120361	20.2051448822021	21.5323143005371			14	14	2	27.8	27.8	4.5	87.207	0	323.31	78664000	50	0.149031586527213	0.79703195767843	-0.17488431930542	-0.390683044456366	NbD019897.1;NbE05065809.1	NbD019897.1;NbE05065809.1	1105	alpha-1,4 glucan phosphorylase L-2 isozyme, chloroplastic/amyloplastic isoform X2 (XP_018626136.1);alpha-glucan phosphorylase, H isozyme (XP_016501666.1)	Other
19.642110824585	19.2204341888428	19.0499286651611	19.6659641265869	16.8877487182617	18.9696388244629	18.0119571685791	18.2295761108398			3	3	3	11.1	11.1	11.1	35.502	0	7.0532	26883000	6	1.61640828174156	0.0793903372264907	1.36987924575806	2.99423500603971	NbD019961.1	NbD019961.1	1108	red chlorophyll catabolite reductase, chloroplastic (XP_019230096.1)	Other
21.5180206298828	21.3657035827637	21.7817687988281	21.3474903106689	22.2188930511475	21.7688255310059	21.5157623291016	20.1715774536133			14	14	6	22.5	22.5	12.2	104.15	0	323.31	144960000	51	0.066610174086844	0.906222633751457	0.0844812393188477	0.187021555309091	NbD019980.1	NbD019980.1	1112	villin-3-like (XP_016494156.1)	Other
21.4878253936768	23.4111881256104	22.622522354126	21.2008419036865	22.7313194274902	23.3234729766846	22.9880485534668	23.5601081848145			5	5	5	50	50	50	10.889	0	114.84	406120000	36	0.904088689031938	0.233409552409885	-0.970142841339111	-1.7838345553832	NbD020037.1	NbD020037.1	1114	probable steroid-binding protein 3 (XP_019252606.1)	Other
24.7902450561523	24.5639533996582	24.5358180999756	23.9697418212891	23.801342010498	24.285737991333	23.6236610412598	24.2700634002686			5	5	5	22	22	22	28.607	0	53.091	1150400000	28	0.999820478123257	0.198809436487198	0.469738483428955	1.94288212484864	NbD020124.1;NbD012335.1;NbE44071746.1	NbD020124.1;NbD012335.1;NbE44071746.1	1119	heme-binding protein 2-like (XP_016458361.1);heme-binding protein 2-like (XP_016458361.1);heme-binding protein 2-like (XP_016458361.1)	SP (Sec/SPI)
17.6179847717285	17.0021286010742	17.5000877380371	17.9503803253174	18.8967876434326	17.7274684906006	19.8264980316162	20.4875812530518			12	2	2	44.5	9.1	9.1	49.412	0	6.1028	25702000	10	1.46237799416917	0.100243061725645	-1.71693849563599	-2.72345250589258	NbD020138.1	NbD020138.1	1120	peptidyl-prolyl cis-trans isomerase CYP38, chloroplastic (XP_019225382.1)	Other
23.6474628448486	22.7239246368408	24.3813285827637	23.2213001251221	22.6354217529297	23.043384552002	22.7249851226807	22.5410633087158			7	7	6	28.2	28.2	28.2	26.413	0	69.505	489920000	43	1.07055947969724	0.178672345510071	0.757290363311768	2.06044373717841	NbE03054565.1;NbD042702.1;NbD020241.1	NbE03054565.1;NbD042702.1;NbD020241.1	1123	20 kDa chaperonin, chloroplastic-like (XP_016514519.1);20 kDa chaperonin, chloroplastic-like (XP_016514519.1);20 kDa chaperonin, chloroplastic-like (XP_016514519.1)	Other
18.6232452392578	19.6746959686279	20.130313873291	18.1067161560059	16.09885597229	17.5491561889648	18.4718189239502	17.1804256439209			5	3	2	24.6	15.2	8.5	25.085	0	77.538	16237000	7	1.43368577950944	0.103245177538248	1.80867862701416	2.67379700614719	NbD020342.1	NbD020342.1	1126	40S ribosomal protein S8 (XP_016502421.1)	Other
24.7558269500732	21.7433681488037	21.5962791442871	22.0726737976074	24.19895362854	23.3240242004395	23.7722339630127	20.4488945007324			22	22	6	25.8	25.8	8.9	113.69	0	323.31	537110000	70	0.131393154906285	0.819124832396975	-0.393989562988281	-0.349104543219804	NbD020349.1;NbE03053367.1;NbE44071346.1;NbE44071345.1	NbD020349.1;NbE03053367.1;NbE44071346.1;NbE44071345.1	1127	uncharacterized protein LOC104245598 (XP_009799518.1);uncharacterized protein LOC104245598 (XP_009799518.1);uncharacterized protein LOC109234212 isoform X2 (XP_019255642.1);30S ribosomal protein S1-like, partial (XP_016496660.1)	Other
23.5508632659912	22.6757297515869	23.2727012634277	21.1438884735107	22.3791999816895	21.7491512298584	21.5923137664795	21.820613861084			26	5	0	45.6	12.2	0	71.134	0	93.425	375730000	46	0.660647794944665	0.34958409336874	0.775475978851318	1.37437673819805	NbD020434.1;NbE03058635.1	NbD020434.1;NbE03058635.1	1131	HSP70 (ARH56399.1);HSP70 (ARH56399.1)	Other
18.0134544372559	18.1465396881104	17.7732028961182	17.500358581543	17.5088195800781	17.2106533050537	16.8469409942627	16.0802955627441			4	4	4	7.7	7.7	7.7	58.966	0	5.1735	9955500	6	1.49935765274439	0.094745819995472	0.946711540222168	2.78779329114394	NbD020449.1;NbD007438.1	NbD020449.1;NbD007438.1	1133	T-complex protein 1 subunit zeta 1 (XP_019223578.1);T-complex protein 1 subunit zeta 1-like (XP_019266044.1)	Other
20.4450588226318	22.7134323120117	22.1396808624268	22.2160835266113	20.2131175994873	21.2829151153564	21.2316341400146	21.3739547729492			8	8	1	47.2	47.2	3.6	32.33	0	323.31	170850000	54	0.741211323713357	0.29960623619032	0.853158473968506	1.51130103662363	NbD020527.1	NbD020527.1	1138	probable ribose-5-phosphate isomerase 3, chloroplastic (XP_016458157.1)	Other
20.7331409454346	21.0189628601074	19.1186771392822	20.8145637512207	18.9633026123047	16.7168064117432	17.4253463745117	17.5139102935791	+	Mock_DHQ	10	9	9	27.1	24.3	24.3	56.296	0	37.346	69249000	50	2.29236020459426	0.0311463332756082	2.76649475097656	4.29856136131542	NbD020626.1;NbE03056328.1;NbE03056329.1;NbE03054293.1	NbD020626.1;NbE03056328.1	1140	serine carboxypeptidase-like (XP_019248753.1);serine carboxypeptidase-like (XP_019248753.1)	SP (Sec/SPI)
20.2058601379395	18.6603164672852	19.9763126373291	18.791919708252	17.8879356384277	16.8888664245605	17.419261932373	17.1633014678955	+	Mock_DHQ	6	6	6	12.7	12.7	12.7	53.582	0	26.015	35286000	9	2.42742848035778	0.0250511624163575	2.06876087188721	4.58837664918626	NbD020659.1	NbD020659.1	1144	anthocyanidin 3-O-glucosyltransferase 6-like (XP_009790790.1)	Other
22.0781917572021	19.5397338867188	20.7562141418457	20.9630336761475	17.5075778961182	16.6845169067383	17.1404895782471	17.6266098022461	+	Mock_DHQ	25	12	12	22.1	10.5	10.5	147.82	0	323.31	71153000	27	3.16385761437898	0.00999312417896561	3.59449481964111	6.39991952552804	NbE05064017.1;NbD020669.1	NbE05064017.1;NbD020669.1	1147	myosin heavy chain, cardiac muscle isoform-like (XP_016481995.1);myosin heavy chain, cardiac muscle isoform-like (XP_016481995.1)	Other
23.1461448669434	22.0950031280518	22.2641334533691	20.8844985961914	22.7213191986084	22.6072273254395	21.9581909179688	21.601411819458			11	11	5	20.6	20.6	11.2	91.149	0	286.43	242980000	29	0.0840685435657645	0.88384769646877	-0.124592304229736	-0.232323894211207	NbD020789.1;NbE05068644.1;NbE03058836.1;NbD033661.1	NbD020789.1	1148	heat shock protein 90-5, chloroplastic-like (XP_016462431.1)	Other
19.2309074401855	20.3706073760986	19.853645324707	20.5973243713379	17.8744773864746	17.6780433654785	17.3677310943604	19.8127479553223			7	7	7	19.2	19.2	19.2	57.827	0	157.85	42166000	20	1.56337383947886	0.0862297130414962	1.82987117767334	2.900149301707	NbE03055324.1;NbD049576.1;NbD020855.1;NbD007260.1;NbD006374.1;NbD027206.1	NbE03055324.1;NbD049576.1;NbD020855.1;NbD007260.1;NbD006374.1	1152	threonine synthase, chloroplastic (XP_016483088.1);threonine synthase, chloroplastic (XP_016483088.1);threonine synthase, chloroplastic (XP_016483088.1);threonine synthase, chloroplastic-like (XP_016499965.1);threonine synthase, chloroplastic-like	Other
19.173360824585	18.9423770904541	16.8230895996094	19.3693294525146	17.1797904968262	18.1313514709473	17.2031345367432	15.7703266143799			3	3	3	4.5	4.5	4.5	69.575	0	8.1577	23039000	7	1.01390021824223	0.196760386980429	1.50588846206665	1.96626741033921	NbD020924.1;NbD037179.1;NbD024043.1	NbD020924.1;NbD037179.1;NbD024043.1	1156	vacuolar-sorting receptor 1-like isoform X1 (XP_019257103.1);vacuolar-sorting receptor 1-like (XP_019265724.1);vacuolar-sorting receptor 1-like isoform X1 (XP_019257103.1)	SP (Sec/SPI)
23.6021823883057	21.9950714111328	21.6529846191406	21.784725189209	21.8280334472656	21.0366439819336	20.7359523773193	20.316722869873			12	12	5	33.6	33.6	9	49.675	0	75.368	254660000	37	1.21863929734324	0.140356635731673	1.27940273284912	2.30786916254766	NbD038494.1;NbD020928.1;NbE05063320.1;NbE44071258.1;NbD039740.1;NbD003844.1	NbD038494.1;NbD020928.1;NbE05063320.1;NbE44071258.1;NbD039740.1	1157	guanosine nucleotide diphosphate dissociation inhibitor 2-like (XP_016449493.1);guanosine nucleotide diphosphate dissociation inhibitor 2-like (XP_016449493.1);guanosine nucleotide diphosphate dissociation inhibitor 2-like (XP_016449493.1);guanosine	SP (Sec/SPI)
21.2331562042236	23.8167533874512	21.9897804260254	22.0874481201172	21.4810905456543	21.180103302002	21.9346675872803	22.1103782653809			12	12	11	27.7	27.7	26	59.97	0	190.91	217680000	47	0.466759132101606	0.474117840357016	0.605224609375	1.03311652954308	NbD021005.1;NbD050705.1	NbD021005.1	1160	L-ascorbate oxidase homolog (XP_019264061.1)	Other
28.3203182220459	26.3459739685059	27.6847858428955	27.5326709747314	26.431812286377	26.5165615081787	26.1752376556396	25.1518592834473			21	21	2	53.9	53.9	7.6	42.588	0	323.31	7714700000	204	1.45246342293987	0.101216965820574	1.40206956863403	2.70626846428951	NbD021123.1	NbD021123.1	1163	fructose-bisphosphate aldolase 1, chloroplastic (XP_019249676.1)	Other
26.0980625152588	24.8590850830078	25.7200984954834	25.3962364196777	24.0348148345947	24.9390773773193	24.7844657897949	24.0525016784668			11	11	1	59.8	59.8	12.2	27.149	0	111.69	1957100000	91	1.62322279886782	0.078389749995909	1.06565570831299	3.00639377952458	NbD021174.1	NbD021174.1	1164	triosephosphate isomerase, cytosolic isoform X1 (XP_016513736.1)	Other
20.8828582763672	21.1565971374512	20.3509998321533	20.5510292053223	20.4197750091553	20.1031589508057	20.6631870269775	20.9690208435059			6	6	1	33.6	33.6	4.7	25.645	0	25.492	90514000	20	0.326613404216585	0.59980985067928	0.196585655212402	0.768407656358349	NbD035866.1;NbD021186.1	NbD035866.1;NbD021186.1	1165	proteasome subunit alpha type-2-A-like (XP_019252346.1);proteasome subunit alpha type-2-A-like (XP_019252346.1)	Other
18.4460906982422	18.7990856170654	19.4974384307861	17.5894260406494	17.3130798339844	17.3256378173828	17.9848384857178	17.4857692718506			3	3	3	8.1	8.1	8.1	56.971	0	323.31	12320000	9	1.3164998150645	0.123218687331212	1.0556788444519	2.47316360358323	NbE05067481.1;NbE03059212.1;NbD021239.1;NbD051103.1	NbE05067481.1;NbE03059212.1;NbD021239.1;NbD051103.1	1168	proline--tRNA ligase, chloroplastic/mitochondrial isoform X2 (XP_019237234.1);proline--tRNA ligase, chloroplastic/mitochondrial-like (XP_016455418.1);proline--tRNA ligase, chloroplastic/mitochondrial-like (XP_016455418.1);proline--tRNA ligase, chlor	Other
16.825122833252	18.2588424682617	22.5420799255371	19.2176456451416	18.3119773864746	22.7910022735596	20.1996440887451	17.2746887207031			3	3	3	17.2	17.2	17.2	23.921	0	7.761	181830000	8	0.0920912837334368	0.873671896046189	-0.43340539932251	-0.252711887805848	NbD031642.1;NbD021245.1;NbD010003.1;NbD011688.1;NbD043944.1;NbD011033.1;NbE03054761.1;NbD004376.1;NbD051479.1;NbD046066.1;NbD034578.1;NbD018157.1;NbD035315.1;NbE03059190.1;NbD016751.1;NbD035502.1;NbD008007.1;NbD005703.1;NbD021393.1;NbD033908.1;NbD047221.1;NbD051858.1;NbD045764.1;NbD039325.1;NbD045274.1;NbD052986.1;NbD019823.1;NbD025879.1;NbD033100.1;NbD033012.1;NbD032935.1;NbD036956.1;NbE44074397…	NbD031642.1;NbD021245.1	1169	ras-related protein RABA2a (XP_016495042.1);ras-related protein RABA2a (XP_016495042.1)	Other
22.571008682251	20.8659725189209	22.7388820648193	21.9237575531006	19.5259265899658	21.0503940582275	16.8892936706543	17.830286026001			23	10	10	30.5	13	13	108.25	0	59.961	153620000	33	1.70650534473476	0.0686389260352427	3.20093011856079	3.15634146852043	NbD021260.1;NbD019145.1	NbD021260.1;NbD019145.1	1171	aconitate hydratase, cytoplasmic-like (XP_019227938.1);aconitate hydratase, cytoplasmic-like (XP_019227938.1)	Other
21.8850936889648	19.5872688293457	20.4072761535645	20.0901641845703	17.8926868438721	16.6538524627686	17.6024055480957	17.4391860961914	+	Mock_DHQ	3	3	3	4.4	4.4	4.4	96.886	0	7.5951	66603000	13	2.82878545129432	0.0150683875564001	3.09541797637939	5.52266004698182	NbE05065246.1;NbE05067016.1;NbD021272.1;NbD032423.1	NbE05065246.1;NbE05067016.1;NbD021272.1;NbD032423.1	1172	1,4-alpha-glucan-branching enzyme 2-2, chloroplastic/amyloplastic-like isoform X1 (XP_009796283.1);1,4-alpha-glucan-branching enzyme 2-2, chloroplastic/amyloplastic-like isoform X1 (XP_009796283.1);1,4-alpha-glucan-branching enzyme 2-2, chloroplastic/	Other
22.7368602752686	23.4964351654053	21.360782623291	23.1072845458984	20.3661308288574	19.9492053985596	19.8277397155762	16.6795177459717			7	7	7	23.8	23.8	23.8	40.03	0	323.31	259190000	35	1.93487417808008	0.0519369976034027	3.46969223022461	3.5818037528505	NbD021343.1	NbD021343.1	1176	3-hydroxy-N-methyl-(S)-coclaurine 4-O-methyltransferase 2-like (XP_009602880.1)
22.3394107818604	25.9952011108398	24.1289615631104	23.3829784393311	22.1011085510254	23.8890190124512	22.3369083404541	22.5468902587891			6	6	6	82.3	82.3	82.3	15.243	0	219.86	620400000	56	0.69382893522369	0.328682182809571	1.24315643310547	1.43101295502173	NbD021387.1	NbD021387.1	1178	major latex allergen Hev b 5-like (XP_016453328.1)	Other
20.7804470062256	18.605884552002	21.9078598022461	19.336820602417	16.2153263092041	17.6476249694824	17.4445972442627	17.0486221313477	+	Mock_DHQ	6	4	4	30.4	21	21	25.108	0	227.08	45954000	13	2.05842653148211	0.0442010936715243	3.06871032714844	3.82190613182394	NbD042159.1;NbD021396.1	NbD042159.1;NbD021396.1	1179	40S ribosomal protein S8 (XP_016506572.1);40S ribosomal protein S8 (XP_016506572.1)	Other
17.6099166870117	18.2099571228027	19.233226776123	18.1834030151367	17.1164207458496	17.2570247650146	17.7125225067139	16.6468257904053			6	2	0	10.2	3.3	0	63.805	0	3.4812	12185000	6	1.50391256050311	0.0941035956249538	1.12592744827271	2.79574605535799	NbD021398.1	NbD021398.1	1180	peptidyl-prolyl cis-trans isomerase FKBP62-like (XP_019228658.1)	Other
20.2238788604736	19.4312896728516	20.1730422973633	19.491813659668	17.5234699249268	16.5766906738281	17.0911502838135	17.9437866210938	+	Mock_DHQ	10	10	10	9.3	9.3	9.3	166.01	0	48.447	29666000	15	3.38169066661814	0.00856354581865187	2.54623174667358	7.02536852683909	NbE05066676.1;NbD021525.1	NbE05066676.1;NbD021525.1	1188	alpha-glucan water dikinase, chloroplastic isoform X1 (XP_009775338.1);alpha-glucan water dikinase, chloroplastic isoform X1 (XP_009775338.1)	Other
22.0918426513672	20.84521484375	21.151216506958	22.1115894317627	20.518741607666	21.0669727325439	20.2947959899902	21.3289890289307			14	14	3	25.7	25.7	7.5	63.681	0	136.85	164970000	32	0.946589820867426	0.217229135916013	0.747591018676758	1.85447603744565	NbD021547.1	NbD021547.1	1190	glucose-6-phosphate isomerase, cytosolic isoform X1 (XP_009775388.1)	Other
18.9575901031494	19.0778064727783	17.4140300750732	18.2769412994385	17.6832237243652	17.163387298584	18.3691349029541	15.5192899703979			7	5	5	11.9	8.5	8.5	81.74	0	17.114	21175000	26	0.877115940697047	0.243027639054112	1.24783301353455	1.7389438376792	NbD021558.1	NbD021558.1	1191	CO(2)-response secreted protease-like isoform X2 (XP_019262863.1)	SP (Sec/SPI)
20.0214729309082	20.8267154693604	19.7014427185059	19.8896903991699	21.1591873168945	21.0796566009521	20.5008659362793	17.4931964874268			7	7	7	98.9	98.9	98.9	8.7565	0	188.28	61256000	30	0.0194307104077852	0.973763283583256	0.0516037940979004	0.0571973280016166	NbD021593.1	NbD021593.1	1192	fruit protein pKIWI501-like (XP_009599404.1)	Other
20.3976993560791	19.8253498077393	19.8763065338135	15.7395763397217	18.0017681121826	16.9856433868408	17.0380363464355	16.9847660064697			4	4	2	11.1	11.1	6.7	54.76	0	9.46	24355000	6	0.757303108215002	0.290905333793192	1.7071795463562	1.5384342296231	NbE05065667.1;NbD021627.1	NbE05065667.1;NbD021627.1	1196	pyrophosphate--fructose 6-phosphate 1-phosphotransferase subunit beta-like isoform X2 (XP_018632014.1);pyrophosphate--fructose 6-phosphate 1-phosphotransferase subunit beta (XP_019263751.1)	Other
21.2309894561768	18.2571392059326	17.1035957336426	16.3589019775391	17.1621322631836	18.2507076263428	16.3795318603516	17.926778793335			5	5	3	17.7	17.7	9.3	39.328	0	107.33	84033000	49	0.293523511798522	0.634011385245179	0.807868957519531	0.70245445476045	NbD021713.1	NbD021713.1	1198	cathepsin B-like isoform X1 (XP_019228170.1)	SP (Sec/SPI)
19.1137275695801	20.5301246643066	19.4810905456543	20.9825916290283	19.6846256256104	19.7043323516846	19.6557292938232	21.571403503418			6	6	5	15.4	15.4	10.5	51.945	0	37.526	71239000	44	0.0705623970979306	0.900948569627445	-0.127139091491699	-0.197393959340623	NbE03053506.1;NbD040683.1;NbD021728.1	NbE03053506.1;NbD040683.1;NbD021728.1	1199	glucan endo-1,3-beta-glucosidase 8-like (XP_016511407.1);glucan endo-1,3-beta-glucosidase 8-like (XP_016511407.1);glucan endo-1,3-beta-glucosidase 8-like (XP_019234083.1)	SP (Sec/SPI)
19.5126781463623	19.6832885742188	18.7929363250732	17.7046566009521	19.049955368042	17.0468139648438	18.1626663208008	19.625244140625			5	5	5	14.8	14.8	14.8	47.895	0	16.778	24226000	8	0.257275760967683	0.671586397979886	0.45221996307373	0.628230748918422	NbD021738.1	NbD021738.1	1200	protein ECERIFERUM 26-like (XP_016505026.1)	Other
23.8264827728271	24.8206043243408	25.0798511505127	23.6777744293213	24.9419898986816	24.6262817382813	24.9803714752197	24.566219329834			10	10	4	47.6	47.6	19.9	33.203	0	323.31	1218600000	126	0.540314922340393	0.424523107240704	-0.427537441253662	-1.16511457137271	NbD021768.1;NbD021769.1	NbD021768.1;NbD021769.1	1203	probable xyloglucan endotransglucosylase/hydrolase protein 6 (XP_019225235.1);probable xyloglucan endotransglucosylase/hydrolase protein 7 (XP_019253375.1)	SP (Sec/SPI)
18.3001918792725	19.1652603149414	18.76975440979	18.3022022247314	17.1616230010986	16.485818862915	17.5500564575195	16.8359413146973	+	Mock_DHQ	2	2	2	5.7	5.7	5.7	51.539	0	15.053	9672700	5	2.72554103716977	0.0174259762371085	1.62599229812622	5.27105735455253	NbD041909.1;NbD021840.1	NbD041909.1;NbD021840.1	1205	cystathionine beta-lyase, chloroplastic (XP_019261338.1);cystathionine beta-lyase, chloroplastic (XP_019261338.1)	Other
23.395845413208	22.204517364502	22.3772945404053	21.9070510864258	22.1424255371094	23.9790191650391	22.8393440246582	23.2360057830811			4	4	4	38.4	38.4	38.4	14.016	0	14.882	460610000	27	0.533150201310406	0.429846790018797	-0.57802152633667	-1.15241662262303	NbE03054535.1;NbD021899.1;NbE05067819.1	NbE03054535.1;NbD021899.1;NbE05067819.1	1209	uncharacterized protein LOC107786283 (XP_016463222.1);uncharacterized protein LOC109215423 (XP_019235032.1);uncharacterized protein LOC109215423 (XP_019235032.1)	Other
19.3912944793701	18.1191329956055	19.2334365844727	16.5461730957031	17.4532299041748	17.5375022888184	16.90283203125	17.2694606781006			4	4	4	20.6	20.6	20.6	28.417	0	17.836	14170000	4	0.756478151121455	0.291015497534402	1.0317530632019	1.53704470136624	NbD022177.1;NbD050280.1	NbD022177.1;NbD050280.1	1214	50S ribosomal protein L15, chloroplastic (XP_019257292.1);50S ribosomal protein L15, chloroplastic-like (XP_016442978.1)	Other
17.0323925018311	17.7337036132813	17.9734287261963	17.861572265625	16.5452709197998	17.3417682647705	16.7285633087158	15.5303163528442			5	2	0	38.4	13.7	0	16.407	0	4.7872	15181000	5	1.37940102328361	0.112381055073269	1.11379456520081	2.58044503915395	NbD039929.1;NbE03056037.1;NbD022238.1;NbE44071350.1	NbD039929.1;NbE03056037.1;NbD022238.1;NbE44071350.1	1219	probable calcium-binding protein CML13 (XP_019245097.1);probable calcium-binding protein CML13 (XP_019245097.1);probable calcium-binding protein CML13 (XP_019245097.1);probable calcium-binding protein CML13 (XP_019245097.1)	Other
17.2004585266113	19.6681480407715	17.4866046905518	18.1728954315186	18.3150405883789	17.0923366546631	17.4714279174805	18.0608615875244			6	2	2	35.4	12.4	12.4	24.378	0	4.586	8595300	6	0.264611207399516	0.664770036042937	0.397109985351563	0.643432633037277	NbD022240.1	NbD022240.1	1220	elongation factor 1-beta-like (XP_019232881.1)	Other
21.8400363922119	20.793285369873	20.2236442565918	20.3290424346924	20.8788986206055	21.7886333465576	20.49609375	21.0692024230957			6	6	6	42.1	42.1	42.1	16.819	0	48.644	125120000	27	0.230260679506065	0.702972584897789	-0.261704921722412	-0.571378939860238	NbD022388.1;NbD031954.1	NbD022388.1;NbD031954.1	1225	MLP-like protein 423 (XP_019257042.1);MLP-like protein 423 (XP_016491656.1)	Other
19.6193103790283	17.3445014953613	16.0651607513428	17.5552062988281	20.4820747375488	18.5763664245605	17.1989402770996	20.592679977417			15	4	4	48.7	10.8	10.8	42.144	0	269.48	36086000	16	0.691249424809692	0.330149649545394	-1.56647062301636	-1.42662317525114	NbD022460.1	NbD022460.1	1228	chloroplast stem-loop binding protein of 41 kDa b, chloroplastic-like (XP_016455933.1)	Other
16.6116580963135	19.263916015625	18.0038261413574	19.6532649993896	20.1705989837646	20.4391860961914	20.1466884613037	21.4120922088623			4	4	4	18.6	18.6	18.6	32.966	0	323.31	53831000	30	1.55325115074316	0.0868613045668126	-2.15897512435913	-2.88229697696601	NbD022475.1	NbD022475.1	1229	glutaminyl-peptide cyclotransferase-like (XP_016506551.1)	SP (Sec/SPI)
25.9499359130859	24.8166065216064	25.4199867248535	24.437967300415	24.2491626739502	23.9409160614014	23.1299533843994	22.8774948120117			15	15	1	37.4	37.4	2.2	47.948	0	162.32	1603200000	114	1.86598738882614	0.0551148981210673	1.60674238204956	3.45108866263629	NbD022568.1	NbD022568.1	1232	glyceraldehyde-3-phosphate dehydrogenase B, chloroplastic-like (XP_016441750.1)	Other
19.5663661956787	20.120475769043	19.5576057434082	18.6567726135254	19.7756175994873	20.8366107940674	19.4828624725342	17.4814281463623			22	6	6	25.4	8.8	8.8	115.33	0	216.32	35248000	20	0.0367853299505305	0.948284980263264	0.0811753273010254	0.106329855298881	NbD022604.1;NbE05062968.1;NbE05062967.1	NbD022604.1;NbE05062968.1;NbE05062967.1	1233	uncharacterized protein LOC104245598 (XP_009799518.1);uncharacterized protein LOC104245598 (XP_009799518.1);30S ribosomal protein S1-like, partial (XP_016496660.1)	Other
19.6745929718018	16.1148662567139	18.8877735137939	20.4995040893555	19.6892910003662	17.6614265441895	16.9391193389893	16.9386196136475			7	7	7	24.4	24.4	24.4	37.054	0	17.836	30679000	11	0.371952583328174	0.551914218820495	0.987070083618164	0.856374614298637	NbD023182.1;NbD022680.1	NbD023182.1;NbD022680.1	1235	50S ribosomal protein L1, chloroplastic (XP_009625859.1);50S ribosomal protein L1, chloroplastic (XP_019231346.1)	Other
19.0046482086182	19.7163581848145	20.3171653747559	18.8379669189453	18.6200981140137	17.5441951751709	15.6732053756714	18.2303867340088			7	7	2	30.3	30.3	6.4	29.913	0	11.91	23116000	21	1.41882570821407	0.105681336948529	1.95206332206726	2.64816719323888	NbD051108.1;NbD022685.1;NbD050007.1;NbD042891.1;NbE03058084.1;NbD029752.1;NbD021087.1;NbD052973.1;NbD029753.1	NbD051108.1;NbD022685.1;NbD050007.1;NbD042891.1;NbE03058084.1;NbD029752.1;NbD021087.1;NbD052973.1;NbD029753.1	1236	40S ribosomal protein S4-like (XP_019233973.1);40S ribosomal protein S4-like (XP_016515553.1);40S ribosomal protein S4-like (XP_019250173.1);40S ribosomal protein S4 (XP_016472376.1);40S ribosomal protein S4-like (XP_019261033.1);40S ribosomal p	Other
20.6099109649658	19.1999073028564	20.3185997009277	17.1247005462646	16.9547290802002	17.3348712921143	17.3735218048096	16.6767349243164			7	6	4	19.3	17.1	11.5	44.75	0	11.653	30723000	13	1.48320778336555	0.0967910282185485	2.22831535339355	2.75964545495064	NbD022724.1;NbD045293.1;NbD045642.1	NbD022724.1;NbD045293.1	1237	aspartate aminotransferase, cytoplasmic isoform X1 (XP_016479747.1);aspartate aminotransferase, cytoplasmic isoform X1 (XP_016479747.1)	Other
19.6318302154541	20.1131172180176	19.6623001098633	19.7077560424805	16.7705192565918	17.7416572570801	16.7674751281738	21.682559967041			5	5	5	15.9	15.9	15.9	43.7	0	23.079	59774000	14	0.622430792197889	0.370908454784878	1.53819799423218	1.30864053840144	NbD022738.1;NbD044588.1	NbD022738.1;NbD044588.1	1238	probable transaldolase (XP_009788658.1);Partial, transaldolase-like (XP_016471063.1)	Other
19.7696723937988	18.1429443359375	18.6648368835449	19.2485942840576	16.3282375335693	16.6839809417725	17.4981479644775	16.8332328796387	+	Mock_DHQ	2	2	2	17.3	17.3	17.3	12.842	0	181.15	14203000	5	2.58360264785004	0.0202768516592616	2.12061214447021	4.93823877478163	NbD022750.1;NbE03062179.1;NbE03061630.1	NbD022750.1;NbE03062179.1;NbE03061630.1	1240	Partial, ATP synthase CF0 B subunit (plastid) (NP_054482.2);ATP synthase CF0 B subunit (plastid) (NP_054482.2);ATP synthase CF0 B subunit (plastid) (NP_054482.2)	Other
16.5192985534668	19.5656032562256	17.937328338623	18.6944198608398	18.4243144989014	17.6417407989502	18.6432571411133	19.0436687469482			4	4	2	14.2	14.2	6.2	52.845	0	45.145	17994000	15	0.138107936355683	0.809018974893809	-0.259082794189453	-0.365046548472662	NbE44073427.1;NbD022775.1	NbE44073427.1;NbD022775.1	1242	cyprosin-like (XP_019239800.1);cyprosin-like (XP_019239800.1)	SP (Sec/SPI)
18.4277954101563	18.0734195709229	19.4349784851074	18.1648178100586	16.3205013275146	17.9168872833252	17.0306453704834	18.1884059906006			4	3	3	11.3	7.9	7.9	47.557	0	323.31	8540700	4	1.15157250439663	0.156704892121694	1.16114282608032	2.19549428267698	NbD022835.1	NbD022835.1	1243	basic 7S globulin-like (XP_019249667.1)	SP (Sec/SPI)
17.6761779785156	20.5096855163574	19.0248050689697	18.280481338501	16.5069751739502	17.230188369751	17.6318302154541	17.0370903015137			4	4	4	15.9	15.9	15.9	39.141	0	24.438	19875000	13	1.45244187194518	0.101216965820574	1.7712664604187	2.70623114165095	NbD022842.1	NbD022842.1	1244	aldose 1-epimerase-like (XP_016465227.1)	SP (Sec/SPI)
21.3328170776367	19.343168258667	19.7069988250732	21.1752376556396	17.6753845214844	18.8452453613281	18.8019313812256	18.7074604034424			15	6	6	33.6	11.8	11.8	61.29	0	18.227	60542000	11	1.76291161686975	0.0630497874668226	1.88205003738403	3.25939447781745	NbD022859.1	NbD022859.1	1246	chaperonin CPN60-2, mitochondrial-like (XP_019257550.1)	Other
18.2717552185059	20.8785991668701	19.759859085083	20.4922828674316	18.8986492156982	19.218189239502	18.7374057769775	20.2925510406494			7	7	2	17.8	17.8	4.5	61.179	0	13.748	46853000	18	0.362210957228415	0.55905374362722	0.563925266265869	0.837687685804884	NbD022932.1	NbD022932.1	1250	glutathione reductase, chloroplastic-like isoform X1 (XP_016452568.1)	Other
22.1698360443115	17.9788551330566	21.4888076782227	21.8465919494629	21.046802520752	19.8998737335205	20.9395542144775	18.1266689300537			5	5	1	22.6	22.6	4.3	25.443	0	36.915	119470000	16	0.308057738666044	0.618789088400074	0.8677978515625	0.731621174943086	NbD022944.1	NbD022944.1	1252	60S ribosomal protein L6-like isoform X1 (XP_009772155.1)	Other
21.6670475006104	17.0299339294434	18.5086994171143	16.8836345672607	20.9462089538574	20.0283699035645	20.6531600952148	15.5035152435303			6	6	6	51	51	51	14.883	0	14.488	61300000	12	0.174850617479371	0.767595811160629	-0.76048469543457	-0.449908994896437	NbE03062345.1;NbD022964.1;NbD007667.1;NbE44069516.1	NbE03062345.1;NbD022964.1;NbD007667.1;NbE44069516.1	1254	glycine-rich RNA-binding protein-like (XP_019261400.1);glycine-rich RNA-binding protein GRP1A-like isoform X2 (XP_016433528.1);glycine-rich RNA-binding protein-like isoform X2 (XP_009791570.1);glycine-rich RNA-binding protein-like isoform X5 (XP_01	Other
16.914867401123	19.1101875305176	19.1945781707764	18.1992607116699	18.9892883300781	16.9957256317139	19.3581237792969	15.9714078903198			5	5	5	6.9	6.9	6.9	104.8	0	9.5203	23448000	11	0.217714482153803	0.71575426912634	0.526087045669556	0.54448088725313	NbD023069.1;NbE05063083.1	NbD023069.1;NbE05063083.1	1258	probable polyribonucleotide nucleotidyltransferase 1, chloroplastic (XP_009759527.1);probable polyribonucleotide nucleotidyltransferase 1, chloroplastic (XP_009759527.1)	Other
20.408519744873	21.1288051605225	22.4814586639404	21.0339584350586	16.8387298583984	17.106819152832	19.4920692443848	17.205286026001	+	Mock_DHQ	4	4	1	33.1	33.1	9	15.243	0	7.458	78094000	12	2.51183678734822	0.0229412811266047	3.60245943069458	4.77542240232313	NbD023087.1;NbD007725.1;NbD045001.1;NbE05063828.1	NbD023087.1;NbD007725.1;NbD045001.1;NbE05063828.1	1260	60S ribosomal protein L14-2 (XP_019248291.1);60S ribosomal protein L14-2 (XP_019248291.1);60S ribosomal protein L14-1-like (XP_019224004.1);60S ribosomal protein L14-2 (XP_019248291.1)	Other
18.2074337005615	18.3411273956299	18.6767635345459	18.0350456237793	17.5888652801514	17.1427822113037	18.2148399353027	17.7902126312256			3	3	3	25	25	25	18.372	0	6.4929	11097000	7	1.28434860507953	0.127617885901399	0.630917549133301	2.41865853664295	NbD023116.1	NbD023116.1	1261	desiccation protectant protein Lea14 homolog (XP_016512190.1)	Other
20.6439437866211	22.0892581939697	21.6094608306885	20.8091564178467	16.6510677337646	19.554573059082	16.2866439819336	19.3188209533691			9	9	1	33.9	33.9	5.9	46.033	0	29.51	80860000	28	1.94507803154443	0.051042960642547	3.33517837524414	3.6013523820138	NbD023186.1	NbD023186.1	1263	dihydrolipoyllysine-residue acetyltransferase component 4 of pyruvate dehydrogenase complex, chloroplastic-like (XP_016438830.1)	Other
19.4526996612549	18.4807739257813	19.7773990631104	19.479175567627	20.2095527648926	20.558708190918	19.6356258392334	19.6440505981445			5	5	1	60.3	60.3	18.2	12.966	0	323.31	46743000	24	1.01954674758244	0.194580416500619	-0.71447229385376	-1.97564706778768	NbD023250.1;NbE03056665.1	NbD023250.1;NbE03056665.1	1265	photosystem I reaction center subunit IV B, chloroplastic (XP_019227379.1);photosystem I reaction center subunit IV B, chloroplastic (XP_016496470.1)	Other
21.295524597168	21.3425617218018	20.8093128204346	20.2756023406982	18.2010021209717	16.3565521240234	17.3273315429688	17.6922416687012	+	Mock_DHQ	4	4	3	12.9	12.9	9.8	40.696	0	13.054	76911000	20	3.58263207609599	0.0065895808547145	3.53646850585938	7.64540157079016	NbE03055596.1;NbD023260.1	NbE03055596.1;NbD023260.1	1267	alcohol dehydrogenase class-3-like (XP_016452957.1);alcohol dehydrogenase class-3-like (XP_016452957.1)	Other
20.6308536529541	19.0388011932373	18.6159019470215	19.8281116485596	17.175651550293	17.1826610565186	16.8284702301025	18.3665542602539	+	Mock_DHQ	6	6	6	12.5	12.5	12.5	57.219	0	66.547	25488000	9	2.06542024336547	0.0442010936715243	2.14008283615112	3.83572546332756	NbD023307.1	NbD023307.1	1269	uncharacterized protein LOC107760330 isoform X1 (XP_016433852.1)	SP (Sec/SPI)
22.6909809112549	21.1854972839355	22.5389575958252	22.245569229126	21.7933254241943	22.0112705230713	21.9713039398193	22.4999408721924			10	10	2	29.2	29.2	6	44.782	0	323.31	247830000	41	0.0946374105216114	0.870117373395587	0.0962910652160645	0.259128557066279	NbD023369.1	NbD023369.1	1272	oxygen-dependent coproporphyrinogen-III oxidase, chloroplastic (XP_009793819.1)	Other
19.3292179107666	21.0432014465332	20.777961730957	20.0692024230957	17.7124538421631	19.4516334533691	16.8151321411133	19.6963558197021			5	5	5	19.6	19.6	19.6	41.387	0	11.709	49852000	14	1.26049414707488	0.131743302695283	1.88600206375122	2.37834959928199	NbE03055120.1;NbE03061612.1;NbD043523.1;NbD023381.1	NbE03055120.1;NbE03061612.1;NbD043523.1;NbD023381.1	1273	ferredoxin--NADP reductase, root-type isozyme, chloroplastic-like (XP_016476660.1);ferredoxin--NADP reductase, root-type isozyme, chloroplastic-like (XP_016476660.1);ferredoxin--NADP reductase, root-type isozyme, chloroplastic-like (XP_016476660.1);	Other
25.0686206817627	22.4642105102539	24.6131858825684	23.4948482513428	21.731029510498	23.8093128204346	24.1291980743408	19.9116230010986			4	4	3	37.5	37.5	27.5	12.997	0	127.34	787220000	21	0.63121109328854	0.368655068497946	1.51492547988892	1.32379563482327	NbD023525.1	NbD023525.1	1278	cysteine proteinase inhibitor 1-like (XP_016487404.1)	SP (Sec/SPI)
22.997106552124	24.6712551116943	24.0917625427246	24.2566661834717	23.8250274658203	23.3806018829346	24.3461093902588	23.506275177002			4	4	4	43.8	43.8	43.8	11.193	0	30.59	908660000	64	0.231874787788001	0.70189895629339	0.239694118499756	0.574815820531603	NbD023558.1	NbD023558.1	1279	vegetative cell wall protein gp1-like (XP_016486757.1)	SP (Sec/SPI)
22.0814781188965	24.024284362793	22.1934299468994	21.384428024292	23.1997489929199	24.2056064605713	23.6993293762207	24.084888458252			4	4	4	27.2	27.2	27.2	19.956	0	75.962	583090000	38	1.19367026227248	0.145480512828848	-1.37648820877075	-2.26595798555117	NbD043634.1;NbD023779.1	NbD043634.1;NbD023779.1	1285	photosystem II reaction center Psb28 protein-like (XP_016442603.1);photosystem II reaction center Psb28 protein-like (XP_016442603.1)	Other
22.3585033416748	20.9695835113525	22.1180686950684	21.2182731628418	17.2089195251465	19.3172969818115	17.9650192260742	20.023775100708	+	Mock_DHQ	15	14	4	26.3	24.7	5.6	73.096	0	323.31	115170000	34	2.2500293920207	0.0335845613402162	3.03735446929932	4.2100186925576	NbE03062045.1;NbD023909.1	NbE03062045.1;NbD023909.1	1291	heat shock 70 kDa protein, mitochondrial (XP_009609345.1);heat shock 70 kDa protein, mitochondrial (XP_016451212.1)	Other
22.9754199981689	22.2770500183105	21.9954853057861	24.7918853759766	22.2999458312988	23.9327411651611	23.171012878418	23.2429981231689			9	9	9	44.1	44.1	44.1	25.605	0	27.328	623250000	38	0.0765688761880293	0.893979212519904	-0.151714324951172	-0.213024848452028	NbD023936.1;NbD010777.1;NbD023937.1;NbE03056123.1	NbD023936.1	1292	uncharacterized protein LOC104232799 (XP_009784386.1)	SP (Sec/SPI)
24.0995693206787	23.6876316070557	24.5264148712158	24.499174118042	22.2171192169189	23.7084102630615	22.9804153442383	22.1673564910889			9	9	9	38.1	38.1	38.1	25.853	0	83.43	605880000	42	1.87133865912571	0.0548462209366833	1.43487215042114	3.46116587036907	NbD023938.1	NbD023938.1	1293	uncharacterized protein LOC104246599 (XP_009800743.1)	SP (Sec/SPI)
24.5188140869141	23.6078357696533	24.0734100341797	24.1405544281006	24.6861896514893	24.3922462463379	23.7253608703613	23.5542640686035			28	28	23	52.1	52.1	42.2	63.115	0	323.31	944440000	116	0.00445204997200175	0.994349859288032	-0.00436162948608398	-0.0133241937925614	NbD043334.1;NbD023987.1	NbD043334.1;NbD023987.1	1296	chaperonin 60 subunit beta 2, chloroplastic (XP_009790232.1);chaperonin 60 subunit beta 2, chloroplastic (XP_016490465.1)	Other
20.9855842590332	19.5943565368652	19.7703666687012	21.0678253173828	16.8841533660889	17.6193141937256	16.8499717712402	15.8275527954102	+	Mock_DHQ	7	7	4	6.7	6.7	4.1	123.18	0	10.328	35230000	15	3.24786640761856	0.00907039665708707	3.55928516387939	6.63565099832054	NbD023997.1;NbD005155.1;NbE03055153.1	NbD023997.1;NbD005155.1;NbE03055153.1	1297	importin-5-like (XP_019251235.1);importin-5-like (XP_019251235.1);importin-5-like (XP_016450778.1)	Other
23.3264942169189	19.076789855957	20.7778015136719	21.9236125946045	17.6384258270264	20.8856906890869	17.4415550231934	16.4340057373047			7	7	5	14.3	14.3	10.7	64.533	0	13.582	149930000	15	1.27762524556984	0.128741007167502	3.17625522613525	2.40728660720363	NbD024074.1	NbD024074.1	1299	peptide-N4-(N-acetyl-beta-glucosaminyl)asparagine amidase A-like (XP_016463897.1)	Other
19.1063842773438	18.6101093292236	20.0417976379395	19.3720111846924	19.9746322631836	21.1561641693115	20.7852439880371	20.3557376861572			6	6	6	14.8	14.8	14.8	59.656	0	13.511	41655000	17	1.76685510650202	0.0627406178777793	-1.28536891937256	-3.26664653442592	NbD024229.1;NbE03058726.1;NbD040166.1	NbD024229.1;NbE03058726.1;NbD040166.1	1301	4-coumarate--CoA ligase 1 (XP_016482929.1);4-coumarate--CoA ligase 1 (XP_016482929.1);4-coumarate--CoA ligase 1 (XP_016482929.1)	Other
21.4115753173828	17.0793991088867	20.3325443267822	19.666015625	17.41357421875	17.2564067840576	17.9549255371094	17.213529586792			11	3	3	39.4	10	10	33.656	0	5.0142	40744000	6	1.21962092761359	0.140356635731673	2.16277456283569	2.30951881449335	NbD024238.1	NbD024238.1	1302	uncharacterized protein LOC107804369 (XP_016483745.1)	Other
26.1036167144775	24.1295127868652	25.7121143341064	25.7562084197998	23.018726348877	24.381856918335	24.8430690765381	23.0625820159912			12	12	12	54.5	54.5	54.5	35.386	0	323.31	1930800000	122	1.33213585894385	0.120551287221516	1.59880447387695	2.49974880758781	NbD024340.1;NbD024339.1;NbD000290.1;NbD007319.1;NbD022216.1;NbD029346.1	NbD024340.1;NbD024339.1;NbD000290.1	1303	malate dehydrogenase (XP_019240563.1);malate dehydrogenase (XP_019240563.1);malate dehydrogenase (XP_019240563.1)	Other
17.0552883148193	17.0968246459961	17.5811672210693	19.6413173675537	19.492244720459	16.8866405487061	18.5944118499756	17.1510562896729			4	2	0	25.7	19.6	0	28.132	0	12.832	11329000	12	0.0778119634570328	0.89316678619693	-0.18743896484375	-0.216240193525946	NbD024359.1	NbD024359.1	1304	chlorophyll a-b binding protein 21, chloroplastic (XP_019260205.1)	Other
20.7806072235107	20.3813152313232	19.346700668335	19.862964630127	20.5337409973145	19.9942436218262	19.9340190887451	19.6246376037598			5	5	4	11.3	11.3	8.5	49.977	0	9.5529	63290000	15	0.0698198403106312	0.900948569627445	0.0712366104125977	0.195450517005236	NbD040446.1;NbD024372.1	NbD040446.1;NbD024372.1	1305	3-oxoacyl-[acyl-carrier-protein] synthase I, chloroplastic (XP_019226972.1);3-oxoacyl-[acyl-carrier-protein] synthase I, chloroplastic (XP_019226972.1)	Other
21.8411121368408	25.8646450042725	24.7166481018066	23.9684238433838	22.2874031066895	22.2942352294922	23.4132556915283	22.3018169403076			5	5	5	28.7	28.7	28.7	34.752	0	323.31	682420000	96	0.858275719486291	0.246703931962664	1.52352952957153	1.7075489055459	NbD024399.1	NbD024399.1	1306	lignin-forming anionic peroxidase-like (XP_016470284.1)	SP (Sec/SPI)
21.5497608184814	20.064474105835	20.3762359619141	19.3693504333496	16.8598403930664	17.8295822143555	17.8000583648682	16.6118221282959	+	Mock_DHQ	2	2	2	28	28	28	10.804	0	10.061	72650000	8	2.83389754514837	0.0150683875564001	3.06462955474854	5.53533500356616	NbD024530.1;NbE05068869.1;NbD008210.1;NbD019629.1;NbD009816.1;NbE05068555.1;NbE03061241.1	NbD024530.1;NbE05068869.1;NbD008210.1;NbD019629.1;NbD009816.1;NbE05068555.1;NbE03061241.1	1307	Partial, ribosomal protein S7 (plastid) (NP_054569.1);ribosomal protein S7 (plastid) (NP_054569.1);Partial, ribosomal protein S7 (plastid) (NP_054569.1);Partial, ribosomal protein S7 (plastid) (NP_054569.1);ribosomal protein S7 (plastid) (NP_0545	Other
24.9867210388184	24.4515514373779	25.1798000335693	22.7543182373047	23.7983779907227	22.3571624755859	23.2637042999268	22.6438121795654			14	4	4	36.5	10.9	10.9	42.362	0	109.96	1017900000	39	1.08107604514722	0.174733734490539	1.32733345031738	2.0779431655528	NbD024638.1;NbD031585.1;NbE05064187.1	NbD024638.1;NbD031585.1;NbE05064187.1	1314	sedoheptulose-1,7-bisphosphatase, chloroplastic (XP_009590435.1);sedoheptulose-1,7-bisphosphatase, chloroplastic-like (XP_019259709.1);sedoheptulose-1,7-bisphosphatase, chloroplastic-like (XP_019259709.1)	Other
22.2796020507813	19.7006301879883	22.10715675354	21.3335819244385	23.2365608215332	23.2936172485352	15.8522129058838	20.8434524536133			9	9	8	31	31	27.2	42.624	0	18.986	261670000	22	0.110128388436167	0.848187315779101	0.548781871795654	0.297635898276078	NbD024768.1;NbD030018.1;NbE03061739.1;NbE03056049.1;NbD018777.1;NbD047769.1;NbD002858.1;NbE03059409.1;NbD050166.1;NbD014433.1;NbD003883.1;NbE44071815.1	NbD024768.1;NbD030018.1;NbE03061739.1;NbE03056049.1;NbD018777.1	1318	S-adenosylmethionine synthetase (BAR72289.1);S-adenosylmethionine synthase 3 (XP_019250722.1);S-adenosylmethionine synthase 3 (XP_019250722.1);S-adenosylmethionine synthase 2 (XP_019233687.1);S-adenosylmethionine synthase 2 (XP_019233687.1)	Other
19.5330181121826	19.9793853759766	20.1551151275635	20.1784019470215	19.7240581512451	19.6235675811768	20.7222576141357	16.7078094482422			10	10	7	20.1	20.1	14	70.102	0	19.892	56381000	27	0.38100353943556	0.542746395640909	0.767056941986084	0.873638995886823	NbD024818.1;NbE44073109.1;NbE05067442.1;NbD044294.1	NbD024818.1;NbE44073109.1;NbE05067442.1	1320	glycine--tRNA ligase 1, mitochondrial-like (XP_009780577.1);glycine--tRNA ligase 1, mitochondrial-like (XP_009780577.1);glycine--tRNA ligase 1, mitochondrial-like (XP_009780577.1)	Other
20.303295135498	17.3489418029785	17.9152793884277	21.5835723876953	20.175968170166	19.5258693695068	20.2029933929443	21.9627513885498			4	4	3	12.4	12.4	12.4	28.204	0	104.24	94211000	14	0.474347554391227	0.468285645578834	-1.17912340164185	-1.04691496881018	NbD024871.1;NbE05066760.1	NbD024871.1	1321	fasciclin-like arabinogalactan protein 7 (XP_019243528.1)	SP (Sec/SPI)
20.8465919494629	20.5732078552246	20.8459796905518	19.0708808898926	17.5561561584473	17.0442581176758	17.1822528839111	16.5421390533447	+	Mock_DHQ	10	10	10	20.1	20.1	20.1	58.153	0	35.172	46952000	16	3.3226104564423	0.00857555474845433	3.25296354293823	6.85111525473318	NbD048748.1;NbD024911.1	NbD048748.1;NbD024911.1	1322	T-complex protein 1 subunit theta-like isoform X1 (XP_016466632.1);T-complex protein 1 subunit theta-like isoform X1 (XP_016466632.1)	Other
20.4548301696777	20.7913799285889	20.3927822113037	19.2730312347412	20.2230548858643	20.2724151611328	21.1382751464844	22.6961898803711			3	3	2	30.8	30.8	19.2	17.228	0	323.31	171180000	40	0.608504875772957	0.378656734663132	-0.854477882385254	-1.2845350577266	NbD024930.1	NbD024930.1	1323	protein BOLA4, chloroplastic/mitochondrial (XP_019259162.1)	Other
20.8059329986572	20.8450603485107	20.9096183776855	19.5023231506348	17.8541088104248	17.0338268280029	17.0383453369141	18.4437694549561	+	Mock_DHQ	16	3	3	58.1	11.7	11.7	38.611	0	194.3	48495000	13	3.04049808035413	0.0114446582573924	2.92322111129761	6.06560992874355	NbD024950.1	NbD024950.1	1324	fructose-bisphosphate aldolase cytoplasmic isozyme-like (XP_016442298.1)	Other
22.1618328094482	25.0872364044189	23.2916526794434	23.922342300415	22.8774013519287	22.5798263549805	23.0448017120361	23.1567363739014			10	10	4	32.2	32.2	13.2	36.16	0	264.22	616860000	108	0.51726748857361	0.439719980314593	0.701074600219727	1.12415316895554	NbD024974.1	NbD024974.1	1326	flavonol synthase/flavanone 3-hydroxylase-like (XP_019223501.1)	Other
20.6508827209473	22.5600852966309	21.3289337158203	20.5747776031494	22.564790725708	22.8628158569336	22.490816116333	23.559175491333			9	9	1	28.8	28.8	2.2	44.229	0	323.31	273140000	57	1.6523189521803	0.075352677285929	-1.59072971343994	-3.05849282200144	NbD025005.1;NbE03059725.1	NbD025005.1	1328	photosystem II stability/assembly factor HCF136, chloroplastic-like (XP_016513850.1)	Other
22.3962116241455	22.5657901763916	23.5275497436523	21.8297386169434	20.5094928741455	20.4156551361084	20.817533493042	19.6106853485107	+	Mock_DHQ	10	10	1	21.5	21.5	2.2	63.254	0	323.31	204580000	38	2.66703077036065	0.0182389436384085	2.24148082733154	5.13207683758214	NbD025141.1	NbD025141.1	1332	ketol-acid reductoisomerase, chloroplastic (XP_019250546.1)	Other
20.7558879852295	20.0003089904785	21.2979888916016	19.725772857666	17.673770904541	16.865083694458	18.0527000427246	18.0045757293701	+	Mock_DHQ	10	2	2	45.6	8.8	8.8	29.536	0	6.4563	52748000	11	3.08908389684018	0.0108573143665167	2.79595708847046	6.19563809560439	NbD025143.1	NbD025143.1	1333	14-3-3 protein 9 (XP_019250548.1)	Other
25.3271446228027	26.1922149658203	25.2837982177734	24.3252601623535	22.7362422943115	22.5791358947754	22.9488143920898	22.7268581390381	+	Mock_DHQ	39	39	21	46.5	46.5	26.8	110.03	0	323.31	1374600000	127	3.20552048933727	0.00932774816948045	2.53434181213379	6.51598980456384	NbD025146.1;NbE44072113.1	NbD025146.1;NbE44072113.1	1334	phosphoenolpyruvate carboxylase-like (XP_016507808.1);phosphoenolpyruvate carboxylase-like (XP_016507808.1)	Other
16.2559700012207	21.7005786895752	21.7903060913086	17.7260723114014	17.614538192749	18.1453456878662	18.9837055206299	17.0018539428711			27	2	2	39	5.5	5.5	84.581	0	6.5447	38179000	15	0.435839047295306	0.499581958667561	1.43187093734741	0.976402507551723	NbD025161.1	NbD025161.1	1336	5-methyltetrahydropteroyltriglutamate--homocysteine methyltransferase (XP_009791487.1)	Other
21.7085571289063	19.7060203552246	20.0940361022949	16.9927234649658	18.1126022338867	17.440113067627	16.6848087310791	17.4639072418213			4	4	4	34.2	34.2	34.2	20.695	0	15.224	49991000	9	1.12665287874533	0.162008106727718	2.19997644424438	2.15388550207443	NbE05062876.1;NbE03057773.1;NbD025243.1;NbD029887.1	NbE05062876.1;NbE03057773.1;NbD025243.1;NbD029887.1	1339	uncharacterized protein OsI_027940-like isoform X2 (XP_016461899.1);uncharacterized protein OsI_027940 isoform X2 (XP_009598041.1);uncharacterized protein OsI_027940 isoform X1 (XP_019247181.1);uncharacterized protein OsI_027940 isoform X2 (XP_0192	Other
15.7777433395386	18.3781852722168	18.4552707672119	16.053882598877	17.3379535675049	17.2740001678467	18.6360149383545	17.4232215881348			4	4	1	41.1	41.1	8.6	17.169	0	58.498	7097500	12	0.259089310050599	0.670277305645597	-0.501527070999146	-0.631998095801553	NbD025259.1;NbD002872.1	NbD025259.1	1340	40S ribosomal protein S15 (XP_019239988.1)	Other
22.4221649169922	22.0051155090332	22.6635990142822	20.6228351593018	20.4914035797119	20.4393882751465	20.2224655151367	19.9449234008789			11	11	1	24.8	24.8	1.7	57.302	0	323.31	145540000	36	1.89163439994548	0.053474231472623	1.65388345718384	3.49950217579244	NbE03056791.1;NbD025305.1	NbE03056791.1;NbD025305.1	1341	glucose-1-phosphate adenylyltransferase large subunit 3, chloroplastic/amyloplastic-like (XP_016486137.1);glucose-1-phosphate adenylyltransferase large subunit 3, chloroplastic/amyloplastic-like (XP_016486137.1)	Other
22.7773590087891	24.979455947876	24.7769584655762	23.9601383209229	24.5118942260742	24.1369609832764	25.3914928436279	25.6417961120605			10	10	2	44	44	12.8	28.163	0	132.68	1562600000	62	0.616566453134336	0.372788696809163	-0.79705810546875	-1.29849999581829	NbD025351.1	NbD025351.1	1346	superoxide dismutase [Fe], chloroplastic isoform X1 (XP_009586624.1)	Other
18.0019588470459	19.4968738555908	19.9684581756592	18.9648265838623	17.8090152740479	18.4568748474121	18.525390625	21.1435775756836			7	7	1	19.9	19.9	2	55.006	0	174.25	34774000	17	0.0513429869792443	0.927535399045377	0.124314785003662	0.146269691819549	NbE05063972.1;NbD025367.1	NbE05063972.1;NbD025367.1	1347	adenylosuccinate synthetase, chloroplastic-like (XP_009593625.1);adenylosuccinate synthetase, chloroplastic-like (XP_009593625.1)	Other
17.5795650482178	15.8611507415771	16.9589996337891	17.2511329650879	19.9358901977539	20.7937622070313	20.1011085510254	20.2244682312012	+	Mock_DHQ	5	5	5	23.7	23.7	23.7	21.877	0	15.133	34327000	7	3.70420068461229	0.0059634129483544	-3.35109519958496	-8.04221871433115	NbD025463.1;NbD013550.1	NbD025463.1;NbD013550.1	1351	thioredoxin O2, mitochondrial-like (XP_016505882.1);thioredoxin O2, mitochondrial-like (XP_019232382.1)	Other
23.2807922363281	24.6923751831055	24.6240520477295	23.4337711334229	24.698694229126	25.321891784668	24.9953727722168	25.4151916503906			9	9	9	19.1	19.1	19.1	62.477	0	323.31	1440100000	86	1.43534839011822	0.103245177538248	-1.10003995895386	-2.67666823679833	NbD025467.1	NbD025467.1	1352	pectinesterase-like (XP_009771845.1)	SP (Sec/SPI)
18.8614807128906	21.9287528991699	21.2431297302246	19.2873973846436	17.8454647064209	17.7769012451172	18.1277141571045	21.3106899261475			2	2	1	11.6	11.6	4.5	23.858	0	35.508	68348000	7	0.666322348814777	0.346333320157439	1.56499767303467	1.3840895027336	NbD025490.1;NbE03053524.1	NbD025490.1;NbE03053524.1	1355	3-isopropylmalate dehydratase small subunit 3-like (XP_016440406.1);3-isopropylmalate dehydratase small subunit 3-like (XP_016440406.1)	Other
19.4910106658936	21.2427234649658	19.27805519104	19.968879699707	20.7907428741455	21.5714950561523	21.3642082214355	22.9919109344482			6	6	6	59.3	59.3	59.3	17.496	0	215.34	164340000	37	1.40416272629281	0.106943006552535	-1.6844220161438	-2.62293383862225	NbD025509.1;NbD000112.1	NbD025509.1	1356	peroxiredoxin 2B (AGN92481.1)	Other
19.7602481842041	20.2897396087646	19.4559936523438	21.5480213165283	21.2288188934326	19.4025783538818	19.8263130187988	19.6133155822754			5	5	3	38.9	38.9	19.4	12.256	0	8.1091	83120000	20	0.151684157993288	0.794000211619184	0.245744228363037	0.396854429721135	NbD025526.1	NbD025526.1	1358	stress-response A/B barrel domain-containing protein At5g22580 (XP_019247420.1)	Other
21.1065502166748	22.3162536621094	22.9193992614746	20.9800834655762	17.9990406036377	17.0180130004883	16.8608322143555	17.8127689361572	+	Mock_DHQ	6	6	4	48.8	48.8	35.5	17.621	0	108.79	144610000	18	3.69492355391311	0.0059634129483544	4.40790796279907	8.01133415446559	NbD025608.1;NbE03058465.1;NbD052042.1	NbD025608.1;NbE03058465.1;NbD052042.1	1359	putative 4-hydroxy-4-methyl-2-oxoglutarate aldolase 3 (XP_016445163.1);putative 4-hydroxy-4-methyl-2-oxoglutarate aldolase 3 (XP_016445163.1);putative 4-hydroxy-4-methyl-2-oxoglutarate aldolase 3 (XP_016445163.1)	Other
23.6808891296387	24.8990592956543	24.9514923095703	24.8280830383301	23.2043380737305	22.2880783081055	22.8651599884033	21.7993469238281	+	Mock_DHQ	23	17	10	50.6	39.5	25	81.27	0	199.86	1088600000	105	2.4854585865849	0.0232081677294984	2.05065011978149	4.71646135068675	NbD025685.1	NbD025685.1	1365	subtilisin-like protease SBT1.7 (XP_019260166.1)	SP (Sec/SPI)
23.0274429321289	20.0345630645752	20.2737827301025	15.9924449920654	17.6295852661133	18.4099750518799	16.8890132904053	17.0696258544922			4	3	2	43.4	35.2	23.8	13.613	0	82.182	126380000	16	0.774205710639281	0.284119533461178	2.33250856399536	1.56687138409377	NbD025766.1	NbD025766.1	1367	nuclear transport factor 2-like (XP_019240984.1)	Other
17.316291809082	19.8431758880615	18.1201324462891	21.7125930786133	19.3671340942383	19.9467811584473	18.8428535461426	21.7628784179688			8	8	8	37.5	37.5	37.5	28.629	0	323.31	78027000	22	0.257322831322219	0.671586397979886	-0.731863498687744	-0.628328605007431	NbD025791.1;NbD050801.1	NbD025791.1	1369	carbonic anhydrase, chloroplastic-like (XP_019266830.1)	Other
21.3106899261475	21.9675445556641	22.0266494750977	21.3887424468994	18.627592086792	18.173547744751	17.3326721191406	17.747974395752	+	Mock_DHQ	7	7	5	21	21	14.6	52.646	0	15.943	80490000	14	4.48035825373445	0.00400929520990491	3.70296001434326	11.0268891231835	NbE03055198.1;NbD025820.1;NbE03054002.1;NbD036778.1;NbD040984.1;NbD020915.1	NbE03055198.1;NbD025820.1;NbE03054002.1;NbD036778.1	1371	glucan endo-1,3-beta-glucosidase 6-like (XP_016485337.1);glucan endo-1,3-beta-glucosidase 6-like (XP_016485337.1);glucan endo-1,3-beta-glucosidase 6-like (XP_016485337.1);glucan endo-1,3-beta-glucosidase 6-like (XP_016497759.1)	SP (Sec/SPI)
19.9167766571045	20.703369140625	19.2932910919189	21.6042652130127	19.4907569885254	19.8351154327393	20.1908702850342	21.6700763702393			6	6	6	36	36	36	26.447	0	18.424	89306000	26	0.0415081440415086	0.941941692777618	0.0827207565307617	0.119408833350534	NbD025899.1	NbD025899.1	1374	Partial, uncharacterized protein LOC109225538 (XP_019245787.1)	Other
21.1385860443115	21.0322093963623	21.4877281188965	20.7610931396484	16.9773750305176	19.4655513763428	19.1400852203369	19.9497756958008			22	6	6	44.4	15.2	15.2	60.686	0	288.73	72214000	30	1.78380647236903	0.0617770721296454	2.22170734405518	3.29789228968314	NbD025909.1	NbD025909.1	1375	leucine aminopeptidase 2, chloroplastic (XP_019246753.1)	Other
21.1348323822021	20.1402111053467	19.6458263397217	22.2146911621094	20.3354911804199	20.3989524841309	20.9561710357666	20.2074108123779			8	8	8	37.6	37.6	37.6	29.466	0	139.93	108530000	26	0.207550180109427	0.727200333669702	0.309383869171143	0.52244204433153	NbD025994.1;NbD042916.1	NbD025994.1;NbD042916.1	1378	acid phosphatase 1-like (XP_016439875.1);acid phosphatase 1-like (XP_016439875.1)	SP (Sec/SPI)
19.9258728027344	22.0557975769043	20.9468517303467	20.2937850952148	18.3498592376709	20.1998825073242	19.0060749053955	19.8568840026855			6	6	4	16.9	16.9	12.3	52.987	0	79.513	67831000	28	1.22387417528808	0.140248363974533	1.45240163803101	2.31666827093744	NbD050041.1;NbD041126.1;NbD026061.1;NbD017293.1;NbD047851.1;NbD042962.1	NbD050041.1;NbD041126.1;NbD026061.1;NbD017293.1	1379	UDP-glucose 6-dehydrogenase 4-like isoform X2 (XP_016471105.1);UDP-glucose 6-dehydrogenase 3-like (XP_016474815.1);UDP-glucose 6-dehydrogenase 3-like (XP_016474815.1);Partial, UDP-glucose 6-dehydrogenase 3-like isoform X1 (XP_009596912.1)	Other
20.9096908569336	16.5085792541504	20.5497131347656	17.57936668396	23.6109924316406	23.2105045318604	22.4931888580322	22.1541881561279			12	12	12	24.8	24.8	24.8	64.434	0	147.03	212470000	28	1.89059196323463	0.053474231472623	-3.98038101196289	-3.49752861018857	NbD026078.1	NbD026078.1	1381	pectinesterase/pectinesterase inhibitor U1 (XP_019234085.1)	Other
21.06032371521	21.3197021484375	21.0284366607666	21.3225116729736	20.3582096099854	21.124584197998	20.1882171630859	22.3813667297363			11	11	6	26.4	26.4	16.1	59.875	0	237.86	119500000	46	0.125649834183886	0.826675626467598	0.169649124145508	0.335353889234491	NbD026080.1	NbD026080.1	1382	alanine aminotransferase 2-like (XP_016473669.1)	Other
17.9362354278564	18.7590293884277	18.7690753936768	17.0029201507568	17.6019039154053	16.6377620697021	18.7018623352051	17.5121078491211			6	2	2	12.1	3.8	3.8	76.267	0	4.2835	11631000	9	0.366052490425864	0.555085784284352	0.503406047821045	0.845069994255114	NbD026223.1	NbD026223.1	1392	acid beta-fructofuranosidase AIV-18 (XP_009794076.1)	Other
20.5399990081787	20.7494373321533	20.6461429595947	20.514123916626	20.9634571075439	16.2798881530762	21.6378116607666	21.8388824462891			21	4	4	68.8	15	15	42.482	0	9.4079	97625000	18	0.122988486047329	0.830478714003515	0.432415962219238	0.328945199365114	NbD026241.1	NbD026241.1	1394	phosphoglycerate kinase, cytosolic-like (XP_019247706.1)	Other
20.4043674468994	19.525333404541	20.6708126068115	20.8483505249023	16.6085338592529	18.3932056427002	20.4457664489746	20.7334728240967			8	8	2	27.2	27.2	7.8	43.263	0	67.46	59715000	26	0.620731639513717	0.370908454784878	1.31697130203247	1.3057039312654	NbD026305.1	NbD026305.1	1397	UDP-D-apiose/UDP-D-xylose synthase 2-like (XP_019267061.1)	Other
23.5701065063477	25.6774234771729	24.4609527587891	24.5057315826416	25.3517818450928	25.8257064819336	25.1749706268311	26.9196853637695			3	3	1	38.5	38.5	13.6	17.023	0	230.96	2874600000	158	1.13454065314601	0.160531933534418	-1.26448249816895	-2.16704848878644	NbD026331.1	NbD026331.1	1399	plastocyanin A/A (XP_009776940.1)	Other
21.4905700683594	20.9903011322021	21.3777713775635	17.4984798431396	22.3409061431885	23.1916542053223	22.153600692749	22.600118637085			5	5	1	28.4	28.4	9.6	29.647	0	315.08	216390000	29	1.20156435020081	0.143530272620305	-2.23228931427002	-2.2791982813493	NbD026383.1;NbE05063129.1	NbD026383.1;NbE05063129.1	1401	psbP domain-containing protein 6, chloroplastic-like (XP_016502541.1);Partial, psbP domain-containing protein 6, chloroplastic-like isoform X2 (XP_016500611.1)	Other
25.0227603912354	25.2754020690918	24.6038799285889	24.910083770752	23.5428581237793	22.4836006164551	22.6802234649658	20.1199703216553	+	Mock_DHQ	34	10	10	54.9	20.7	20.7	84.316	0	293.8	3756400000	325	1.98733507319071	0.0486039779980052	2.74636840820313	3.68283739873647	NbE03057770.1;NbD026399.1	NbE03057770.1;NbD026399.1	1402	beta-xylosidase/alpha-L-arabinofuranosidase 2-like (XP_016497975.1);beta-xylosidase/alpha-L-arabinofuranosidase 2-like (XP_016497975.1)	SP (Sec/SPI)
16.6114025115967	19.6356620788574	17.0318737030029	19.7103996276855	16.4384155273438	18.1382732391357	16.9847755432129	17.3918190002441			5	5	5	9.9	9.9	9.9	81.607	0	68.326	11921000	7	0.514308767044698	0.441789627780787	1.00901365280151	1.11887002765444	NbD026441.1;NbD046313.1	NbD026441.1	1404	probable acyl-activating enzyme 16, chloroplastic (XP_009794482.1)	Other
25.7233047485352	23.20871925354	23.0997772216797	25.8313007354736	22.734546661377	22.7843265533447	22.1583862304688	20.6453514099121			8	8	7	67.8	67.8	56.8	16.54	0	323.31	1216000000	67	1.40737143535078	0.106597596190857	2.38512277603149	2.62845094454173	NbD047578.1;NbD026453.1	NbD047578.1;NbD026453.1	1405	kirola-like (XP_009612232.1);kirola-like (XP_009612232.1)	Other
23.2300510406494	21.0262107849121	21.251012802124	21.6361312866211	16.5881271362305	20.4769439697266	17.7011394500732	17.0493335723877	+	Mock_DHQ	17	5	0	37.2	12.1	0	62.474	0	12.739	138840000	12	2.05672741283281	0.0442010936715243	3.83196544647217	3.81855253371534	NbE05066660.1;NbD026492.1;NbE44074126.1;NbE03062390.1	NbE05066660.1;NbD026492.1;NbE44074126.1	1406	ATP-citrate synthase beta chain protein 2 isoform X1 (XP_009592401.1);ATP-citrate synthase beta chain protein 2 isoform X1 (XP_009789290.1);ATP-citrate synthase beta chain protein 2 isoform X1 (XP_009789290.1)	Other
15.2173137664795	17.8682193756104	17.74169921875	17.0991840362549	16.7091369628906	18.0413703918457	17.003604888916	17.448356628418			2	2	1	14	14	6.1	24.088	0	5.166	10904000	7	0.184353220563621	0.75654564020565	-0.319013118743896	-0.471257131058937	NbD026637.1	NbD026637.1	1409	cytochrome b6-f complex iron-sulfur subunit 2, chloroplastic (XP_016485041.1)	Other
19.8982639312744	19.9440650939941	20.6850872039795	20.6368827819824	20.2172660827637	18.5089130401611	17.8801727294922	17.1363334655762			7	7	6	15.4	15.4	12.6	70.513	0	42.72	38270000	19	1.44076016031207	0.102629614350226	1.85540342330933	2.68601920186769	NbD031918.1;NbD026753.1;NbE05063136.1;NbE44068994.1;NbD010980.1;NbD016776.1;NbD006363.1	NbD031918.1;NbD026753.1	1411	Partial, NADP-dependent malic enzyme, chloroplastic-like (XP_016483795.1);NADP-dependent malic enzyme, chloroplastic (XP_016447762.1)	Other
21.7455043792725	23.3751754760742	21.8583278656006	23.1295280456543	20.7567024230957	21.8419170379639	21.1131172180176	21.5411338806152			8	8	8	24.9	24.9	24.9	50.441	0	323.31	190830000	64	1.33430704728789	0.120235030760189	1.21391630172729	2.50344456612094	NbD026891.1	NbD026891.1	1414	serine carboxypeptidase-like 51 (XP_019263684.1)	SP (Sec/SPI)
17.7769393920898	17.6244411468506	16.6347503662109	18.7517433166504	17.1730918884277	16.2427062988281	17.8018970489502	18.5711898803711			2	2	2	14.3	14.3	14.3	28.007	0	7.3332	5806200	8	0.144708411016982	0.800890046280965	0.249747276306152	0.380580251678399	NbD026977.1	NbD026977.1	1419	probable carboxylesterase SOBER1-like (XP_016482426.1)	SP (Sec/SPI)
18.7638664245605	20.2374801635742	18.1190319061279	19.9028644561768	20.0873184204102	20.5649528503418	20.963809967041	21.6403732299805			5	5	5	13.7	13.7	13.7	49.418	0	45.47	64812000	28	1.40841196804091	0.106597596190857	-1.5583028793335	-2.6302406178768	NbD027041.1;NbD051427.1	NbD027041.1;NbD051427.1	1422	probable polygalacturonase (XP_019264940.1);probable polygalacturonase (XP_016497484.1)	SP (Sec/SPI)
19.3898868560791	21.4466762542725	22.1813163757324	22.1466884613037	20.8552875518799	20.7488651275635	21.380521774292	22.4990653991699			13	13	13	47.1	47.1	47.1	36.769	0	323.31	148810000	43	0.0358824966912733	0.949361903198088	-0.0797929763793945	-0.103815895943285	NbD027060.1	NbD027060.1	1423	peroxidase 21-like (XP_016472853.1)	SP (Sec/SPI)
17.4773540496826	21.1213607788086	20.486795425415	18.693603515625	20.3002815246582	20.0224227905273	20.0928764343262	21.7722930908203			5	5	1	33.3	33.3	4.9	24.245	0	33.103	88177000	19	0.551766551526907	0.416846151331169	-1.1021900177002	-1.18534627708228	NbD027068.1	NbD027068.1	1425	peroxiredoxin-2E-2, chloroplastic-like (XP_019250553.1)	Other
21.876501083374	21.2395210266113	20.6571788787842	19.7126846313477	17.613748550415	17.1504096984863	16.826021194458	17.8872680664063	+	Mock_DHQ	6	6	6	13.4	13.4	13.4	54.626	0	8.7608	63815000	8	3.29681362151651	0.0086223682378812	3.50210952758789	6.77612899618721	NbE03059973.1;NbD027077.1	NbE03059973.1;NbD027077.1	1426	aldehyde dehydrogenase family 7 member B4-like (XP_016475284.1);aldehyde dehydrogenase family 7 member B4-like (XP_016475284.1)	Other
23.6017284393311	22.3815002441406	22.2680511474609	23.9043521881104	17.268367767334	17.4838027954102	17.0885753631592	22.3768444061279			9	9	9	18	18	18	82.266	0	141.36	333730000	31	1.8057652383675	0.060191696426447	4.48451042175293	3.33854467261218	NbD027079.1;NbD027078.1	NbD027079.1;NbD027078.1	1427	subtilisin-like protease SBT1.4 (XP_019241011.1);Partial, subtilisin-like protease SBT1.4 (XP_019241011.1)	Other
22.3145122528076	23.0460014343262	22.687183380127	22.2947120666504	17.3109550476074	20.779806137085	20.1634922027588	20.787239074707			4	4	4	15.9	15.9	15.9	51.071	0	90.534	196050000	30	1.80131433515387	0.0603864909657041	2.82522916793823	3.33028840619274	NbD027122.1	NbD027122.1	1429	papain-like cysteine proteinase 6 (AQQ13385.1)	SP (Sec/SPI)						RD21
24.8125972747803	23.1235408782959	24.0041885375977	24.3763675689697	21.6979522705078	21.1353969573975	20.8633270263672	18.4267311096191	+	Mock_DHQ	17	17	17	27.7	27.7	27.7	82.706	0	205.32	729520000	133	2.33938385810279	0.0285889532947335	3.54832172393799	4.39817712461601	NbD027134.1	NbD027134.1	1431	subtilisin-like protease SBT1.9 (XP_016456056.1)	SP (Sec/SPI)
20.5792045593262	17.968936920166	19.9360332489014	18.5238227844238	17.4528980255127	16.8755226135254	16.975513458252	16.9360675811768			16	3	3	17.9	3.7	3.7	110.41	0	5.7643	23498000	6	1.90979513916044	0.0529501569556941	2.19199895858765	3.53396393616041	NbD027297.1;NbD024255.1	NbD027297.1;NbD024255.1	1435	phosphoenolpyruvate carboxylase-like (XP_016476841.1);phosphoenolpyruvate carboxylase (XP_009604680.1)	Other
18.416130065918	18.0040988922119	19.048412322998	17.4441089630127	15.6664485931396	17.8055667877197	17.5926322937012	16.4093627929688			3	3	3	17.9	17.9	17.9	34.982	0	8.2911	8408700	6	1.17668877307887	0.148923905393575	1.35968494415283	2.23750596204924	NbD027440.1;NbD051544.1	NbD027440.1;NbD051544.1	1439	pyridoxal kinase (XP_009802818.1);pyridoxal kinase (XP_009802818.1)	Other
19.4280204772949	21.2935619354248	20.4589385986328	20.7740249633789	16.6496334075928	19.3288021087646	16.6260242462158	16.885160446167	+	Mock_DHQ	3	3	3	7.5	7.5	7.5	57.236	0	60.816	38284000	12	2.18706703374255	0.0370042749758038	3.1162314414978	4.08024467285553	NbD027449.1;NbE03057740.1;NbE44073398.1	NbD027449.1;NbE03057740.1;NbE44073398.1	1440	aspartyl protease family protein 1-like (XP_019246143.1);aspartyl protease family protein 1-like (XP_019246143.1);aspartic proteinase-like protein 1 (XP_009767400.1)	SP (Sec/SPI)
17.5827312469482	18.3929462432861	17.0937881469727	17.186128616333	21.6053504943848	22.5949592590332	22.4724884033203	20.4209060668945	+	Mock_DHQ	3	3	1	23.3	23.3	6.3	17.363	0	22.19	76602000	10	3.44821765947251	0.00794705872846576	-4.20952749252319	-7.22587729419282	NbD027499.1;NbD042543.1;NbE05062791.1	NbD027499.1;NbD042543.1	1442	eukaryotic translation initiation factor 5A-2 (XP_016504267.1);eukaryotic translation initiation factor 5A-2-like (XP_016471381.1)	Other
22.1576461791992	24.795804977417	23.5966205596924	22.8297576904297	22.5945949554443	21.6769771575928	22.6575489044189	22.4586391448975			8	8	4	45.7	45.7	26.2	23.206	0	61.543	506330000	60	0.815778744698925	0.265155639128261	0.998017311096191	1.63657608782759	NbD027500.1	NbD027500.1	1443	miraculin-like (XP_016492647.1)	SP (Sec/SPI)
20.7284145355225	20.4958000183105	16.3067779541016	20.1222457885742	20.9622573852539	20.9718990325928	20.472785949707	20.4972629547119			5	5	5	19.1	19.1	19.1	36.479	0	44.025	77409000	15	0.587232280869977	0.393241180068925	-1.31274175643921	-1.24753920918979	NbD027529.1;NbD044680.1	NbD027529.1	1447	methylecgonone reductase-like (XP_019265855.1)	Other
18.2967014312744	19.2775096893311	19.6910305023193	17.6718101501465	17.4297103881836	18.2583065032959	17.5664291381836	18.5499534606934			4	4	4	6.7	6.7	6.7	96.098	0	323.31	9549600	7	0.71710207209838	0.314334649106764	0.783163070678711	1.47052732863841	NbD027559.1;NbE03060157.1;NbD027963.1;NbD020335.1;NbE05064029.1	NbD027559.1;NbE03060157.1;NbD027963.1;NbD020335.1;NbE05064029.1	1448	importin subunit beta-1 (XP_019251972.1);importin subunit beta-1-like (XP_009784181.1);importin subunit beta-1-like (XP_009784181.1);importin subunit beta-1-like (XP_019247254.1);importin subunit beta-1 (XP_016440727.1)	Other
23.6203079223633	22.5905799865723	23.4591388702393	21.1141967773438	24.2315464019775	25.0264377593994	24.0515880584717	24.7918357849121			8	8	8	37	37	37	25.764	0	82	926090000	63	1.5972366274769	0.0822476858541833	-1.82929611206055	-2.96011409921349	NbE03060590.1;NbD042548.1;NbD027563.1	NbE03060590.1;NbD042548.1;NbD027563.1	1450	thylakoid lumenal 17.4 kDa protein, chloroplastic (XP_009799240.1);thylakoid lumenal 17.4 kDa protein, chloroplastic (XP_009799240.1);thylakoid lumenal 17.4 kDa protein, chloroplastic (XP_009799240.1)	Other
18.7308540344238	16.9385509490967	18.814001083374	17.9960098266602	17.9481906890869	17.7861042022705	17.1788806915283	16.8931980133057			2	2	2	4.7	4.7	4.7	55.981	0	4.2042	10915000	3	0.637222555827139	0.365744988629382	0.66826057434082	1.33415302384607	NbD027568.1;NbE03053672.1	NbD027568.1;NbE03053672.1	1451	aspartic proteinase A1-like isoform X2 (XP_016441274.1);aspartic proteinase A1-like isoform X2 (XP_016441274.1)	SP (Sec/SPI)
19.3441009521484	20.854528427124	20.4435424804688	18.5939750671387	18.5973606109619	19.4007244110107	18.6254596710205	19.8501377105713			7	7	7	23.8	23.8	23.8	45.474	0	65.411	36390000	17	0.532531575145473	0.429882493527615	0.690616130828857	1.15131875976268	NbD027578.1;NbD030046.1;NbE03054884.1	NbD027578.1;NbD030046.1;NbE03054884.1	1452	adenosine kinase 2-like (XP_016467735.1);adenosine kinase 2-like (XP_016467735.1);adenosine kinase 2-like (XP_016467735.1)	Other
18.4283275604248	21.3607292175293	17.350643157959	18.7437305450439	18.7266044616699	17.8031597137451	18.4954490661621	17.8075885772705			2	2	2	20.3	20.3	20.3	16.397	0	3.9248	35301000	4	0.375743656265122	0.548421591646051	0.762657165527344	0.863617204546682	NbD040906.1;NbD027625.1	NbD040906.1;NbD027625.1	1455	60S ribosomal protein L27a-3-like (XP_019247464.1);60S ribosomal protein L27a-3-like (XP_019247464.1)	Other
22.5859813690186	22.490816116333	22.1822566986084	21.8876991271973	24.1395397186279	24.4268798828125	24.291862487793	22.698205947876	+	Mock_DHQ	16	16	8	47	47	27.2	52.664	0	323.31	551850000	84	2.00344283472526	0.0475600694603619	-1.60243368148804	-3.71412637599887	NbD027633.1;NbD026020.1;NbE03057182.1	NbD027633.1;NbD026020.1	1456	elongation factor TuB, chloroplastic (XP_016502071.1);elongation factor TuB, chloroplastic (XP_016502071.1)	Other
21.6967639923096	20.3024024963379	21.1435146331787	20.555061340332	17.8363513946533	16.4855613708496	18.1189289093018	19.4969711303711	+	Mock_DHQ	9	9	3	25.1	25.1	9.9	54.124	0	69.25	69239000	34	2.26923083136735	0.0323085853497861	2.93998241424561	4.25005100994508	NbE03058552.1;NbD027651.1	NbE03058552.1;NbD027651.1	1458	histidinol dehydrogenase, chloroplastic isoform X1 (XP_018627282.1);histidinol dehydrogenase, chloroplastic isoform X1 (XP_018627282.1)	Other
20.532693862915	19.3790321350098	20.178279876709	20.1134986877441	17.7262535095215	16.4253082275391	16.4837169647217	16.9050464630127	+	Mock_DHQ	7	3	3	15.6	6.6	6.6	63.695	0	42.817	31068000	7	3.75416847200436	0.0059634129483544	3.16579484939575	8.2103213866002	NbD027728.1;NbE44070502.1	NbD027728.1;NbE44070502.1	1464	ketol-acid reductoisomerase, chloroplastic-like (XP_016502402.1);ketol-acid reductoisomerase, chloroplastic-like (XP_016502402.1)	Other
21.1066131591797	21.9798736572266	21.2575302124023	21.3817367553711	24.8939781188965	24.4761161804199	25.1809387207031	26.3946838378906	+	Mock_DHQ	9	9	9	62.2	62.2	62.2	20.122	0	187.61	1291500000	100	3.80128129447035	0.00557156464227754	-3.80499076843262	-8.37157099845736	NbD031860.1;NbD027868.1;NbE03059519.1;NbD031861.1	NbD031860.1;NbD027868.1;NbE03059519.1;NbD031861.1	1468	Partial, photosynthetic NDH subunit of lumenal location 5, chloroplastic (XP_019223579.1);Partial, photosynthetic NDH subunit of lumenal location 5, chloroplastic (XP_019223579.1);photosynthetic NDH subunit of lumenal location 5, chloroplastic (XP_01	Other
22.4404029846191	20.6784839630127	20.543119430542	18.9968929290771	16.8718681335449	17.5900783538818	17.8718452453613	17.1070079803467	+	Mock_DHQ	6	6	4	9.8	9.8	6.9	64.418	0	10.9	75653000	14	2.37152503553524	0.0268564758521855	3.30452489852905	4.46704533806774	NbD027894.1;NbE05066420.1;NbD036765.1;NbE03059064.1;NbE44069469.1	NbD027894.1;NbE05066420.1;NbD036765.1;NbE03059064.1;NbE44069469.1	1469	cystathionine gamma-synthase 1, chloroplastic-like isoform X1 (XP_009602123.1);cystathionine gamma-synthase 1, chloroplastic-like isoform X1 (XP_009602123.1);cystathionine gamma-synthase 1, chloroplastic-like isoform X1 (XP_009602123.1);cystathionin	Other
20.7309055328369	17.5119361877441	19.7707214355469	20.2206954956055	16.3120784759521	16.3402500152588	18.0031776428223	16.3456745147705			2	2	2	6.3	6.3	6.3	42.671	0	33.509	27475000	7	1.84393091803768	0.0569320143411352	2.80826950073242	3.40968670921074	NbD028006.1;NbD028154.1;NbE05067321.1	NbD028006.1;NbD028154.1;NbE05067321.1	1472	glucan endo-1,3-beta-glucosidase 11-like (XP_009772777.1);glucan endo-1,3-beta-glucosidase 11-like (XP_019229420.1);glucan endo-1,3-beta-glucosidase 11-like (XP_009772777.1)	SP (Sec/SPI)
22.9805717468262	24.0210666656494	23.0413799285889	21.8478164672852	21.8225212097168	22.2588539123535	22.1716079711914	22.6387844085693			8	8	7	28.5	28.5	24.4	25.71	0	15.642	355420000	38	0.781292770472384	0.281265469976639	0.749766826629639	1.57877690351946	NbD028041.1	NbD028041.1	1474	probable glutathione S-transferase (XP_016459398.1)	Other
22.0087432861328	23.6136932373047	22.627161026001	21.5362091064453	18.8674659729004	20.881664276123	19.8683700561523	17.0912780761719			52	6	0	40.1	5.4	0	177.17	0	271.49	169880000	31	1.91201328911581	0.0529501569556941	3.26925706863403	3.5381834445874	NbD028175.1	NbD028175.1	1478	ferredoxin-dependent glutamate synthase, chloroplastic (XP_009794669.1)	Other
15.9998903274536	18.0694389343262	17.682638168335	17.7117614746094	17.0845184326172	17.5475120544434	17.2551574707031	18.7551555633545			10	3	3	18.4	6.6	6.6	82.07	0	26.508	9251800	16	0.194099844929524	0.746869059435167	-0.294653654098511	-0.492919184401428	NbD028191.1;NbE05067332.1;NbE05067331.1;NbD038961.1	NbD028191.1	1480	glycerophosphodiester phosphodiesterase GDPDL3-like (XP_019224116.1)	SP (Sec/SPI)
23.4537506103516	22.0068607330322	23.9102210998535	22.8063068389893	22.364128112793	23.1408348083496	23.1968555450439	22.5970973968506			13	13	5	47.4	47.4	18.1	33.715	0	195.22	456240000	60	0.186489920208835	0.755230184047487	0.219555854797363	0.476025929828161	NbD028260.1	NbD028260.1	1484	uncharacterized protein LOC107804369 (XP_016483745.1)	Other
17.9341049194336	19.2945041656494	18.1876125335693	17.8024005889893	19.5302391052246	20.2469024658203	19.7902011871338	21.1947231292725	+	Mock_DHQ	5	5	5	7.7	7.7	7.7	108.32	0	52.367	41420000	12	2.03584548435231	0.0455853636995429	-1.88586091995239	-3.77745780432732	NbE05065069.1;NbD028877.1;NbD028301.1	NbE05065069.1;NbD028877.1;NbD028301.1	1485	translation initiation factor IF-2, chloroplastic-like (XP_016514188.1);translation initiation factor IF-2, chloroplastic-like (XP_016514188.1);translation initiation factor IF-2, chloroplastic-like (XP_016514188.1)	Other
19.9138164520264	18.985818862915	20.0297183990479	17.2857227325439	17.5095977783203	19.2769203186035	19.8787326812744	18.2407913208008			5	5	3	20.6	20.6	15.5	40.911	0	46.726	45480000	21	0.151580313865191	0.794000211619184	0.327258586883545	0.39661321678214	NbD028304.1;NbE03057595.1	NbD028304.1;NbE03057595.1	1486	GDSL esterase/lipase At5g33370-like (XP_016453060.1);GDSL esterase/lipase At5g33370-like (XP_016453060.1)	SP (Sec/SPI)
21.4723892211914	22.2029933929443	21.1615257263184	20.9028644561768	22.658182144165	22.0795917510986	22.1442928314209	21.8764266967773			11	4	3	32.6	13.7	10.9	41.772	0	37.829	198170000	31	1.21981919422585	0.140356635731673	-0.754680156707764	-2.30985202461736	NbD028459.1;NbE03062017.1	NbD028459.1;NbE03062017.1	1490	chloroplast stem-loop binding protein of 41 kDa a, chloroplastic (XP_019225509.1);chloroplast stem-loop binding protein of 41 kDa a, chloroplastic (XP_019225509.1)	Other
21.0765285491943	21.4939937591553	20.8413028717041	20.3805751800537	17.9293079376221	20.576717376709	21.1200332641602	21.361478805542			9	9	3	18.7	18.7	6.3	58.466	0	323.31	118340000	23	0.369550962795614	0.55431560845181	0.701215744018555	0.851777963559661	NbD028560.1	NbD028560.1	1493	aldehyde dehydrogenase family 2 member B4, mitochondrial-like isoform X1 (XP_019264496.1)	Other
16.7301254272461	19.5281791687012	17.3938102722168	18.950288772583	17.8417816162109	18.2655429840088	18.2904148101807	19.7900428771973			1	1	1	6.7	6.7	6.7	40.878	0	109.39	19877000	15	0.200779048387933	0.737045395392508	-0.396344661712646	-0.507632145906806	NbD028659.1	NbD028659.1	1495	protein STRICTOSIDINE SYNTHASE-LIKE 10-like (XP_016482366.1)	Other
22.702672958374	22.2937850952148	24.0251293182373	22.3773746490479	22.0922622680664	22.1437339782715	22.6858139038086	22.5852470397949			12	12	0	50.5	50.5	0	34.157	0	82.39	433870000	60	0.505011817499764	0.447003819058702	0.472976207733154	1.10223096228639	NbD028667.1	NbD028667.1	1497	triosephosphate isomerase, chloroplastic-like (XP_016486151.1)	Other
20.967191696167	16.4070625305176	18.3480625152588	21.350622177124	19.8486709594727	18.9767036437988	19.6072216033936	17.8545684814453			3	3	3	25.9	25.9	25.9	16.584	0	72.811	47155000	12	0.0555577698149791	0.922985063919372	0.196443557739258	0.157631757704597	NbD028672.1;NbE44069748.1;NbE03060915.1;NbD019851.1;NbE05068508.1	NbD028672.1;NbE44069748.1;NbE03060915.1	1498	glycine-rich protein 2-like (XP_009615249.1);glycine-rich protein 2-like (XP_009798837.1);glycine-rich protein 2-like (XP_016515598.1)	Other
16.7526512145996	22.7100086212158	23.1767597198486	23.5973014831543	20.6551704406738	20.2222290039063	19.5885314941406	17.1248416900635			4	4	2	20.3	20.3	9.5	25.383	0	65.688	187520000	17	0.562489654744915	0.409461553905883	2.16148710250854	1.20422231781724	NbD028682.1	NbD028682.1	1499	nucleoside diphosphate kinase 2, chloroplastic (XP_016442628.1)	Other
17.9254360198975	17.2584667205811	17.0211048126221	19.2758979797363	21.782247543335	21.2717323303223	22.2068138122559	19.5543308258057	+	Mock_DHQ	3	3	2	30.9	30.9	23	19.638	0	226.32	79220000	16	2.30328183187845	0.0308905515193912	-3.33355474472046	-4.32157871104768	NbD028765.1	NbD028765.1	1503	protein LHCP TRANSLOCATION DEFECT-like (XP_016457251.1)	Other
24.4188613891602	25.225564956665	24.8446006774902	23.2354221343994	22.1645050048828	22.4479866027832	22.3262748718262	22.8087043762207	+	Mock_DHQ	8	8	8	52.9	52.9	52.9	19.92	0	323.31	783270000	42	2.34373409759056	0.0284666797830807	1.99424457550049	4.40746086870497	NbE03062052.1;NbD028773.1	NbE03062052.1;NbD028773.1	1504	reactive Intermediate Deaminase A, chloroplastic (XP_019251774.1);reactive Intermediate Deaminase A, chloroplastic (XP_019251774.1)	Other
18.9018630981445	21.8069152832031	20.4060306549072	18.2939205169678	19.7226066589355	19.8211040496826	19.3786926269531	21.2640190124512			8	8	1	25.3	25.3	3	39.947	0	26.049	63370000	22	0.0785009425096262	0.892623515134815	-0.194423198699951	-0.218019442671462	NbD028931.1	NbD028931.1	1509	DNA-damage-repair/toleration protein DRT100-like (XP_009617306.1)	SP (Sec/SPI)
23.6952991485596	23.1783409118652	22.5257587432861	23.2996387481689	22.8031558990479	22.7370052337646	22.2794895172119	23.2589683532715			4	4	4	26	26	26	19.707	0	66.933	484220000	26	0.609704087734935	0.37814444549576	0.405104637145996	1.28661429505059	NbD029225.1;NbD028934.1	NbD029225.1;NbD028934.1	1510	uncharacterized protein LOC104248456 (XP_009803012.1);uncharacterized protein LOC107804126 (XP_016483440.1)	SP (Sec/SPI)
19.9084167480469	18.7288970947266	19.0042095184326	20.4202899932861	18.8384952545166	16.9482975006104	17.1882991790771	16.7130393981934			5	5	5	10.7	10.7	10.7	73.618	0	10.588	21656000	9	1.82059168898673	0.0594269822568643	2.09342050552368	3.36610760201055	NbD029001.1	NbD029001.1	1513	probable inactive purple acid phosphatase 2 (XP_019226714.1)	SP (Sec/SPI)
20.6870536804199	21.1633701324463	21.1275463104248	21.4165840148926	20.1836204528809	20.6375026702881	19.2753734588623	19.1260852813721			4	4	4	19.7	19.7	19.7	31.902	0	82.811	77924000	29	1.77957646755014	0.0617770721296454	1.29299306869507	3.29008425711202	NbD029086.1;NbE44072731.1	NbD029086.1;NbE44072731.1	1514	S-formylglutathione hydrolase (XP_019238916.1);Partial, S-formylglutathione hydrolase-like (XP_016438360.1)	Other
20.2672805786133	20.1537551879883	20.5447235107422	20.0657901763916	17.0922336578369	16.5000286102295	18.0320167541504	16.0744304656982	+	Mock_DHQ	4	3	0	10.6	7.6	0	34.552	0	6.7039	28551000	7	3.57910661923933	0.0065895808547145	3.33320999145508	7.63414497282309	NbD029230.1	NbD029230.1	1520	60S ribosomal protein L5-like (XP_019231050.1)	Other
21.4958000183105	20.242374420166	21.2982120513916	21.3286590576172	16.5994434356689	20.9932765960693	20.9414176940918	20.8821125030518			7	7	4	36.2	36.2	19.9	24.997	0	93.519	90764000	27	0.505127567595945	0.447003819058702	1.23719882965088	1.10243848679371	NbD029254.1;NbD013675.1	NbD029254.1;NbD013675.1	1522	40S ribosomal protein S8-like (XP_019251802.1);40S ribosomal protein S8-like (XP_019251802.1)	Other
24.6254463195801	26.311206817627	25.0444355010986	25.9448299407959	24.1020545959473	24.6993827819824	24.0290107727051	24.7920837402344			11	11	11	37	37	37	44.053	0	323.31	2032100000	173	1.30829657062764	0.12410944152503	1.07584667205811	2.45923680252831	NbD030889.1;NbD029265.1	NbD030889.1;NbD029265.1	1524	fasciclin-like arabinogalactan protein 1 (XP_019245660.1);fasciclin-like arabinogalactan protein 1 (XP_016499184.1)	SP (Sec/SPI)
20.3818435668945	19.104133605957	19.91823387146	19.8059959411621	19.1143627166748	17.1556148529053	17.5571594238281	16.8817539215088	+	Mock_DHQ	5	5	0	12.4	12.4	0	59.764	0	127.54	40785000	12	2.03011654193517	0.0457065440548558	2.12532901763916	3.7662221997006	NbD029366.1	NbD029366.1	1527	dihydrolipoyl dehydrogenase 2, chloroplastic-like (XP_019254283.1)	Other
17.402925491333	17.9662342071533	20.1538791656494	19.9616928100586	17.5389442443848	16.9740447998047	17.428014755249	18.5228881835938			3	3	3	21.3	21.3	21.3	15.122	0	4.9013	36941000	8	0.813976324632612	0.265363375434468	1.25520992279053	1.63356023280119	NbD029421.1	NbD029421.1	1529	cysteine proteinase inhibitor B-like (XP_016503033.1)	SP (Sec/SPI)
18.2091960906982	18.3720741271973	18.3729248046875	18.8844680786133	18.1637210845947	16.422779083252	17.3283195495605	16.0526828765869			11	3	3	29.4	11	11	52.449	0	141.99	14965000	9	1.59715719720711	0.0822476858541833	1.46779012680054	2.95997299389231	NbE03057094.1;NbD029537.1	NbE03057094.1;NbD029537.1	1534	lipoamide acyltransferase component of branched-chain alpha-keto acid dehydrogenase complex, mitochondrial isoform X1 (XP_009622172.1);lipoamide acyltransferase component of branched-chain alpha-keto acid dehydrogenase complex, mitochondrial isoform X1	Other
21.9859313964844	23.1374607086182	23.2095375061035	21.4763507843018	21.4286441802979	21.5080909729004	21.319206237793	21.5935916900635			11	11	11	25.6	25.6	25.6	55.41	0	140.58	215530000	44	1.20457283328866	0.143063534231376	0.989936828613281	2.28424665771249	NbD029578.1;NbD001885.1;NbD021566.1;NbE05067733.1	NbD029578.1;NbD001885.1	1537	ATP synthase CF1 alpha subunit (plastid) (NP_054481.2);ATP synthase CF1 alpha subunit (plastid) (NP_054481.2)	Other
19.7186832427979	17.1563987731934	17.8779544830322	17.1370449066162	18.0346279144287	18.2702503204346	17.0919284820557	17.770435333252			3	3	3	5.6	5.6	5.6	56.077	0	4.8835	12882000	6	0.100782262648848	0.86146952490551	0.180709838867188	0.274511144725011	NbE03056726.1;NbE03055222.1;NbD038762.1;NbD029602.1	NbE03056726.1;NbE03055222.1;NbD038762.1;NbD029602.1	1538	serine hydroxymethyltransferase 3, chloroplastic-like (XP_019223475.1);serine hydroxymethyltransferase 3, chloroplastic-like (XP_019223475.1);serine hydroxymethyltransferase 3, chloroplastic-like (XP_019223475.1);serine hydroxymethyltransferase 3, c	Other
25.293758392334	26.4370632171631	25.4741668701172	25.9015254974365	24.3813934326172	24.4500408172607	24.7216625213623	24.497896194458	+	Mock_DHQ	28	28	26	42.7	42.7	41.3	92.249	0	323.31	3308500000	444	2.51068516033726	0.0229412811266047	1.26388025283813	4.77283847752393	NbD029635.1;NbD004790.1	NbD029635.1	1539	beta-galactosidase 8 (XP_009766589.1)	SP (Sec/SPI)						BGAL1
19.0320892333984	21.258451461792	20.8751525878906	20.4130744934082	17.8026294708252	19.8321056365967	19.8261737823486	20.7719306945801			11	11	4	19.9	19.9	8.2	81.913	0	77.634	61359000	35	0.479108162103162	0.464366590178241	0.836482048034668	1.05554853059761	NbD029643.1	NbD029643.1	1541	glycerophosphodiester phosphodiesterase GDPDL3-like (XP_019224116.1)	SP (Sec/SPI)
20.87477684021	18.1055908203125	19.7586727142334	19.4594802856445	17.1637229919434	18.8199253082275	16.6254863739014	17.7433967590332			4	2	2	47.9	26.5	26.5	12.91	0	29.04	34269000	19	1.42378777201036	0.105086353658055	1.96149730682373	2.65671899256535	NbD029648.1	NbD029648.1	1542	thioredoxin H-type (XP_016477624.1)	Other
16.7537517547607	17.853063583374	18.2764205932617	17.6167678833008	18.9135093688965	19.9587230682373	18.7445182800293	18.7805271148682			1	1	1	14.2	14.2	14.2	14.696	0	211.49	17416000	4	1.84695307779954	0.0567435524317696	-1.4743185043335	-3.41534695131025	NbD029667.1;NbD036835.1;NbE05064437.1	NbD029667.1;NbD036835.1;NbE05064437.1	1544	glutaredoxin-C4 (XP_019229247.1);glutaredoxin-C4-like (XP_016460788.1);glutaredoxin-C4-like (XP_016456931.1)	SP (Sec/SPI)
18.0144348144531	19.5124473571777	19.4681396484375	18.3344650268555	17.3988857269287	17.9148616790771	17.9706077575684	16.4153442382813			5	5	5	14.4	14.4	14.4	47.338	0	12.434	12849000	12	1.42987999634192	0.103887527005236	1.40744686126709	2.6672274283275	NbE03057853.1;NbE03056096.1;NbD029704.1;NbD041214.1	NbE03057853.1;NbE03056096.1;NbD029704.1	1550	T-complex protein 1 subunit beta-like (XP_009609260.1);T-complex protein 1 subunit beta (XP_019236458.1);T-complex protein 1 subunit beta (XP_019236458.1)	Other
17.3543701171875	16.5962924957275	18.5032348632813	16.317024230957	17.140474319458	16.932502746582	16.7729358673096	17.2199821472168			4	4	4	19.6	19.6	19.6	32.127	0	8.7843	5910100	5	0.133088674789172	0.816761497380444	0.176256656646729	0.353143503774038	NbD029721.1	NbD029721.1	1551	putative methyltransferase DDB_G0268948 (XP_016509640.1)	Other
23.0796241760254	23.9485111236572	24.2239818572998	25.0277462005615	23.6365509033203	24.4061336517334	23.5679035186768	25.0693588256836			11	11	11	33.3	33.3	33.3	49.505	0	69.409	759570000	49	0.0664449072703324	0.906222633751457	-0.100020885467529	-0.186586281050425	NbD029848.1;NbD041514.1	NbD029848.1;NbD041514.1	1557	glucan endo-1,3-beta-glucosidase 7-like isoform X1 (XP_009758632.1);glucan endo-1,3-beta-glucosidase 7 isoform X2 (XP_019245015.1)	SP (Sec/SPI)
21.8398056030273	22.4517402648926	20.6771926879883	21.8787479400635	17.0001106262207	21.2394638061523	21.097448348999	20.7671699523926			15	3	3	65.1	17.3	17.3	29.798	0	323.31	175240000	59	0.770973170959987	0.284489343066563	1.68582344055176	1.56143764875184	NbD030005.1	NbD030005.1	1562	secoisolariciresinol dehydrogenase-like (XP_019245258.1)	Other
16.7041473388672	21.483699798584	19.2064323425293	20.2152538299561	17.7744007110596	18.0155258178711	17.2608470916748	17.4651470184326			15	2	2	58.5	9.5	9.5	29.754	0	31.875	23898000	15	0.870318198417726	0.244740291107204	1.77340316772461	1.72762039404772	NbD030007.1	NbD030007.1	1563	secoisolariciresinol dehydrogenase-like (XP_009776711.1)	Other
20.7467346191406	18.3460292816162	20.0044288635254	20.9090309143066	20.4477863311768	21.0726737976074	20.9178695678711	23.6977405548096			6	6	2	30	30	6.7	33.275	0	39.113	187450000	19	0.813375469139794	0.265363375434468	-1.53246164321899	-1.63255475144442	NbE44071374.1;NbD030051.1	NbE44071374.1;NbD030051.1	1565	31 kDa ribonucleoprotein, chloroplastic (XP_016444405.1);31 kDa ribonucleoprotein, chloroplastic (XP_016444405.1)	Other
23.3109130859375	19.7345142364502	20.897481918335	22.1121940612793	24.872486114502	23.5005741119385	24.910083770752	20.6760749816895			7	4	4	43.1	22.3	22.3	13.452	0	8.424	447210000	19	0.776801232570482	0.28286968796463	-1.97602891921997	-1.57123276626406	NbD044082.1;NbD030113.1	NbD044082.1;NbD030113.1	1567	Partial, glycine-rich RNA-binding protein-like (XP_019235651.1);Partial, glycine-rich RNA-binding protein-like (XP_019235651.1)	Other
19.7920951843262	19.6779327392578	20.1081466674805	19.1713085174561	18.0845012664795	18.2356739044189	17.8262310028076	17.2287979125977	+	Mock_DHQ	3	3	2	15	15	6.1	19.398	0	8.7721	25885000	11	3.10875634426516	0.0106358898440333	1.8435697555542	6.24888824443343	NbD030115.1	NbD030115.1	1568	STS14 protein-like (XP_016494935.1)	SP (Sec/SPI)
17.5334358215332	19.6535453796387	19.212833404541	19.3685398101807	17.6827754974365	17.7336845397949	18.6463203430176	19.1699390411377			2	2	2	13.1	13.1	13.1	32.114	0	6.595	18815000	10	0.479386428808282	0.464366590178241	0.633908748626709	1.05605264124768	NbD030152.1	NbD030152.1	1569	acidic endochitinase-like (XP_016458823.1)	SP (Sec/SPI)
19.0888710021973	20.2216396331787	19.3399333953857	19.6195964813232	16.864839553833	17.2185039520264	17.4687347412109	18.7671699523926	+	Mock_DHQ	9	5	5	23.6	13.7	13.7	54.269	0	13.69	24523000	19	2.21286476573117	0.0361895904082536	1.98769807815552	4.13314371173339	NbE03056745.1;NbD051021.1;NbD030163.1	NbE03056745.1;NbD051021.1;NbD030163.1	1571	6-phosphogluconate dehydrogenase, decarboxylating 2, chloroplastic (XP_016452492.1);6-phosphogluconate dehydrogenase, decarboxylating 2, chloroplastic (XP_016452492.1);6-phosphogluconate dehydrogenase, decarboxylating 2, chloroplastic (XP_016452492.1	Other
16.7302570343018	18.2693824768066	17.2235622406006	16.7385940551758	17.6787872314453	18.1249866485596	17.272777557373	17.8831634521484			3	2	2	8.3	6.4	6.4	50.769	0	62.998	4245100	4	0.58021928652183	0.39788422314605	-0.4994797706604	-1.23529402023488	NbD030218.1;NbD031309.1	NbD030218.1;NbD031309.1	1572	Partial, ATP-dependent 6-phosphofructokinase 5, chloroplastic-like (XP_016451790.1);ATP-dependent 6-phosphofructokinase 5, chloroplastic-like (XP_016451790.1)	Other
17.7090930938721	18.1556091308594	18.5332469940186	21.0836868286133	16.47900390625	17.3657608032227	16.9506683349609	16.940502166748			2	2	2	6.1	6.1	6.1	50.854	0	7.7134	20978000	6	1.32558124046387	0.121520624140728	1.93642520904541	2.48859789769323	NbE44070847.1;NbD030297.1;NbE44069032.1;NbD047208.1	NbE44070847.1;NbD030297.1;NbE44069032.1;NbD047208.1	1573	3-phosphoshikimate 1-carboxyvinyltransferase 1, chloroplastic (XP_016494686.1);3-phosphoshikimate 1-carboxyvinyltransferase 1, chloroplastic (XP_016494686.1);3-phosphoshikimate 1-carboxyvinyltransferase 1, chloroplastic (XP_016494686.1);3-phosphoshi	Other
19.8920211791992	22.3958969116211	20.9115943908691	20.5411338806152	21.5537490844727	21.5974159240723	21.9790363311768	22.107572555542			11	11	10	28.3	28.3	25	59.99	0	114.23	161660000	50	0.79093266445203	0.275949408811752	-0.874281883239746	-1.59495509910809	NbD030323.1;NbD033080.1	NbD030323.1;NbD033080.1	1575	L-ascorbate oxidase homolog (XP_016481301.1);L-ascorbate oxidase homolog (XP_019227411.1)	SP (Sec/SPI)
20.9175796508789	20.7231750488281	19.2854785919189	21.2015590667725	20.9095439910889	21.0093593597412	21.3731060028076	20.0993118286133			9	4	4	45.4	27.7	27.7	28.834	0	124.34	87280000	21	0.256304976277037	0.671649282884148	-0.315882205963135	-0.626211655370833	NbE05065487.1;NbD030358.1;NbD041181.1;NbE03054976.1	NbE05065487.1;NbD030358.1;NbD041181.1;NbE03054976.1	1576	2-Cys peroxiredoxin BAS1, chloroplastic (XP_019239930.1);2-Cys peroxiredoxin BAS1, chloroplastic (XP_019239930.1);2-Cys peroxiredoxin BAS1, chloroplastic (XP_016486796.1);2-Cys peroxiredoxin BAS1, chloroplastic (XP_016486796.1)	Other
16.4589061737061	18.3616237640381	17.0245666503906	17.430908203125	17.0949096679688	20.4148292541504	20.5447235107422	19.7565402984619			3	3	3	11.5	11.5	11.5	47.711	0	24.602	32439000	7	1.25779584096115	0.131813181654085	-2.13374948501587	-2.37379668447956	NbD030387.1;NbE03056475.1;NbE05067728.1;NbD049896.1	NbD030387.1;NbE03056475.1	1577	peptidyl-prolyl cis-trans isomerase CYP37, chloroplastic isoform X1 (XP_019257075.1);peptidyl-prolyl cis-trans isomerase CYP37, chloroplastic isoform X1 (XP_019257075.1)	Other
17.5610790252686	19.4362602233887	17.7570781707764	17.699951171875	18.126708984375	16.781343460083	16.2167987823486	17.5194911956787			5	5	5	10.1	10.1	10.1	68.473	0	12.134	7845100	7	0.772619671287202	0.284286210117813	0.952506542205811	1.56420560364359	NbD030448.1;NbE44072494.1;NbD039724.1	NbD030448.1;NbE44072494.1	1580	phosphoribosylaminoimidazole carboxylase, chloroplastic isoform X1 (XP_019233506.1);phosphoribosylaminoimidazole carboxylase, chloroplastic isoform X1 (XP_019233506.1)	Other
17.3279037475586	19.734001159668	17.8786735534668	18.547248840332	20.5870113372803	21.6426219940186	20.199764251709	22.0246562957764	+	Mock_DHQ	5	5	5	31.3	31.3	31.3	21.804	0	69.327	73419000	18	2.1826572311256	0.0371882397203741	-2.7415566444397	-4.07123971810504	NbD030473.1;NbE03055623.1;NbD015166.1	NbD030473.1;NbE03055623.1;NbD015166.1	1582	peptide methionine sulfoxide reductase B1, chloroplastic-like (XP_016475128.1);peptide methionine sulfoxide reductase B1, chloroplastic-like (XP_016475128.1);peptide methionine sulfoxide reductase B1, chloroplastic-like (XP_016475128.1)	Other
17.5914211273193	17.8689937591553	17.2936496734619	17.9967269897461	17.1770248413086	19.480655670166	19.2292881011963	20.711877822876			6	6	3	31.4	31.4	19.7	26.029	0	222.25	32382000	14	1.00453191471414	0.197382065239046	-1.46201372146606	-1.95070702569429	NbD030599.1	NbD030599.1	1592	endo-1,3/1,4-beta-D-glucanase-like (XP_009788741.1)	Other
20.3949813842773	22.1461277008057	21.7704391479492	20.2064571380615	21.3402805328369	21.9305934906006	21.8793849945068	23.2225379943848			17	17	1	33.2	33.2	4.6	86.057	0	120.52	207180000	66	0.753299263375481	0.292708600983142	-0.963697910308838	-1.53168883919192	NbD044251.1;NbD030619.1	NbD044251.1;NbD030619.1	1594	elongation factor G-2, chloroplastic (XP_009793832.1);elongation factor G-2, chloroplastic (XP_019243766.1)	Other
21.6338272094727	24.4536876678467	24.1630783081055	22.7046356201172	22.6254234313965	22.8156967163086	22.9869213104248	23.0221176147461			6	6	3	23.1	23.1	14.7	27.012	0	323.31	412690000	39	0.228049315194441	0.705274500999194	0.376267433166504	0.566661718000762	NbD030680.1	NbD030680.1	1597	fasciclin-like arabinogalactan protein 9 (XP_016513805.1)	SP (Sec/SPI)
23.6011619567871	25.024284362793	24.8916168212891	25.1713104248047	23.0542240142822	24.1983547210693	23.5910358428955	23.6918964385986			12	12	6	47.2	47.2	20.1	43.713	0	323.31	1223500000	144	1.27885748673106	0.128663894586132	1.03821563720703	2.40937017636728	NbD030763.1	NbD030763.1	1600	fasciclin-like arabinogalactan protein 8 (XP_009785088.1)	SP (Sec/SPI)
22.4309673309326	23.9528713226318	23.7125091552734	20.9808502197266	26.0383987426758	26.1773490905762	25.1957302093506	24.1711959838867			7	7	2	51.5	51.5	32.6	14.3	0	240.47	1301100000	57	1.72148460073609	0.06695358982593	-2.6263689994812	-3.18358648913559	NbD030791.1	NbD030791.1	1601	calvin cycle protein CP12-1, chloroplastic-like (XP_019235066.1)	Other
20.5709857940674	18.715353012085	19.5583152770996	19.236873626709	18.3049030303955	17.2695560455322	17.8333301544189	17.0119609832764	+	Mock_DHQ	5	5	2	19.1	19.1	8.3	44.763	0	68.801	27733000	10	2.11648974944807	0.0405754357135124	1.91544437408447	3.93741078804449	NbD030899.1	NbD030899.1	1605	DNA damage-inducible protein 1 (XP_019251834.1)	Other
18.3645286560059	21.0557651519775	19.095401763916	19.6946067810059	18.615758895874	16.5662155151367	19.7259712219238	19.8967590332031			8	8	4	12.6	12.6	7	101.78	0	120.06	37677000	35	0.390407921840939	0.535317222958326	0.851399421691895	0.891481409336382	NbE03059921.1;NbD030929.1	NbE03059921.1;NbD030929.1	1606	receptor protein kinase TMK1-like (XP_019245972.1);receptor protein kinase TMK1-like (XP_019245972.1)	SP (Sec/SPI)
18.6811981201172	19.9838447570801	19.7366962432861	17.3969287872314	19.4839458465576	20.4281845092773	20.207052230835	20.3159503936768			8	7	6	12.5	11.6	11.6	81.393	0	44.306	43215000	20	0.943156834332533	0.218568953025638	-1.15911626815796	-1.84877293878405	NbD030930.1;NbD046652.1	NbD030930.1;NbD046652.1	1607	beta-galactosidase 3-like (XP_016511053.1);beta-galactosidase 3-like (XP_019263918.1)	SP (Sec/SPI)
16.0259838104248	17.2077770233154	16.6945209503174	18.0068416595459	16.7388286590576	17.45703125	17.3916912078857	18.3704109191895			4	3	3	16.8	14	14	38.935	0	27.983	3468200	10	0.418069124987033	0.513405469863392	-0.505709648132324	-0.943425970780639	NbD030941.1	NbD030941.1	1608	glucan endo-1,3-beta-glucosidase, acidic isoform GL161 (XP_009801409.1)	SP (Sec/SPI)
16.6492595672607	18.1516265869141	16.3100166320801	17.5572700500488	19.6496734619141	19.9160346984863	20.1418323516846	20.4160671234131	+	Mock_DHQ	6	6	6	18.5	18.5	18.5	52.961	0	70.846	26074000	16	3.14451131677726	0.0101769612290908	-2.86385869979858	-6.34657331164934	NbD030960.1;NbD030962.1	NbD030960.1	1609	putative UDP-rhamnose:rhamnosyltransferase 1 (XP_016510665.1)	Other
17.4924716949463	19.6030426025391	18.8929405212402	17.9635848999023	18.2171840667725	17.3565082550049	16.9311447143555	17.6871223449707			8	2	2	36.2	10.6	10.6	27.289	0	10.518	7838500	8	0.869585844193942	0.244746790639075	0.940020084381104	1.72640019348606	NbD031080.1	NbD031080.1	1615	proteasome subunit alpha type-6 (XP_016496808.1)	Other
18.4170684814453	18.8390121459961	17.317253112793	16.8790321350098	17.6765899658203	17.3732452392578	17.9993171691895	18.2901000976563			10	3	3	39.1	17.1	17.1	36.994	0	18.943	9343500	14	0.0192148480328128	0.973763283583256	0.0282783508300781	0.0565750795586339	NbD031106.1;NbD008810.1;NbD034382.1;NbD037531.1;NbD022384.1;NbE03060955.1;NbD048296.1;NbD034147.1	NbD031106.1;NbD008810.1;NbD034382.1	1616	glyceraldehyde-3-phosphate dehydrogenase, cytosolic (XP_016510865.1);glyceraldehyde-3-phosphate dehydrogenase, cytosolic (XP_016510865.1);glyceraldehyde-3-phosphate dehydrogenase, cytosolic-like (XP_019266503.1)	Other
22.1180686950684	20.8962993621826	21.2269973754883	20.6748676300049	18.1423492431641	17.0235767364502	17.3658103942871	17.3316822052002	+	Mock_DHQ	5	5	5	6.6	6.6	6.6	77.669	0	323.31	78770000	13	4.10625137323086	0.00427896558021456	3.76320362091064	9.48372337571125	NbE03061507.1;NbE05068035.1;NbD032416.1;NbD031165.1;NbD019235.1;NbE03058169.1;NbD003291.1;NbE05065085.1;NbD029717.1;NbE05068706.1;NbD018593.1;NbD018443.1;NbD023034.1	NbE03061507.1;NbE05068035.1;NbD032416.1;NbD031165.1;NbD019235.1;NbE03058169.1;NbD003291.1;NbE05065085.1;NbD029717.1;NbE05068706.1;NbD018593.1;NbD018443.1	1621	pyrophosphate-energized vacuolar membrane proton pump-like (XP_016496949.1);pyrophosphate-energized vacuolar membrane proton pump-like (XP_016496949.1);RNA (SMZ59132.1);pyrophosphate-energized vacuolar membrane proton pump-like (XP_016435105.1);py	Other
16.9442081451416	19.1893272399902	18.0753021240234	17.5231323242188	17.7167263031006	18.4013614654541	17.3915462493896	17.7809448242188			5	5	5	10.8	10.8	10.8	55.225	0	12.385	6856500	9	0.0758371317750307	0.894613957039549	0.110347747802734	0.211129022826589	NbD031353.1;NbD037953.1;NbD029306.1;NbD007099.1	NbD031353.1;NbD037953.1	1627	ATP synthase F1 subunit 1 (mitochondrion) (YP_173459.1);Partial, ATP synthase F1 subunit 1 (mitochondrion) (YP_173459.1)	Other
21.1378993988037	19.5676670074463	19.9687404632568	20.7477989196777	17.610481262207	18.1279792785645	16.4854297637939	16.6870918273926	+	Mock_DHQ	1	1	1	3	3	3	58.161	0	76.49	40443000	7	2.98962221045596	0.0124012401991793	3.12778091430664	5.9316789336752	NbD031445.1	NbD031445.1	1634	probable bifunctional methylthioribulose-1-phosphate dehydratase/enolase-phosphatase E1 1 (XP_019251698.1)	Other
17.1284065246582	18.6434326171875	17.9664039611816	19.3795185089111	17.474967956543	16.8712368011475	18.0503559112549	18.0536289215088			4	4	3	16.1	16.1	13.1	38.913	0	11.827	14629000	8	0.558801837701439	0.412389162115989	0.666893005371094	1.19773789937501	NbE05067293.1;NbD031515.1;NbD050945.1;NbE44070310.1	NbE05067293.1;NbD031515.1;NbD050945.1;NbE44070310.1	1637	ubiquitin receptor RAD23c-like isoform X1 (XP_009791274.1);ubiquitin receptor RAD23c-like (XP_016460141.1);ubiquitin receptor RAD23c-like (XP_016460141.1);ubiquitin receptor RAD23c-like (XP_016460141.1)	Other
18.1442241668701	19.5986709594727	16.8846797943115	19.1276473999023	20.5497131347656	22.1944828033447	21.6395359039307	22.1747798919678	+	Mock_DHQ	7	7	4	30.9	30.9	20.7	31.198	0	323.31	103490000	32	2.38120048059991	0.0265719588345143	-3.20082235336304	-4.48790284850728	NbE03061573.1;NbD031523.1	NbE03061573.1;NbD031523.1	1639	uncharacterized protein LOC104246394 (XP_009800507.1);uncharacterized protein LOC107763852 (XP_016437844.1)	Other
21.67555809021	18.8455505371094	19.4316158294678	20.78564453125	19.4524593353271	19.9892616271973	17.582368850708	20.3470020294189			6	6	2	13.1	13.1	4	71.278	0	25.271	67970000	15	0.420005865243868	0.512381502048323	0.841819286346436	0.947034459192876	NbD031637.1	NbD031637.1	1644	acid beta-fructofuranosidase AIV-18 (XP_009794076.1)	Other
18.4405860900879	19.5765323638916	18.9367809295654	18.3232917785645	21.4152431488037	21.1488609313965	19.8441257476807	22.332160949707	+	Mock_DHQ	6	6	6	33.3	33.3	33.3	27.919	0	126.06	83686000	24	2.16014031484577	0.0379708800478889	-2.36579990386963	-4.02542816064243	NbD031731.1;NbE05066500.1;NbD032441.1	NbD031731.1;NbE05066500.1;NbD032441.1	1647	psbP domain-containing protein 3, chloroplastic-like (XP_016470833.1);psbP domain-containing protein 3, chloroplastic-like (XP_016470833.1);psbP domain-containing protein 3, chloroplastic-like (XP_016470833.1)	Other
18.74294090271	19.5569705963135	20.6708984375	17.518684387207	17.3424129486084	20.5219078063965	19.4957218170166	18.0212287902832			2	2	2	19.5	19.5	19.5	12.4	0	4.4373	32900000	11	0.104331137948251	0.856400767773746	0.277055740356445	0.283329933289303	NbD031927.1	NbD031927.1	1651	uncharacterized protein LOC107765250 (XP_016439360.1)	SP (Sec/SPI)
16.9598197937012	16.7186889648438	17.4424285888672	16.6674709320068	16.5134391784668	18.8710517883301	18.4854202270508	19.3846912384033			2	2	2	20.5	20.5	20.5	15.045	0	40.619	20237000	14	1.09154726036287	0.171732223174136	-1.36654853820801	-2.09537512987217	NbD031940.1	NbD031940.1	1653	thioredoxin-like protein Clot (XP_016476266.1)	Other
18.0238800048828	16.9760704040527	16.1182537078857	17.6164493560791	20.6035861968994	17.2996559143066	20.076789855957	17.9860420227051			5	5	5	19.8	19.8	19.8	32.823	0	44.098	20013000	13	1.03936822181547	0.188354530397561	-1.80785512924194	-2.00858137244328	NbD042629.1;NbD031945.1	NbD042629.1;NbD031945.1	1655	adenylate kinase, chloroplastic (XP_019242945.1);adenylate kinase, chloroplastic (XP_019242945.1)	Other
25.1486053466797	21.9565620422363	24.1402416229248	25.0366172790527	24.6900844573975	24.2728424072266	25.1246299743652	19.8271961212158			14	14	14	44.9	44.9	44.9	38.163	0	323.31	2310300000	198	0.158415121766805	0.786461970055099	0.591818332672119	0.412423033112168	NbD032055.1;NbD000852.1	NbD032055.1;NbD000852.1	1657	GDSL esterase/lipase APG-like (XP_016444095.1);GDSL esterase/lipase APG-like (XP_016444095.1)	SP (Sec/SPI)
21.9443168640137	19.8691844940186	20.8808422088623	20.8566570281982	17.4021968841553	19.1014175415039	16.3076419830322	20.5995063781738			7	7	7	24.5	24.5	24.5	36.937	0	126.88	89690000	19	1.30276364092854	0.125131676740261	2.53505945205688	2.44985132821461	NbD032065.1;NbD007410.1	NbD032065.1;NbD007410.1	1658	probable voltage-gated potassium channel subunit beta (XP_019262513.1);probable voltage-gated potassium channel subunit beta (XP_019262513.1)	Other
23.4635105133057	22.6629257202148	24.4314136505127	23.9570407867432	23.984245300293	23.6169471740723	23.6702289581299	24.4456901550293			4	4	1	18.6	18.6	6.6	25.721	0	319.7	806120000	35	0.297584190034062	0.630266957452255	-0.300555229187012	-0.710635681341222	NbD032166.1;NbE44071564.1;NbD002378.1	NbD032166.1;NbE44071564.1;NbD002378.1	1660	cytochrome b561 and DOMON domain-containing protein At3g25290-like (XP_016445892.1);cytochrome b561 and DOMON domain-containing protein At3g25290-like (XP_016445892.1);cytochrome b561 and DOMON domain-containing protein At3g25290-like (XP_016445892.1	SP (Sec/SPI)
21.393253326416	25.1295509338379	23.8011436462402	22.7651882171631	22.4242687225342	22.3051338195801	23.037145614624	23.801342010498			14	11	11	41.9	32.7	32.7	42.714	0	254.9	564470000	79	0.170875082117075	0.772995370388768	0.380311489105225	0.440908383606272	NbD032270.1;NbD032306.1;NbE03053768.1	NbD032270.1;NbD032306.1;NbE03053768.1	1662	glyceraldehyde 3-phosphate dehydrogenase-A (BAP91041.1);glyceraldehyde 3-phosphate dehydrogenase-A (BAP91041.1);glyceraldehyde-3-phosphate dehydrogenase A, chloroplastic (XP_019225118.1)	Other
19.5946846008301	21.5764408111572	21.2984371185303	19.6496734619141	21.5115699768066	22.4514617919922	21.626537322998	23.632230758667			7	7	3	34.9	34.9	13.8	24.055	0	32.369	231670000	30	1.31385841265531	0.123327630740779	-1.77564096450806	-2.46867770756668	NbE44073574.1;NbD032391.1	NbE44073574.1;NbD032391.1	1668	ATP-dependent Clp protease ATP-binding subunit CLPT2, chloroplastic-like (XP_016459017.1);ATP-dependent Clp protease ATP-binding subunit CLPT2, chloroplastic-like (XP_016459017.1)	Other
24.9533138275146	24.3090400695801	24.9117774963379	23.3838996887207	21.8419933319092	21.0383186340332	20.9615516662598	21.739294052124	+	Mock_DHQ	16	16	4	39.3	39.3	11.1	46.783	0	323.31	798810000	88	3.34864843467939	0.00857555474845433	2.99421834945679	6.92747713069253	NbD032401.1	NbD032401.1	1669	isocitrate dehydrogenase [NADP]-like (XP_016443611.1)	Other
18.8871784210205	18.088249206543	18.5325984954834	20.4273662567139	19.2802543640137	21.5257835388184	21.9303779602051	21.3938312530518			7	7	7	29.2	29.2	29.2	36.046	0	48.684	92650000	26	1.40122419217489	0.107402552958226	-2.04871368408203	-2.61788357272899	NbD032406.1	NbD032406.1	1670	uncharacterized protein LOC107829709 (XP_016512661.1)	Other
23.989538192749	23.4475841522217	24.0299377441406	23.9834632873535	23.6519565582275	21.830472946167	23.5952548980713	22.897647857666			18	18	2	50.6	50.6	6.2	53.412	0	323.31	685590000	88	1.00252908985041	0.19793323721795	0.868797779083252	1.94738062969314	NbD032556.1	NbD032556.1	1677	NADP-dependent glyceraldehyde-3-phosphate dehydrogenase (XP_019231097.1)	Other
23.4293079376221	23.6626434326172	24.0689086914063	23.0851631164551	23.3780899047852	23.2201194763184	23.4937496185303	23.9715843200684			16	16	15	64.1	64.1	60.7	41.26	0	205.75	796850000	97	0.0616152912156096	0.913708188958475	0.0456199645996094	0.173810656362168	NbD032580.1	NbD032580.1	1678	cysteine synthase, chloroplastic/chromoplastic-like (XP_016498851.1)	Other
25.3732852935791	21.8211193084717	22.0492973327637	22.1029033660889	26.7108287811279	26.2545604705811	26.0695018768311	23.5650005340576			9	9	6	50.9	50.9	34.9	17.003	0	323.31	1877300000	70	1.35997697896757	0.115809974756558	-2.81332159042358	-2.54721957394054	NbD032611.1;NbD026843.1;NbE44073039.1;NbD000188.1;NbE03061933.1;NbD035940.1;NbE03062139.1	NbD032611.1;NbD026843.1;NbE44073039.1	1679	glycine-rich RNA-binding protein-like (XP_019252028.1);glycine-rich RNA-binding protein-like (XP_016461536.1);glycine-rich RNA-binding protein-like (XP_019252028.1)	Other
20.6187191009521	22.5929069519043	22.5408267974854	22.0186920166016	21.1585693359375	22.4487686157227	22.6603374481201	23.1165943145752			21	11	3	68.8	40.4	10.7	42.488	0	211.06	291110000	86	0.266668641871451	0.663111661817902	-0.403281211853027	-0.647679302405556	NbD032652.1	NbD032652.1	1680	phosphoglycerate kinase, cytosolic-like (XP_019247706.1)	Other
19.3644638061523	20.5859127044678	20.4267520904541	18.4191780090332	17.6733531951904	18.0254535675049	17.9697685241699	17.6578063964844			5	5	5	11.3	11.3	11.3	65.209	0	27.861	26045000	11	1.95938805312558	0.0502150856600476	1.86748123168945	3.6288506955811	NbE05065507.1;NbD033064.1;NbD052067.1;NbD007773.1;NbE44072258.1;NbE03059058.1;NbE44069044.1;NbD034243.1	NbE05065507.1;NbD033064.1;NbD052067.1	1688	pyruvate kinase isozyme A, chloroplastic (XP_009795971.1);pyruvate kinase isozyme A, chloroplastic (XP_009795971.1);Partial, pyruvate kinase isozyme A, chloroplastic (XP_009795971.1)	Other
23.3054943084717	24.1486434936523	23.6374359130859	21.5577735900879	21.9836368560791	21.938835144043	21.8815898895264	22.3552265167236			28	10	4	50.6	19.6	8	70.894	0	323.31	445310000	60	1.01079808435657	0.197006428776888	1.12251472473145	1.96111468141874	NbD033096.1	NbD033096.1	1689	heat shock cognate 70 kDa protein 2 (XP_016483165.1)	Other
19.3011531829834	16.919771194458	16.4907550811768	18.9912281036377	19.7743625640869	19.6938247680664	19.241886138916	21.2667655944824			7	7	7	14	14	14	51.399	0	11.198	48386000	9	1.31408296520942	0.123327630740779	-2.06848287582397	-2.46905900828466	NbD033238.1	NbD033238.1	1693	UDP-glycosyltransferase 74F2-like (XP_019227499.1)	Other
20.8896312713623	20.4938468933105	21.0324115753174	17.1597537994385	17.6629028320313	17.5098571777344	18.5503425598145	15.8064994812012			4	4	0	36	36	0	14.061	0	33.296	41845000	9	1.22572079440409	0.140081694640257	2.51151037216187	2.31977323451108	NbD033301.1;NbD029198.1	NbD033301.1	1696	60S ribosomal protein L22-3-like (XP_019240556.1)	Other
17.9737644195557	16.3136081695557	18.8082599639893	17.527645111084	16.5514221191406	18.396520614624	17.8311920166016	18.2348613739014			7	2	2	18.5	4.8	4.8	52.155	0	4.8399	7375600	4	0.0513843491365645	0.927535399045377	-0.097679615020752	-0.146381621220803	NbE05064110.1;NbD033305.1	NbE05064110.1;NbD033305.1	1697	histidinol dehydrogenase, chloroplastic isoform X1 (XP_018627282.1);histidinol dehydrogenase, chloroplastic isoform X1 (XP_018627282.1)	Other
19.8872528076172	22.0146465301514	19.0131530761719	19.1231307983398	20.353048324585	20.6231918334961	19.91623878479	20.7335548400879			13	5	5	31.8	11.7	11.7	51.938	0	23.119	81615000	20	0.221099031415506	0.710966535369165	-0.396962642669678	-0.551769667482887	NbD044987.1;NbD033314.1	NbD044987.1;NbD033314.1	1698	elongation factor TuA, chloroplastic (XP_016478946.1);elongation factor TuA, chloroplastic (XP_016478946.1)	Other
19.7678318023682	18.9931659698486	20.4621391296387	17.5352458953857	17.9218101501465	18.257963180542	17.3757305145264	18.611198425293			6	6	6	12.9	12.9	12.9	77.438	0	36.768	27141000	7	0.845773840417491	0.251516788688335	1.14792013168335	1.6866944972407	NbD033375.1;NbD048808.1;NbD033901.1;NbD027580.1;NbD048809.1;NbE44070663.1;NbD025514.1;NbD028854.1	NbD033375.1;NbD048808.1;NbD033901.1;NbD027580.1;NbD048809.1	1699	phenylalanine ammonia-lyase (XP_019254749.1);phenylalanine ammonia-lyase (XP_016470390.1);phenylalanine ammonia-lyase-like (XP_016443986.1);phenylalanine ammonia-lyase (XP_019227727.1);Partial, phenylalanine ammonia-lyase (XP_016470390.1)	Other
20.312629699707	21.1192722320557	20.7477989196777	19.010669708252	20.4667263031006	20.3073024749756	19.9244537353516	16.2941741943359			6	6	2	26.8	26.8	7.8	42.416	0	16.397	63038000	15	0.427260602913897	0.506941500756968	1.04942846298218	0.960519700038676	NbD033424.1	NbD033424.1	1703	uncharacterized protein LOC109206053 (XP_019224368.1)	Other
21.2170886993408	20.3762359619141	20.5807704925537	19.6891555786133	17.5747814178467	17.9252967834473	15.9322481155396	18.2662982940674	+	Mock_DHQ	5	5	5	6.4	6.4	6.4	116.57	0	9.1265	38856000	10	2.62062210263511	0.0191487702469425	3.04115653038025	5.02363325602512	NbE05067285.1;NbE05067284.1;NbD033492.1	NbE05067285.1;NbE05067284.1;NbD033492.1	1706	valine--tRNA ligase, mitochondrial 1-like isoform X1 (XP_019260415.1);valine--tRNA ligase, mitochondrial 1-like isoform X1 (XP_019260415.1);valine--tRNA ligase, mitochondrial 1-like isoform X1 (XP_019260415.1)	Other
20.0836868286133	17.9142093658447	18.0929527282715	18.7427768707275	16.6830062866211	17.2040328979492	17.5690956115723	17.8431606292725			3	3	3	4.1	4.1	4.1	101.42	0	173.22	16016000	8	1.33599044416782	0.120055048459635	1.3835825920105	2.50631072893148	NbD033587.1	NbD033587.1	1709	protein argonaute 4-like (XP_019252085.1)	Other
21.0960330963135	23.167724609375	22.4228057861328	21.527645111084	21.2935619354248	21.4399967193604	21.6336498260498	22.891227722168			14	14	14	32.9	32.9	32.9	69.147	0	143.44	228340000	65	0.155243514991121	0.791041240448023	0.238943099975586	0.40510334074649	NbD033674.1;NbE44072718.1	NbD033674.1;NbE44072718.1	1712	phosphoglucomutase, chloroplastic (XP_019236494.1);phosphoglucomutase, chloroplastic isoform X3 (XP_009784250.1)	Other
20.0710372924805	23.1277828216553	20.9183807373047	21.8501071929932	18.3153095245361	17.8362064361572	18.3271579742432	17.5322570800781	+	Mock_DHQ	9	9	9	37.7	37.7	37.7	37.636	0	323.31	94217000	34	2.65575349714823	0.0185747643385931	3.48909425735474	5.10558105910882	NbD033758.1;NbD011689.1	NbD033758.1;NbD011689.1	1713	peroxidase 17 (XP_019225405.1);peroxidase 17 (XP_019225405.1)	SP (Sec/SPI)
20.4436435699463	21.5124378204346	20.5514984130859	20.8035697937012	19.8656997680664	19.6006317138672	19.448974609375	21.7149829864502			3	3	3	18.7	18.7	18.7	19.426	0	79.963	85397000	21	0.536578482422453	0.427040184405333	0.670215129852295	1.15849643838678	NbD033856.1	NbD033856.1	1719	mavicyanin (XP_019258453.1)	SP (Sec/SPI)
20.6836318969727	21.183500289917	21.1482410430908	21.0556316375732	18.3294849395752	16.4203338623047	16.4008026123047	16.2143001556396	+	Mock_DHQ	3	3	3	12.2	12.2	12.2	40.241	0	280.41	67186000	13	3.74198828822875	0.0059634129483544	4.17652082443237	8.1690699559539	NbD033916.1	NbD033916.1	1720	PI-PLC X domain-containing protein At5g67130 (XP_009792587.1)	SP (Sec/SPI)
17.3518295288086	21.3150653839111	22.5345726013184	21.5307903289795	17.3576049804688	18.5219650268555	16.6273612976074	17.4801120758057			1	1	1	14.4	14.4	14.4	10.249	0.00048757	2.9051	88601000	6	1.41454140408876	0.10599570092665	3.18630361557007	2.64078864394568	NbD033971.1	NbD033971.1	1722	non-specific lipid-transfer protein 2-like (XP_009777694.1)	SP (Sec/SPI)
17.3959865570068	17.6745986938477	16.8962306976318	17.9897041320801	17.5218105316162	17.6534748077393	17.6815395355225	18.499231338501			2	2	1	14.4	14.4	6.9	21.956	0	7.2118	11968000	8	0.497109442779141	0.451876747344396	-0.349884033203125	-1.08804095449694	NbD034023.1	NbD034023.1	1726	Partial, peroxidase 47-like (XP_016434882.1)	SP (Sec/SPI)
20.4258308410645	21.2218151092529	20.9711284637451	20.2152538299561	20.139835357666	20.6087379455566	20.4644336700439	22.4889793395996			10	10	2	38.5	38.5	14	38.07	0	114.53	119710000	56	0.142084328443974	0.803279763352918	-0.216989517211914	-0.374420647837108	NbD034030.1;NbD000335.1	NbD034030.1;NbD000335.1	1727	2-alkenal reductase (NADP( )-dependent) (XP_009782873.1);Partial, 2-alkenal reductase (NADP( )-dependent)-like (XP_016507936.1)	Other
20.8835296630859	19.7444858551025	19.1648426055908	15.474949836731	18.0860385894775	22.1206016540527	21.9078216552734	18.9852085113525			6	1	1	34.6	7.9	7.9	23.587	0	6.8831	79726000	9	0.415532980996727	0.515777955188617	-1.4579656124115	-0.938695228988562	NbD034130.1	NbD034130.1	1729	peroxiredoxin Q, chloroplastic-like (XP_016452605.1)	Other
20.8443717956543	20.0688095092773	20.6011390686035	17.0838222503662	21.3803100585938	17.5163860321045	20.4476852416992	16.871639251709			4	4	4	44	44	44	11.297	0	9.8853	63031000	12	0.16385048814454	0.779554660491183	0.59553050994873	0.42490145636991	NbD034176.1;NbD042565.1;NbD007622.1;NbD014885.1;NbD032809.1;NbD001738.1;NbD022762.1;NbD008314.1;NbD000258.1	NbD034176.1;NbD042565.1;NbD007622.1;NbD014885.1;NbD032809.1;NbD001738.1;NbD022762.1;NbD008314.1	1730	small ubiquitin-related modifier 1-like (XP_019227145.1);small ubiquitin-related modifier 2-like (XP_009763523.1);Partial, small ubiquitin-related modifier 1-like (XP_019238417.1);small ubiquitin-related modifier 1-like (XP_019238417.1);small ubiq	Other
16.9165534973145	16.9127349853516	18.370756149292	17.021900177002	20.2904148101807	16.5297718048096	19.7237739562988	18.667610168457			7	7	3	17.8	17.8	8.3	60.482	0	23.022	14556000	15	0.829661387947662	0.259283084370424	-1.49740648269653	-1.65978823930979	NbD034185.1;NbE44070297.1	NbD034185.1;NbE44070297.1	1732	trigger factor-like protein TIG, Chloroplastic (XP_016503893.1);trigger factor-like protein TIG, Chloroplastic (XP_009778665.1)	Other
17.5066528320313	19.8267784118652	19.3283424377441	17.3175182342529	18.2726020812988	17.2967624664307	16.3460998535156	18.2140922546387			2	2	2	7.1	7.1	7.1	51.619	0	276.49	12165000	7	0.579124876853602	0.39788422314605	0.962433815002441	1.23338083832158	NbD034359.1;NbD025765.1	NbD034359.1;NbD025765.1	1743	uridine 5-monophosphate synthase-like (XP_016472649.1);uridine 5-monophosphate synthase-like (XP_016472649.1)	Other
20.4775371551514	20.442024230957	20.0783538818359	19.9479217529297	20.8468208312988	20.8866577148438	21.2223472595215	19.505989074707			5	4	1	47.5	41.5	17.8	12.993	0	168.27	84583000	18	0.418281087973315	0.513405469863392	-0.378994464874268	-0.943821070484393	NbD034443.1	NbD034443.1	1745	thioredoxin H-type 2 (XP_019229489.1)	Other
16.9657440185547	17.3568992614746	17.5129871368408	17.2888011932373	18.9441223144531	19.0798397064209	19.8721485137939	17.1726779937744			3	3	3	5.3	5.3	5.3	49.486	0	6.5377	26352000	6	1.36603699961189	0.114615623641786	-1.48608922958374	-2.55757583517212	NbD034453.1;NbD011084.1	NbD034453.1;NbD011084.1	1746	agmatine coumaroyltransferase-2-like (XP_009779173.1);agmatine coumaroyltransferase-2-like (XP_009779173.1)	Other
22.0568561553955	17.4687328338623	20.4871883392334	20.7444362640381	16.9263000488281	20.6937046051025	21.4988212585449	19.6243534088135			18	4	4	46.9	11.8	11.8	61.059	0	9.5905	115420000	13	0.136845741844953	0.810549088380553	0.503508567810059	0.36206075078313	NbD034490.1	NbD034490.1	1747	2,3-bisphosphoglycerate-independent phosphoglycerate mutase-like (XP_016514948.1)	Other
20.6133327484131	23.9224319458008	22.9002132415771	22.0945510864258	24.5259380340576	24.9686870574951	24.3482723236084	25.8658485412598			11	11	2	49.6	49.6	15.7	28.552	0	323.31	1020400000	96	1.77296924805425	0.0620718178721892	-2.54455423355103	-3.27790291538581	NbD034492.1	NbD034492.1	1748	chloroplast PsbP4 precursor (AFH58004.1)	Other
17.1856307983398	17.7502880096436	16.7958030700684	17.974437713623	16.7338104248047	19.2834224700928	18.9289989471436	20.1096782684326			8	2	2	33.2	7.3	7.3	43.55	0	52.752	33314000	9	0.877699797138854	0.243027639054112	-1.33743762969971	-1.73991620004056	NbD034546.1	NbD034546.1	1749	12-oxophytodienoate reductase 3 (XP_019256011.1)	Other
21.0513896942139	20.2616672515869	21.172248840332	20.2445831298828	20.6825180053711	19.8956203460693	19.9443511962891	19.3493595123291			6	6	6	27	27	27	30.018	0	59.755	73789000	17	0.992357655388508	0.200794929538265	0.714509963989258	1.93048821955648	NbD034601.1;NbD029514.1	NbD034601.1;NbD029514.1	1750	50S ribosomal protein L3, chloroplastic (XP_019229525.1);50S ribosomal protein L3, chloroplastic (XP_019229525.1)	Other
18.3449020385742	19.7705116271973	19.8042163848877	18.1308937072754	17.8035049438477	16.9396438598633	18.6856861114502	17.8440418243408			2	2	2	20.3	20.3	20.3	16.193	0	123.19	30590000	11	1.08347873484908	0.174105169921506	1.19441175460815	2.08194231119113	NbD034616.1	NbD034616.1	1751	uncharacterized protein LOC104115016 (XP_009623879.1)	Other
21.7443542480469	20.0316047668457	20.9719696044922	19.7279167175293	20.7991485595703	20.9594306945801	20.9097633361816	21.774507522583			13	13	2	31.6	31.6	3.5	67.129	0	221.4	130490000	44	0.428437379969531	0.506275488769933	-0.491751194000244	-0.962702472411045	NbD034758.1	NbD034758.1	1755	probable methylenetetrahydrofolate reductase (XP_016435015.1)	Other
16.6961517333984	20.1465644836426	19.0650539398193	18.8470821380615	18.1500644683838	17.5397891998291	18.3710536956787	19.2572765350342			6	6	3	31.5	31.5	17.9	27.121	0	25.905	20194000	18	0.173141513268867	0.769813899036528	0.359167098999023	0.446044684047872	NbD034762.1;NbD051264.1	NbD034762.1;NbD051264.1	1756	isopentenyl-diphosphate Delta-isomerase I (XP_016488563.1);isopentenyl-diphosphate Delta-isomerase I (XP_009608528.1)	Other
16.8072967529297	19.7501411437988	20.2081241607666	19.0614719390869	16.9572658538818	17.7585105895996	17.5995426177979	16.6530838012695			8	3	3	19.3	10.2	10.2	43.521	0	6.1761	17208000	4	1.12291838109492	0.163071628010249	1.7146577835083	2.14765568821402	NbD034833.1;NbE44071419.1;NbD016255.1	NbD034833.1;NbE44071419.1	1757	ERBB-3 BINDING PROTEIN 1-like (XP_019229109.1);ERBB-3 BINDING PROTEIN 1-like (XP_016493972.1)	Other
20.0107250213623	20.9413452148438	20.5688533782959	17.915922164917	16.5134601593018	17.167896270752	17.0716457366943	17.2330780029297	+	Mock_DHQ	2	2	2	19	19	19	24.793	0	152.13	29165000	7	2.20563747867418	0.0364033269925435	2.8626914024353	4.1182859916048	NbD034834.1	NbD034834.1	1758	Ran binding protein (ABS50234.1)	Other
17.7370090484619	20.32958984375	19.3016891479492	17.8635082244873	16.5971851348877	18.3359050750732	16.4085712432861	19.7184658050537			3	3	3	9.7	9.7	9.7	43.349	0	6.789	24935000	6	0.473497922706502	0.468604199774593	1.04291725158691	1.04537228450136	NbD050008.1;NbD034838.1	NbD050008.1;NbD034838.1	1759	protein PMR5-like (XP_009622720.1);protein PMR5-like (XP_009766231.1)	Other
22.7179985046387	23.9917888641357	23.1418018341064	24.0227603912354	17.7243709564209	23.6655731201172	21.258394241333	22.2292594909668			12	9	8	30.5	22.9	20.9	56.568	0	118.83	797170000	80	0.866968964548926	0.244773255286428	2.24918794631958	1.72203967610088	NbD034870.1	NbD034870.1	1761	serine carboxypeptidase-like (XP_019236464.1)	SP (Sec/SPI)						SCPL48
24.7007579803467	23.853099822998	23.0977382659912	22.5711250305176	23.6112174987793	23.9169788360596	22.9749660491943	24.1040554046631			25	25	4	34.6	34.6	7.8	102.63	0	323.31	821810000	103	0.0650595223920402	0.908240542279154	-0.0961241722106934	-0.182932586929867	NbE44071929.1;NbD034912.1;NbE44071928.1;NbD037217.1;NbD002250.1	NbE44071929.1;NbD034912.1;NbE44071928.1;NbD037217.1	1762	ATP-dependent Clp protease ATP-binding subunit ClpA homolog CD4B, chloroplastic-like (XP_016476811.1);ATP-dependent Clp protease ATP-binding subunit ClpA homolog CD4B, chloroplastic-like (XP_016476811.1);chloroplast ATP-dependent Clp protease chaperon	Other
21.5280265808105	19.3474788665771	19.4382724761963	18.994104385376	16.481517791748	17.0947608947754	17.266508102417	18.2187671661377	+	Mock_DHQ	4	4	4	29.1	29.1	29.1	25.474	0	7.6543	32150000	6	2.03540246412788	0.0455853636995429	2.56158208847046	3.77658836130709	NbD035095.1	NbD035095.1	1771	glutathione S-transferase-like (XP_016514601.1)	Other
25.4751262664795	23.9714965820313	24.5137634277344	24.9893646240234	24.1749324798584	23.6213150024414	23.6432838439941	23.7995643615723			18	18	1	68.6	68.6	5.5	28.765	0	323.31	1312900000	87	1.43552837234464	0.103245177538248	0.927663803100586	2.67697910004268	NbD035150.1	NbD035150.1	1772	14-3-3-like protein A (XP_019226625.1)	Other
24.3550128936768	22.0128059387207	20.746488571167	24.3135433197021	22.2867546081543	20.9066123962402	19.7788600921631	20.6005039215088			11	6	6	22.4	13.2	13.2	56.207	0	167.2	768140000	77	0.974761898675171	0.205657002026267	1.96377992630005	1.90126712237561	NbD035156.1	NbD035156.1	1773	serine carboxypeptidase-like 20 (XP_016504046.1)	Other
22.5037307739258	19.7937774658203	21.9507369995117	21.5536556243896	22.0533142089844	22.1754817962646	21.3173866271973	17.2841815948486			4	2	2	17	7	7	23.403	0	293.11	142760000	19	0.231009855665269	0.702528764105079	0.742884159088135	0.57297479941732	NbD035195.1	NbD035195.1	1776	1,2-dihydroxy-3-keto-5-methylthiopentene dioxygenase 2 (XP_016511232.1)	Other
18.6791362762451	18.7129707336426	19.7447814941406	18.5431003570557	16.9019641876221	17.5919418334961	17.2052936553955	16.5276165008545	+	Mock_DHQ	4	4	4	14.4	14.4	14.4	51.513	0	169.86	14621000	16	2.69941698669117	0.0177540755578138	1.86329317092896	5.20868890599846	NbD035294.1;NbD049478.1	NbD035294.1;NbD049478.1	1778	bifunctional aspartate aminotransferase and glutamate/aspartate-prephenate aminotransferase (XP_009776150.1);bifunctional aspartate aminotransferase and glutamate/aspartate-prephenate aminotransferase (XP_009776150.1)	Other
18.8583583831787	21.1004676818848	18.9717178344727	19.3275089263916	16.8286590576172	18.9244823455811	18.2007389068604	17.6723251342773			7	7	7	19.6	19.6	19.6	56.443	0	110.68	32711000	26	1.28866343576677	0.127195543447332	1.65796184539795	2.4259612879679	NbE03055354.1;NbD035299.1;NbD050759.1;NbD015477.1	NbE03055354.1;NbD035299.1;NbD050759.1;NbD015477.1	1779	inositol-3-phosphate synthase (XP_016440786.1);inositol-3-phosphate synthase (XP_016440786.1);inositol-3-phosphate synthase (XP_016440786.1);inositol-3-phosphate synthase-like (XP_016488491.1)	Other
18.5924415588379	17.829288482666	20.4705047607422	17.4558410644531	17.7681655883789	17.3571224212646	16.70969581604	17.7804775238037			3	3	3	3	3	3	112.05	0	6.1666	13563000	5	0.824627912223505	0.260634922230774	1.18315362930298	1.65137544976551	NbD035351.1;NbD028945.1	NbD035351.1;NbD028945.1	1781	insulin-degrading enzyme-like 1, peroxisomal (XP_016503525.1);insulin-degrading enzyme-like 1, peroxisomal (XP_019261999.1)	Other
18.5356025695801	18.709171295166	15.97620677948	17.4192199707031	18.9408302307129	19.9598541259766	18.9331550598145	21.5308380126953			4	4	4	18.3	18.3	18.3	34.414	0	323.31	41491000	17	1.32187383236695	0.122274735059322	-2.1811192035675	-2.48229486097495	NbD035387.1;NbD006910.1	NbD035387.1;NbD006910.1	1782	haloacid dehalogenase-like hydrolase domain-containing protein At4g39970 (XP_016498902.1);haloacid dehalogenase-like hydrolase domain-containing protein At4g39970 (XP_016498902.1)	Other
23.4809913635254	21.5800800323486	23.2348232269287	22.1515884399414	21.9515190124512	17.9511795043945	21.5486793518066	19.8535995483398			13	5	1	46.2	17.5	2.7	41.728	0	121.88	260980000	29	1.18214337109288	0.148161392897693	2.28562641143799	2.24664064120382	NbD035508.1;NbD052248.1;NbD024063.1;NbD038228.1	NbD035508.1;NbD052248.1;NbD024063.1	1785	actin-7-like (XP_019226201.1);actin-7 (XP_019245947.1);actin-7 (XP_019245947.1)	Other
16.4024448394775	17.0199165344238	19.9945182800293	17.7906150817871	23.0635032653809	23.96022605896	23.1352233886719	21.9556407928467	+	Mock_DHQ	3	3	1	27.4	27.4	7.4	19.002	0	17.489	269220000	26	2.97845914586289	0.0124012401991793	-5.2267746925354	-5.90259156852195	NbD035657.1	NbD035657.1	1790	photosystem II repair protein PSB27-H1, chloroplastic-like (XP_016516160.1)	Other
19.0352611541748	21.0107250213623	20.1271686553955	19.5024394989014	16.9655208587646	17.1025276184082	17.7583770751953	17.0232582092285	+	Mock_DHQ	4	4	4	22.6	22.6	22.6	29.862	0	98.186	23675000	11	2.94585767399359	0.0126839022963361	2.70647764205933	5.81825049137861	NbD035825.1;NbD027740.1	NbD035825.1;NbD027740.1	1793	proteasome subunit alpha type-1-B-like (XP_009771200.1);proteasome subunit alpha type-1-B-like (XP_009771200.1)	Other
25.8068084716797	21.9886722564697	22.7719306945801	22.8102931976318	16.6581192016602	17.3790454864502	19.0587215423584	19.1940021514893	+	Mock_DHQ	14	12	2	44.8	41	12.6	29.571	0	230.62	634160000	38	2.61975870641638	0.0191487702469425	5.27195405960083	5.02163049987397	NbD035868.1;NbD044603.1	NbD035868.1;NbD044603.1	1795	14-3-3 protein 9-like isoform X1 (XP_019234881.1);14-3-3 protein 8 isoform X1 (XP_018629965.1)	Other
23.6149272918701	22.2513599395752	23.3751754760742	22.6971874237061	22.5814590454102	22.3341274261475	21.5232486724854	20.6657905578613			7	7	7	17.3	17.3	17.3	50.155	0	152.27	336970000	36	1.19100109397937	0.145771269907662	1.20850610733032	2.26148318927179	NbD035885.1;NbD005366.1	NbD035885.1	1796	BAHD acyltransferase DCR (XP_019238065.1)	Other
23.1940765380859	21.9289684295654	21.1223106384277	21.5608081817627	23.488733291626	22.7965965270996	22.7002391815186	23.323335647583			8	8	0	45.6	45.6	0	27.406	0	200.51	366580000	36	1.22333644143472	0.140248363974533	-1.12568521499634	-2.31576421193931	NbD035922.1;NbD007480.1	NbD035922.1;NbD007480.1	1797	L-ascorbate peroxidase 2, cytosolic-like (XP_016433193.1);L-ascorbate peroxidase 2, cytosolic-like (XP_016433193.1)	Other
22.9385852813721	18.9732322692871	20.9319286346436	20.8194828033447	20.777961730957	16.7312431335449	18.1101551055908	17.6790599822998			5	5	2	24.2	24.2	12.1	27.313	0	226.4	97720000	14	1.14456341220563	0.157652318124699	2.59120225906372	2.18378403524488	NbD036029.1	NbD036029.1	1799	proteasome subunit alpha type-4 (XP_016466270.1)	Other
19.0715351104736	17.2773056030273	16.5132484436035	17.5243587493896	17.9126319885254	17.7237415313721	17.4754543304443	16.8543643951416			5	5	5	6.1	6.1	6.1	117.39	0	10.282	16799000	11	0.0639048114760296	0.90978043725215	0.105063915252686	0.179880508935164	NbE44072751.1;NbD036051.1;NbD045747.1	NbE44072751.1;NbD036051.1	1800	NHL repeat-containing protein 2 (XP_009790946.1);NHL repeat-containing protein 2 (XP_009790946.1)	Other
26.8271141052246	25.4616394042969	26.1992359161377	24.1341438293457	26.2073020935059	25.8440742492676	25.4754657745361	25.598949432373			23	23	5	39.8	39.8	8.8	79.461	0	173.39	3216100000	155	0.0752288454091588	0.89499554376401	-0.125914573669434	-0.209551293327811	NbD036057.1	NbD036057.1	1801	transketolase, chloroplastic-like (XP_019244962.1)	Other
22.2211666107178	22.2493362426758	21.9343433380127	21.5483493804932	20.87717628479	21.114896774292	20.9213619232178	21.0019588470459	+	Mock_DHQ	10	10	10	29.6	29.6	29.6	48.305	0	38.661	186310000	34	2.97667209398136	0.0124012401991793	1.00945043563843	5.89794499237869	NbD036080.1;NbD006713.1;NbE05063917.1;NbD020747.1	NbD036080.1;NbD006713.1;NbE05063917.1	1802	malate dehydrogenase [NADP], chloroplastic-like (XP_019236167.1);malate dehydrogenase [NADP], chloroplastic-like isoform X1 (XP_016454402.1);malate dehydrogenase [NADP], chloroplastic-like isoform X2 (XP_016454403.1)	Other
17.6922073364258	20.044734954834	19.03098487854	16.9686107635498	17.0645141601563	17.529354095459	17.826135635376	18.6054248809814			4	4	2	10.6	10.6	6.2	49.885	0	57.157	9572900	6	0.391495498422929	0.534740799228764	0.677777290344238	0.893538645356341	NbD036231.1;NbD037444.1;NbD010014.1;NbE05064208.1;NbD016768.1;NbE05063019.1;NbE05066073.1;NbD001830.1;NbE05068816.1	NbD036231.1;NbD037444.1;NbD010014.1;NbE05064208.1;NbD016768.1;NbE05063019.1;NbE05066073.1;NbD001830.1;NbE05068816.1	1804	ATP-dependent 6-phosphofructokinase 6-like (XP_019223602.1);ATP-dependent 6-phosphofructokinase 6-like (XP_019223602.1);ATP-dependent 6-phosphofructokinase 6-like isoform X1 (XP_019251985.1);ATP-dependent 6-phosphofructokinase 6-like isoform X1 (XP	Other
17.1815872192383	16.8277969360352	16.6168003082275	18.0440673828125	15.9829435348511	17.9059505462646	17.899829864502	19.9811992645264			5	5	5	26	26	26	33.238	0	43.106	16250000	13	0.387337265034757	0.537176303406236	-0.774917840957642	-0.885666182055229	NbD036238.1;NbD014119.1	NbD036238.1	1805	protein IN2-1 homolog B-like isoform X1 (XP_019232688.1)	Other
25.6966514587402	23.917797088623	24.4502925872803	26.1254196166992	23.3355178833008	23.1335945129395	22.4331092834473	23.6232147216797			16	16	3	32.1	32.1	9.2	56.498	0	288.48	2461300000	191	1.79801939238806	0.0605508854677619	1.9161810874939	3.32418176168273	NbD036333.1;NbD036334.1	NbD036333.1;NbD036334.1	1808	serine carboxypeptidase-like (XP_019237181.1);Partial, serine carboxypeptidase-like (XP_016464516.1)	SP (Sec/SPI)
19.5451374053955	21.3010635375977	19.958438873291	19.2280673980713	20.1586933135986	19.7737350463867	20.7636070251465	20.5076560974121			11	11	2	23.6	23.6	4.2	70.956	0	63.417	69308000	44	0.234542706237902	0.699131835870093	-0.292746067047119	-0.580485022160079	NbD036341.1;NbD037733.1	NbD036341.1;NbD037733.1	1809	polyadenylate-binding protein 2-like isoform X1 (XP_019263511.1);Partial, polyadenylate-binding protein 8-like isoform X2 (XP_019263512.1)	Other
17.7063751220703	19.2453022003174	17.4254703521729	18.5018367767334	19.3371028900146	21.1383991241455	19.849588394165	21.6597061157227			3	3	3	14.7	14.7	14.7	32.13	0	17.717	60870000	14	1.80993938064176	0.0599506232963992	-2.27645301818848	-3.3462951405757	NbD036369.1;NbD048152.1	NbD036369.1	1811	heme oxygenase 1, chloroplastic (XP_019246804.1)	Other
16.2254524230957	19.3055667877197	17.8247604370117	16.1436023712158	17.8085746765137	18.7367115020752	18.6958808898926	20.8263282775879			3	3	3	11.4	11.4	11.4	37.297	0	64.93	27547000	8	0.83228365315449	0.258550941816917	-1.64202833175659	-1.66416957439105	NbD036377.1;NbE05065835.1;NbD050589.1	NbD036377.1;NbE05065835.1;NbD050589.1	1812	protein-ribulosamine 3-kinase, chloroplastic isoform X4 (XP_016480497.1);protein-ribulosamine 3-kinase, chloroplastic isoform X3 (XP_016480496.1);protein-ribulosamine 3-kinase, chloroplastic isoform X3 (XP_016480496.1)	Other
25.7930030822754	25.4075298309326	25.6510524749756	24.1224994659424	25.5418262481689	25.5818729400635	25.6703624725342	25.7413940429688			11	11	9	42.9	42.9	32.4	35.959	0	273.04	3553100000	114	0.456693274105576	0.48184720503524	-0.390342712402344	-1.0147419868674	NbD044058.1;NbD036389.1	NbD044058.1;NbD036389.1	1814	carbonic anhydrase, chloroplastic isoform X1 (XP_016443404.1);carbonic anhydrase, chloroplastic isoform X1 (XP_019237480.1)	Other
22.1567516326904	20.4243965148926	21.0951309204102	20.26051902771	21.1094856262207	21.0358371734619	20.4130744934082	20.1634922027588			4	4	4	20.3	20.3	20.3	25.988	0	10.444	114340000	13	0.253656200057431	0.673810037507043	0.303727149963379	0.620693823856558	NbD036458.1	NbD036458.1	1817	probable phospholipid hydroperoxide glutathione peroxidase (XP_019264669.1)	Other
21.9870758056641	20.1008529663086	19.9711284637451	21.4370021820068	20.9126167297363	18.5754795074463	18.0821800231934	20.6950645446777			12	12	12	16.1	16.1	16.1	85.878	0	58.652	157910000	85	0.728753048024616	0.307396582260432	1.30767965316772	1.49025071927311	NbE03057327.1;NbD036475.1;NbD005614.1;NbD005615.1	NbE03057327.1;NbD036475.1	1818	probable beta-D-xylosidase 7 (XP_009782575.1);probable beta-D-xylosidase 7 (XP_009782575.1)	SP (Sec/SPI)
17.5790214538574	19.5416450500488	17.3728981018066	18.3755569458008	17.2129096984863	15.8031368255615	17.6528396606445	18.6401176452637			14	4	4	41.1	12.8	12.8	57.97	0	35.284	17780000	8	0.537399382509851	0.42680742461845	0.890029430389404	1.15995117706212	NbD036509.1	NbD036509.1	1819	glutamate-1-semialdehyde 2,1-aminomutase, chloroplastic (XP_019231458.1)	Other
19.7651462554932	21.0553665161133	20.2670516967773	18.958553314209	22.7512168884277	23.7484760284424	22.5523891448975	23.155933380127	+	Mock_DHQ	7	5	2	43.5	36.9	16.8	23.696	0	209.57	256810000	35	2.98695040934185	0.0124012401991793	-3.04047441482544	-5.92470734876207	NbD036526.1	NbD036526.1	1820	peroxiredoxin Q, chloroplastic-like (XP_019249207.1)	Other
21.1488609313965	21.1931591033936	20.2271747589111	21.0445346832275	19.4354667663574	19.8781795501709	19.8696670532227	21.3658638000488			7	7	7	28.2	28.2	28.2	37.893	0	18.68	102530000	34	0.792089237763031	0.275645527497909	0.766138076782227	1.59689494299259	NbD036596.1	NbD036596.1	1821	probable carboxylesterase 8 (XP_009758682.1)	Other
19.5924606323242	21.8989582061768	21.1583232879639	18.8704490661621	21.7012138366699	22.8912086486816	21.7111644744873	24.2802963256836			4	4	4	25.7	25.7	25.7	24.516	0	155.53	383010000	31	1.29969155739969	0.125730926337519	-2.26592302322388	-2.44464287586322	NbD036651.1;NbD039096.1;NbE05067672.1	NbD036651.1;NbD039096.1;NbE05067672.1	1823	peptidyl-prolyl cis-trans isomerase FKBP16-3, chloroplastic (XP_019231116.1);peptidyl-prolyl cis-trans isomerase FKBP16-3, chloroplastic (XP_019231116.1);peptidyl-prolyl cis-trans isomerase FKBP16-3, chloroplastic (XP_019231116.1)	Other
20.9566688537598	21.8992900848389	21.5123901367188	23.6003684997559	21.0440692901611	20.2407455444336	19.657283782959	22.6600551605225			14	14	14	29.7	29.7	29.7	62.238	0	278.58	208090000	49	0.594886763969167	0.387989860078375	1.09164094924927	1.26087643096457	NbD036827.1	NbD036827.1	1828	berberine bridge enzyme-like 13 (XP_019261528.1)	SP (Sec/SPI)
19.5188751220703	18.1530876159668	19.5134696960449	19.3873023986816	16.7890892028809	17.6651458740234	17.6596012115479	17.1814155578613	+	Mock_DHQ	8	8	8	12	12	12	76.956	0	22.271	18450000	12	2.44601781794777	0.0246153049060209	1.81937074661255	4.62916688887714	NbD051964.1;NbD036879.1	NbD051964.1;NbD036879.1	1830	peroxisomal fatty acid beta-oxidation multifunctional protein AIM1-like (XP_009787312.1);peroxisomal fatty acid beta-oxidation multifunctional protein AIM1-like isoform X1 (XP_018627215.1)	Other
23.0994892120361	21.8254737854004	21.2447566986084	21.8243865966797	20.0330848693848	20.0981559753418	17.1064643859863	21.4947757720947			14	11	2	55.6	48.4	10.3	28.639	0	213.32	172830000	40	1.21988982728505	0.140356635731673	2.31540632247925	2.30997073320739	NbD036935.1	NbD036935.1	1833	14-3-3 protein 10 (XP_016499239.1)	Other
21.9479942321777	18.424560546875	19.2928886413574	22.7475128173828	21.9567737579346	18.8805274963379	19.1311683654785	18.7635097503662			12	12	4	31.4	31.4	13.8	55.169	0	59.278	98798000	25	0.300152078598184	0.627269021181229	0.920244216918945	0.715796207763749	NbD037038.1	NbD037038.1	1838	lipoamide acyltransferase component of branched-chain alpha-keto acid dehydrogenase complex, mitochondrial-like (XP_016459537.1)	Other
17.836950302124	17.1676578521729	16.4589576721191	20.895486831665	20.5090103149414	21.3278369903564	21.0710372924805	21.3519153594971			8	3	3	25	14.8	14.8	34.06	0	7.8428	73602000	16	1.6122717326437	0.0799101530561275	-2.97518682479858	-2.98686225529251	NbD037261.1;NbE03059318.1;NbE05066112.1	NbD037261.1;NbE03059318.1;NbE05066112.1	1844	early nodulin-like protein 2 (XP_016449436.1);early nodulin-like protein 2 (XP_016449436.1);early nodulin-like protein 2 (XP_016449436.1)	SP (Sec/SPI)
19.6688404083252	20.558988571167	20.8821125030518	19.2555503845215	21.0823230743408	22.3785667419434	21.2104454040527	23.0692844390869			7	7	7	23.9	23.9	23.9	33.835	0	88.814	142970000	27	1.63394462330124	0.0775984805118842	-1.8437819480896	-3.02555709015624	NbD037307.1	NbD037307.1	1845	protein THYLAKOID FORMATION1, chloroplastic (XP_016451871.1)	Other
21.2457427978516	19.0319271087646	21.5479259490967	17.3755683898926	20.2837619781494	16.7104244232178	19.8719234466553	19.8306980133057			3	3	1	14.1	14.1	5.9	41.238	0	58.235	73930000	14	0.191431642950637	0.749070901484335	0.626089096069336	0.487012048194271	NbD037366.1	NbD037366.1	1846	SGT1 (AAW82048.1)	Other
16.5258197784424	17.7465534210205	18.8797512054443	19.2906169891357	15.8147497177124	15.9272928237915	16.4545574188232	17.5916194915771			5	5	4	7	7	6.3	118.8	0	7.9527	6595800	7	1.17928724059908	0.148832114549332	1.66363048553467	2.24185704768583	NbD037391.1;NbD048716.1;NbE44073564.1	NbD037391.1;NbD048716.1;NbE44073564.1	1847	probable sucrose-phosphate synthase isoform X2 (XP_016435288.1);probable sucrose-phosphate synthase isoform X3 (XP_016435295.1);probable sucrose-phosphate synthase isoform X3 (XP_016435295.1)	Other
21.5512161254883	22.0489978790283	22.0921020507813	21.0504589080811	16.7639064788818	19.554630279541	19.0361728668213	18.0138893127441	+	Mock_DHQ	11	4	4	27.6	12.3	12.3	39.89	0	153.58	101280000	13	2.63014989859992	0.0191487702469425	3.34354400634766	5.04576973069507	NbD037457.1	NbD037457.1	1851	fructose-bisphosphate aldolase, cytoplasmic isozyme 1 isoform X1 (XP_016454392.1)	Other
22.2353496551514	21.7488651275635	21.87477684021	21.5002326965332	20.7973289489746	20.1978454589844	19.0323314666748	17.4103202819824			8	8	3	39	39	17.3	27.196	0	213.03	127430000	21	1.76181528027243	0.0630497874668226	2.48034954071045	3.25737944044429	NbD037486.1	NbD037486.1	1852	proteasome subunit alpha type-3 (XP_019254442.1)	Other
25.7606315612793	25.9904689788818	25.5960807800293	26.5094814300537	22.921724319458	23.6922149658203	22.9739322662354	22.7403659820557	+	Mock_DHQ	22	22	22	37.2	37.2	37.2	73.935	0	323.31	1916900000	189	4.2314321441676	0.00400929520990491	2.8821063041687	9.97684409155852	NbD037488.1	NbD037488.1	1853	alpha-L-arabinofuranosidase 1-like isoform X3 (XP_016465548.1)	SP (Sec/SPI)
22.856466293335	20.2715034484863	20.9143695831299	20.828498840332	22.1337661743164	16.9275398254395	21.2830276489258	18.0139026641846			5	5	3	11.6	11.6	5.5	46.515	0	143.32	117300000	16	0.550375476191109	0.417050190526599	1.62815046310425	1.18289275061922	NbE03057511.1;NbD037556.1;NbE03058845.1;NbE05067709.1	NbE03057511.1;NbD037556.1;NbE03058845.1;NbE05067709.1	1855	NADPH-dependent thioredoxin reductase 3 isoform X2 (XP_009624539.1);thioredoxin reductase NTRC-like (XP_016494308.1);Partial, thioredoxin reductase NTRC (XP_009767118.1);thioredoxin reductase NTRC (XP_009767118.1)	Other
21.1929187774658	20.4209060668945	20.1680297851563	20.1973648071289	22.5362567901611	21.9517688751221	22.236400604248	22.3717765808105	+	Mock_DHQ	8	8	6	43.8	43.8	37.4	24.044	0	216.71	188860000	39	3.23589584234863	0.00907039665708707	-1.77924585342407	-6.60165014792903	NbD037566.1;NbE44069987.1	NbD037566.1;NbE44069987.1	1856	peroxiredoxin Q, chloroplastic-like (XP_016453877.1);peroxiredoxin Q, chloroplastic-like isoform X2 (XP_018631416.1)	Other
23.8993835449219	21.1084022521973	22.5480213165283	22.090518951416	17.1063632965088	20.6703796386719	19.8728847503662	20.2983798980713			6	6	6	16.2	16.2	16.2	53.39	0	323.31	242380000	27	1.58352228354023	0.0836264188709841	2.92457962036133	2.93578254433475	NbD037585.1;NbD015322.1	NbD037585.1;NbD015322.1	1857	UDP-sulfoquinovose synthase, chloroplastic-like (XP_016477137.1);UDP-sulfoquinovose synthase, chloroplastic (XP_019252610.1)	Other
25.1308097839355	25.4293079376221	25.128490447998	25.6868305206299	24.2165260314941	24.3691959381104	24.1947536468506	24.7392845153809	+	Mock_DHQ	21	21	1	63.3	63.3	5	47.87	0	323.31	1661500000	226	2.71019150313101	0.0176115878448709	0.963919639587402	5.23434981864599	NbD037657.1	NbD037657.1	1860	enolase-like (XP_016452041.1)	Other
21.1001472473145	20.4029121398926	20.7666835784912	20.547550201416	17.7036418914795	20.3460292816162	18.9784927368164	16.7834701538086			5	5	5	15.5	15.5	15.5	51.203	0	196.48	55706000	21	1.53533191627206	0.089252425983029	2.25141477584839	2.85077502314493	NbD037764.1;NbE05066241.1;NbD013403.1;NbD041018.1	NbD037764.1;NbE05066241.1;NbD013403.1	1864	apyrase 2-like (XP_009770744.1);apyrase 2-like (XP_009770744.1);apyrase 2-like (XP_009770744.1)	Other
27.065071105957	25.0165691375732	26.3533134460449	27.1827201843262	24.3883094787598	24.692268371582	24.0637340545654	22.3451080322266			17	17	6	48.8	48.8	22	45.551	0	323.31	3635900000	168	1.89218762724696	0.053474231472623	2.53206348419189	3.50054975876677	NbD037867.1	NbD037867.1	1869	alpha-galactosidase (XP_018627558.1)	SP (Sec/SPI)
24.0152931213379	21.6358203887939	22.1771850585938	21.2312812805176	23.7266082763672	23.1140060424805	22.9435653686523	20.944709777832			12	4	4	52.5	23.4	23.4	28.516	0	123.21	350890000	27	0.190337569369087	0.750161443997333	-0.417327404022217	-0.484584911718884	NbD037884.1	NbD037884.1	1870	chloroplast PsbP2 precursor (AFH58002.1)	Other
19.1778430938721	21.626314163208	19.2133083343506	18.9200382232666	19.2587509155273	19.6042919158936	19.2879600524902	20.632984161377			5	5	1	14.2	14.2	4.1	58.438	0	13.677	51706000	19	0.0183129114630457	0.973763283583256	0.0383791923522949	0.0539720675416213	NbD037886.1	NbD037886.1	1871	biotin carboxylase 1, chloroplastic (XP_016509191.1)	Other
18.2459526062012	17.372859954834	17.9279861450195	17.0799427032471	17.6708717346191	17.3610191345215	18.184986114502	18.3172950744629			2	2	2	9.1	9.1	9.1	30.112	0	3.4626	7295500	5	0.271133351653484	0.659285986276757	-0.226857662200928	-0.656869412362883	NbD037916.1;NbD046441.1;NbE03060917.1;NbD037263.1;NbD039023.1;NbD034485.1	NbD037916.1;NbD046441.1;NbE03060917.1;NbD037263.1;NbD039023.1;NbD034485.1	1872	ribosomal protein L2 (plastid) (NP_054577.1);Partial, ribosomal protein L2 (plastid) (NP_054577.1);Partial, ribosomal protein L2 (plastid) (NP_054577.1);hypothetical protein NitaMp011 (mitochondrion) (YP_173359.1);hypothetical protein NitaMp011 (m	Other
19.6578235626221	19.2728939056396	20.5575866699219	19.6935176849365	18.6814022064209	18.8265914916992	17.7775897979736	20.949348449707			7	7	7	25.1	25.1	25.1	45.144	0	59.456	50417000	24	0.458012796583437	0.481316646177546	0.736722469329834	1.01715540947623	NbD037995.1	NbD037995.1	1873	amidase 1 isoform X1 (XP_019235688.1)	Other
26.3860740661621	27.2342529296875	26.5710906982422	27.725269317627	25.4672164916992	24.3391246795654	24.9341354370117	24.7038764953613	+	Mock_DHQ	29	29	27	48.1	48.1	46.5	81.327	0	323.31	15761000000	580	2.80089470064885	0.0156047467725294	2.11808347702026	5.45387255359858	NbD038072.1;NbD019186.1;NbD013006.1	NbD038072.1	1875	subtilisin-like protease SBT5.3 (XP_009780984.1)	SP (Sec/SPI)
20.8244647979736	19.5690212249756	19.8443717956543	17.6884593963623	15.9082288742065	16.8710422515869	17.1815490722656	17.9564113616943			5	5	5	16	16	16	41.552	0	18.934	32864000	8	1.7334891603832	0.0653390058282886	2.5022714138031	3.20548391997983	NbD038085.1;NbE05064560.1;NbE05063200.1;NbD035718.1	NbD038085.1;NbE05064560.1;NbE05063200.1;NbD035718.1	1876	obg-like ATPase 1 (XP_016465090.1);obg-like ATPase 1 (XP_016465090.1);obg-like ATPase 1 (XP_009603694.1);obg-like ATPase 1 (XP_016465090.1)	Other
21.6128387451172	20.5263080596924	20.2053833007813	20.8735008239746	20.9896087646484	19.497673034668	20.0276947021484	19.5269012451172			5	5	3	15	15	9.7	41.813	0	147.87	94131000	25	0.867188294349804	0.244773255286428	0.79403829574585	1.72240517318001	NbD038119.1;NbE03062634.1	NbD038119.1	1879	acetylajmalan esterase-like (XP_016511304.1)	SP (Sec/SPI)
21.905179977417	23.6532688140869	23.4770431518555	22.4824199676514	19.1684474945068	19.6973915100098	19.4914817810059	19.4913444519043	+	Mock_DHQ	15	15	11	28.4	28.4	20.2	79.493	0	227.51	219520000	58	3.68250521057539	0.00597490981923429	3.417311668396	7.97015024024605	NbD038132.1;NbD004606.1	NbD038132.1	1880	subtilisin-like protease SBT1.2 (XP_009608768.1)	SP (Sec/SPI)
19.5819473266602	19.204475402832	16.3606777191162	19.3062133789063	17.5787086486816	19.723424911499	18.272985458374	17.2534866333008			5	5	3	13	13	8	48.692	0	6.201	23296000	6	0.168388873049871	0.774222484746308	0.406177043914795	0.435258293910722	NbD038191.1	NbD038191.1	1881	pyruvate dehydrogenase E1 component subunit alpha-3, chloroplastic-like (XP_016476335.1)	Other
20.3292617797852	18.2496128082275	18.7873668670654	21.9170684814453	18.1762599945068	17.1436042785645	20.9003601074219	16.367301940918			2	2	2	11.3	11.3	11.3	25.329	0	6.3185	60453000	12	0.616511190970498	0.372788696809163	1.67394590377808	1.29840436525319	NbD038259.1	NbD038259.1	1885	glutathione S-transferase U17-like (XP_009770048.1)	Other
19.873140335083	20.5628128051758	20.461238861084	20.3409328460693	20.2003631591797	20.5486793518066	20.9565258026123	20.0844650268555			10	10	3	18.5	18.5	6.6	87.39	0	44.392	69388000	26	0.222753124806046	0.710966535369165	-0.137977123260498	-0.555322981411075	NbD038376.1	NbD038376.1	1886	subtilisin-like protease SBT2.5 (XP_016472700.1)	SP (Sec/SPI)
20.449499130249	21.2816696166992	22.2487564086914	21.0056629180908	23.3459739685059	23.854621887207	24.4687404632568	23.7302417755127	+	Mock_DHQ	8	8	8	34.3	34.3	34.3	26.681	0	316.38	480150000	69	2.97089279889483	0.0124229010205538	-2.60349750518799	-5.88293671104157	NbD038390.1	NbD038390.1	1887	thylakoid lumenal 19 kDa protein, chloroplastic (XP_009612301.1)	Other
18.8953380584717	20.4881687164307	19.3318214416504	19.2424907684326	21.435884475708	21.5052814483643	21.1962852478027	22.0762023925781	+	Mock_DHQ	4	4	2	47.3	47.3	13.4	12.143	0	323.31	92387000	29	2.71759721003258	0.0175985136973505	-2.06395864486694	-5.25203797926786	NbD038396.1	NbD038396.1	1888	peptidyl-prolyl cis-trans isomerase FKBP12-like (XP_016514534.1)	Other
19.8541927337646	20.0372467041016	19.8233451843262	17.4058799743652	17.353178024292	19.968879699707	17.075756072998	20.2749195098877			7	7	4	69.3	69.3	42.1	22.095	0	169.65	42274000	13	0.235454618033412	0.698432036036867	0.611982822418213	0.582419521477972	NbD038490.1;NbD049994.1;NbE03060510.1	NbD038490.1;NbD049994.1;NbE03060510.1	1889	nascent polypeptide-associated complex subunit alpha-like protein 1 (XP_016501789.1);alpha chain of nascent polypeptide associated complex (BAF46352.1);alpha chain of nascent polypeptide associated complex (BAF46352.1)	Other
21.0499954223633	21.3012313842773	21.9546813964844	20.2325706481934	21.6524600982666	16.8248996734619	21.5025653839111	20.6785697937012			7	7	1	32.6	32.6	7.3	29.77	0	14.575	120400000	17	0.351151317615924	0.572188709828136	0.969995975494385	0.816335191137286	NbD038896.1	NbD038896.1	1901	40S ribosomal protein S3a (XP_019247516.1)	Other
21.5379161834717	19.8292274475098	20.985860824585	20.7890720367432	17.760124206543	17.9995746612549	18.086217880249	15.7763023376465	+	Mock_DHQ	5	5	5	14.5	14.5	14.5	67.376	0	323.31	60194000	18	2.68562331332207	0.0180337828381514	3.37996435165405	5.17596392253735	NbD038945.1;NbE03055088.1;NbD024401.1	NbD038945.1;NbE03055088.1;NbD024401.1	1904	formate--tetrahydrofolate ligase (XP_019227859.1);formate--tetrahydrofolate ligase (XP_019227859.1);formate--tetrahydrofolate ligase (XP_019227859.1)	Other
23.0548038482666	23.8460369110107	23.2165260314941	24.9148807525635	22.0637836456299	21.730863571167	21.6122074127197	22.7103443145752			8	8	7	30.9	30.9	28.2	35.833	0	323.31	552360000	64	1.91296645081062	0.0529501569556941	1.72876214981079	3.5399973068097	NbD038947.1	NbD038947.1	1905	peroxidase N-like (XP_016479452.1)	SP (Sec/SPI)
17.9155521392822	18.8940944671631	19.5476245880127	18.3653831481934	17.4782085418701	17.7811031341553	19.0106163024902	19.0304183959961			9	9	0	32.2	32.2	0	47.956	0	40.887	19281000	15	0.27361020683004	0.657874598398044	0.355576992034912	0.661952978012188	NbD039153.1	NbD039153.1	1910	3-dehydroquinate synthase, chloroplastic (XP_009789141.1)	Other
19.3748149871826	18.8674049377441	19.3517971038818	21.0658550262451	17.2167453765869	16.3299007415771	17.694242477417	17.2787456512451	+	Mock_DHQ	7	7	7	9.8	9.8	9.8	113.21	0	29.451	40592000	13	2.39759831212263	0.0261951641929702	2.53505945205688	4.52338670338551	NbD039162.1;NbE03054031.1	NbD039162.1;NbE03054031.1	1911	alpha-mannosidase isoform X1 (XP_019229282.1);alpha-mannosidase isoform X1 (XP_019229282.1)	SP (Sec/SPI)
19.1152267456055	19.0807247161865	19.0015182495117	18.5589141845703	16.8510303497314	17.9883899688721	18.4926853179932	16.6263961791992			3	3	3	13.5	13.5	13.5	34.793	0	6.3061	13077000	5	1.68067032954162	0.071700587206261	1.44947052001953	3.10955268664899	NbD039426.1;NbD050355.1	NbD039426.1	1919	26S proteasome non-ATPase regulatory subunit 14 homolog (XP_019232453.1)	Other
24.4007377624512	22.5019340515137	22.7732791900635	21.9484214782715	22.2130298614502	22.4714221954346	21.0407276153564	21.2563209533691			16	4	0	61.6	20.2	0	29.051	0	152.18	402000000	19	0.933456717524333	0.222724204081493	1.16071796417236	1.83265627566058	NbD039463.1;NbE05068863.1	NbD039463.1;NbE05068863.1	1921	14-3-3-like protein 16R (XP_019225398.1);14-3-3-like protein 16R (XP_019225398.1)	Other
17.9601898193359	19.0728969573975	19.4177169799805	19.1876850128174	18.3719673156738	17.7661476135254	15.8266820907593	18.3080425262451			3	3	3	10.4	10.4	10.4	49.301	0	11.208	9416000	5	1.01987216317548	0.194580416500619	1.34141230583191	1.97618765414287	NbD039470.1	NbD039470.1	1924	probable polygalacturonase At1g80170 (XP_009799918.1)	Other
20.2886142730713	20.6072044372559	20.7840461730957	19.4843006134033	16.8324661254883	17.8913497924805	17.5427284240723	16.6526107788086	+	Mock_DHQ	9	9	2	16	16	5.3	92.126	0	79.306	35628000	19	3.52415653945196	0.00710731871135934	3.06125259399414	7.46047460651875	NbD039471.1;NbE44071679.1;NbD026651.1;NbD045153.1	NbD039471.1;NbE44071679.1	1925	phospholipase D alpha (BAS29955.1);phospholipase D alpha (BAS29955.1)	Other
23.900857925415	25.8433322906494	24.5431537628174	23.881383895874	24.4314136505127	25.1690559387207	24.4296283721924	26.548131942749			16	16	5	54.5	54.5	19.8	41.716	0	278.86	1934800000	123	0.388172799932239	0.536787458729547	-0.602375507354736	-0.887249527481508	NbD039485.1	NbD039485.1	1926	chloroplast stem-loop binding protein of 41 kDa b, chloroplastic (XP_016458846.1)	Other
22.8370742797852	22.5599689483643	23.112003326416	22.1894836425781	21.3466777801514	20.2839889526367	20.1471843719482	21.6374130249023	+	Mock_DHQ	14	14	1	26.7	26.7	2.1	64.084	0	201.62	307300000	34	2.29518741886722	0.0311180762598145	1.82081651687622	4.30451286129025	NbD039621.1	NbD039621.1	1930	peptidyl-prolyl cis-trans isomerase FKBP62-like (XP_016516153.1)	Other
23.7126140594482	21.4570369720459	22.3137645721436	21.5344047546387	21.78759765625	21.0862808227539	20.9754734039307	20.6672649383545			5	5	5	25	25	25	28.574	0	74.778	257120000	34	1.00999382873366	0.197006428776888	1.12530088424683	1.95977882643324	NbD039711.1;NbE44072319.1;NbD031052.1	NbD039711.1;NbE44072319.1;NbD031052.1	1932	phosphomannomutase (XP_016472140.1);phosphomannomutase-like (XP_009620816.1);phosphomannomutase-like (XP_009620816.1)	Other
17.2192058563232	18.1476955413818	18.8096733093262	18.006950378418	17.7430419921875	16.0877647399902	17.1771373748779	20.7240905761719			3	3	3	6.9	6.9	6.9	51.597	0	4.0817	20156000	7	0.037424738245746	0.948284980263264	0.11287260055542	0.108107614498675	NbD040018.1	NbD040018.1	1940	uncharacterized protein LOC107812854 (XP_016493513.1)	SP (Sec/SPI)
21.4931640625	19.1591873168945	20.7101974487305	21.0096321105957	23.1196365356445	23.1991500854492	22.7289543151855	22.1341114044189	+	Mock_DHQ	7	7	7	31.1	31.1	31.1	37.111	0	82.062	209240000	28	2.11420919662767	0.0405920158881423	-2.20241785049438	-3.93284053713396	NbD045466.1;NbD040072.1;NbE03058972.1;NbE05068039.1	NbD045466.1;NbD040072.1;NbE03058972.1;NbE05068039.1	1941	psbP domain-containing protein 1, chloroplastic-like (XP_016468910.1);psbP domain-containing protein 1, chloroplastic-like (XP_016468910.1);psbP domain-containing protein 1, chloroplastic-like (XP_016468910.1);psbP domain-containing protein 1, chlor	Other
19.2204341888428	20.7928886413574	20.3946685791016	19.1455192565918	18.0866451263428	18.7298927307129	19.4191570281982	17.911247253418			6	6	1	9.8	9.8	2.5	96.708	0	71.132	43268000	28	1.33764281583492	0.120049694285913	1.35164213180542	2.50912467732203	NbE05064351.1;NbD040156.1	NbE05064351.1;NbD040156.1	1944	receptor-like protein kinase FERONIA (XP_009791682.1);receptor-like protein kinase FERONIA (XP_009791682.1)	SP (Sec/SPI)
23.442024230957	21.3983268737793	22.5377979278564	20.6833744049072	22.589391708374	22.796854019165	22.2854290008545	22.6846160888672			7	7	1	28.2	28.2	7.3	30.991	0	311.72	276260000	29	0.408646747512646	0.519828514656276	-0.573691844940186	-0.925818465100372	NbD040165.1	NbD040165.1	1945	ACT domain-containing protein DS12, chloroplastic-like (XP_016488502.1)	Other
20.504846572876	20.7590618133545	18.5007877349854	20.1525173187256	21.5461845397949	21.5398101806641	17.3198013305664	22.7563362121582			3	3	1	15.9	15.9	5.3	23.12	0	9.0792	171070000	24	0.256271069015342	0.671649282884148	-0.811229705810547	-0.626141102112417	NbD046130.1;NbD040206.1;NbE03057870.1;NbD013601.1;NbD006942.1;NbD006661.1	NbD046130.1;NbD040206.1;NbE03057870.1;NbD013601.1;NbD006942.1;NbD006661.1	1947	ras-related protein RABH1b-like (XP_019260931.1);ras-related protein RABH1b-like (XP_019260931.1);ras-related protein RABH1e-like (XP_019259185.1);ras-related protein RABH1e-like (XP_019245384.1);ras-related protein RABH1e-like (XP_019259185.1);	Other
21.1853160858154	18.448673248291	19.8069877624512	19.2272682189941	17.5887813568115	17.1498432159424	17.3971977233887	17.3918056488037	+	Mock_DHQ	4	4	4	14.8	14.8	14.8	29.256	0	8.307	39484000	12	2.10261734943404	0.0412911070087571	2.28515434265137	3.90965321336725	NbD045967.1;NbD040286.1	NbD045967.1;NbD040286.1	1949	proliferating cell nuclear antigen-like (XP_016453999.1);proliferating cell nuclear antigen-like (XP_016453999.1)	Other
17.7865695953369	17.1477813720703	19.3148441314697	18.0563735961914	17.3220157623291	16.741756439209	17.414888381958	19.8701171875			4	4	4	8.6	8.6	8.6	58.92	0	131.39	13656000	11	0.106364303888829	0.853862885222692	0.239197731018066	0.288361184792924	NbD040320.1;NbD039294.1	NbD040320.1;NbD039294.1	1950	pectinesterase/pectinesterase inhibitor PPE8B-like (XP_016505800.1);pectinesterase/pectinesterase inhibitor PPE8B-like (XP_009621382.1)	SP (Sec/SPI)
19.4433002471924	20.861888885498	19.8889045715332	19.3000354766846	19.0593338012695	20.2570705413818	17.6835498809814	21.4195690155029			6	6	1	35.6	35.6	3.4	26.446	0	40.95	77389000	30	0.11388601217488	0.843410476737667	0.268651485443115	0.306843930220231	NbD040465.1	NbD040465.1	1955	glutathione S-transferase T1-like (XP_019264208.1)	Other
17.6958808898926	18.2377147674561	19.2394638061523	20.408519744873	18.0569038391113	19.2437915802002	18.9831218719482	20.0874481201172			5	5	5	10.8	10.8	10.8	65.967	0	68.81	28346000	11	0.0993054604786925	0.862688819043655	-0.197421550750732	-0.270827408182476	NbD040486.1;NbE44071499.1;NbD002439.1;NbD036854.1;NbD022063.1	NbD040486.1;NbE44071499.1;NbD002439.1	1956	mannosyl-oligosaccharide 1,2-alpha-mannosidase MNS1-like (XP_019240503.1);mannosyl-oligosaccharide 1,2-alpha-mannosidase MNS1-like (XP_016497277.1);mannosyl-oligosaccharide 1,2-alpha-mannosidase MNS1-like (XP_016497277.1)	Other
17.8336811065674	20.4096603393555	19.8113842010498	18.2487335205078	17.8352851867676	17.2684001922607	17.8593883514404	16.7804775238037			5	5	1	22.8	22.8	5.8	29.881	0	103.65	19219000	11	1.30732561108149	0.12410944152503	1.639976978302	2.45758931389709	NbD040551.1;NbE03059679.1;NbD038313.1;NbD006184.1;NbD035541.1	NbD040551.1	1958	60S ribosomal protein L7-2 (XP_019262847.1)	Other
17.6310482025146	18.5903129577637	18.1300735473633	20.0888710021973	19.9650802612305	20.0310649871826	20.4786243438721	21.5743618011475			14	3	3	41.7	9.8	9.8	49.825	0	8.2027	57160000	16	1.58378907650371	0.0836264188709841	-1.90220642089844	-2.93625527821657	NbD040581.1	NbD040581.1	1959	monodehydroascorbate reductase (XP_016455903.1)	Other
18.9392242431641	19.3427562713623	19.0940113067627	18.2818470001221	16.6692237854004	17.847038269043	17.0095233917236	16.7299003601074	+	Mock_DHQ	17	7	7	7.1	3.3	3.3	431.43	0	105.82	9896300	10	2.71003627830208	0.0176115878448709	1.85053825378418	5.23397951295422	NbD040607.1;NbE03055678.1;NbE05063831.1;NbE44071783.1;NbE44071784.1	NbD040607.1;NbE03055678.1;NbE05063831.1;NbE44071783.1;NbE44071784.1	1960	titin (XP_009767626.1);titin isoform X4 (XP_018624271.1);titin isoform X1 (XP_018624268.1);titin (XP_009767626.1);Partial, titin (XP_009767626.1)	Other
21.360782623291	22.5019340515137	20.8795719146729	20.3168334960938	20.3633518218994	18.3799629211426	20.5957775115967	21.4537754058838			10	10	9	36.9	36.9	32.2	40.213	0	133.54	269730000	115	0.637957761626569	0.365744988629382	1.06656360626221	1.33541872458147	NbD040693.1;NbE03058493.1;NbD048220.1	NbD040693.1;NbE03058493.1	1966	Partial, uncharacterized protein LOC104210613 (XP_009757862.1);uncharacterized protein LOC104210613 (XP_009757862.1)	SP (Sec/SPI)
19.577787399292	19.2066707611084	19.2315635681152	18.8324451446533	16.6523246765137	16.8366889953613	17.1788101196289	17.3415241241455	+	Mock_DHQ	4	4	2	5.7	5.7	2.5	105.9	0	49.846	16469000	9	4.26186406976231	0.00400929520990491	2.20977973937988	10.1001512956265	NbD044702.1;NbD040929.1;NbD044701.1;NbE03056068.1	NbD044702.1;NbD040929.1;NbD044701.1;NbE03056068.1	1972	coatomer subunit beta-1 (XP_019250152.1);coatomer subunit beta-1 (XP_019250152.1);Partial, coatomer subunit beta-1 (XP_019250152.1);coatomer subunit beta-1 (XP_019250152.1)	Other
22.9419002532959	23.3812618255615	22.592565536499	21.594274520874	21.0737857818604	20.6346683502197	20.7715282440186	20.2615528106689	+	Mock_DHQ	14	14	1	39.2	39.2	3.9	50.652	0	92.266	239010000	40	2.46407766377988	0.0239134835519891	1.94211673736572	4.66901140001703	NbD040946.1	NbD040946.1	1973	aspartate aminotransferase, chloroplastic (XP_019233633.1)	Other
17.0950508117676	17.7587642669678	17.4055824279785	17.0395412445068	17.2788238525391	18.4878940582275	17.9235248565674	19.5918216705322			2	2	2	9.2	9.2	9.2	26.342	0	4.6016	11161000	6	0.988167602181137	0.202376265101176	-0.995781421661377	-1.92352978538737	NbD041017.1;NbE05068548.1	NbD041017.1;NbE05068548.1	1977	uncharacterized protein LOC104105385 (XP_009611969.1);uncharacterized protein LOC104105385 (XP_009611969.1)	Other
24.8314208984375	23.2736968994141	23.9585456848145	23.8933773040771	25.069522857666	25.4517707824707	24.9466381072998	25.282772064209			7	7	4	31.5	31.5	20.2	18.782	0	140.16	1449600000	41	1.90826599024094	0.0529501569556941	-1.19841575622559	-3.5310564084967	NbD052623.1;NbD041039.1;NbE44074385.1;NbE03061566.1;NbD042181.1	NbD052623.1;NbD041039.1;NbE44074385.1;NbE03061566.1	1979	translationally-controlled tumor protein homolog (XP_019254433.1);translationally-controlled tumor protein homolog (XP_016454109.1);translationally-controlled tumor protein homolog (XP_016454109.1);translationally-controlled tumor protein homolog (	Other
21.9881858825684	20.4614391326904	20.9932060241699	20.7164077758789	22.4862060546875	22.5685520172119	22.6467380523682	22.9557456970215	+	Mock_DHQ	6	6	1	24	24	4	27.972	0	14.596	201270000	27	2.45386420734556	0.0243275776620713	-1.62450075149536	-4.6464516792264	NbD041064.1	NbD041064.1	1981	uncharacterized protein LOC104217660 (XP_009766264.1)	Other
24.2661361694336	23.2500591278076	24.0209827423096	23.5365886688232	23.2627010345459	22.5889339447021	22.5461845397949	21.5202293395996			6	6	6	22.3	22.3	22.3	28.651	0	11.414	521940000	25	1.63157104675913	0.0775984805118842	1.28892946243286	3.02131126198863	NbD041253.1;NbD026548.1	NbD041253.1;NbD026548.1	1985	expansin-like A2 (XP_019244104.1);expansin-like A2 (XP_019244104.1)	SP (Sec/SPI)
20.5039730072021	23.1319160461426	21.8872528076172	20.6846599578857	20.0818691253662	20.2559185028076	19.8372592926025	20.9277400970459			8	8	4	20.5	20.5	11	55.211	0	38.462	127560000	23	1.00705858492553	0.197317259384071	1.27625370025635	1.95490355064972	NbD041315.1;NbD008321.1	NbD041315.1;NbD008321.1	1986	3-isopropylmalate dehydratase large subunit-like (XP_009804995.1);Partial, 3-isopropylmalate dehydratase large subunit, chloroplastic-like (XP_019261401.1)	Other
16.8217658996582	19.8043575286865	19.2489891052246	17.677209854126	16.8029174804688	18.3799533843994	17.6262588500977	17.2279052734375			4	4	4	8.2	8.2	8.2	78.581	0	153.66	12348000	8	0.529597562683407	0.43163932170757	0.878821849822998	1.14610858264401	NbD041400.1;NbD045229.1;NbE44074001.1;NbE05063700.1;NbE05066933.1	NbD041400.1;NbD045229.1;NbE44074001.1;NbE05063700.1	1991	LOW QUALITY PROTEIN: eukaryotic translation initiation factor 3 subunit B-like (XP_019240596.1);LOW QUALITY PROTEIN: eukaryotic translation initiation factor 3 subunit B-like (XP_009784422.1);LOW QUALITY PROTEIN: eukaryotic translation initiation fact	Other
20.6927680969238	20.6856861114502	20.433084487915	20.6133327484131	16.8058128356934	19.6479015350342	18.6667442321777	19.3887958526611			8	8	8	23.8	23.8	23.8	46.802	0	89.174	57989000	20	1.65894766534644	0.0745096846065685	1.97890424728394	3.07040453648368	NbD041434.1;NbE03058816.1;NbD020001.1	NbD041434.1;NbE03058816.1;NbD020001.1	1993	bifunctional D-cysteine desulfhydrase/1-aminocyclopropane-1-carboxylate deaminase, mitochondrial (XP_009761444.1);bifunctional D-cysteine desulfhydrase/1-aminocyclopropane-1-carboxylate deaminase, mitochondrial (XP_009761444.1);Partial, bifunctional D	Other
22.869873046875	23.4925289154053	21.0510578155518	24.2816410064697	20.0613136291504	20.523344039917	19.333309173584	21.8736133575439			9	9	9	17.3	17.3	17.3	66.526	0	323.31	322220000	36	1.5303322806555	0.0900336495185834	2.47588014602661	2.84199814780737	NbD041489.1;NbD052695.1;NbD039805.1	NbD041489.1;NbD052695.1	1995	polyphenol oxidase (AEO00529.1);polyphenol oxidase E, chloroplastic-like (XP_016484879.1)	Other
16.9667987823486	18.1831607818604	17.5698547363281	17.7309875488281	17.19287109375	17.4576377868652	17.2563552856445	17.9764614105225			3	3	3	17.7	17.7	17.7	27.498	0	8.437	7382300	8	0.17967747433463	0.762314797880496	0.141869068145752	0.460781613919346	NbD041509.1;NbD020476.1	NbD041509.1;NbD020476.1	1996	uncharacterized protein LOC107808755 isoform X1 (XP_016488807.1);uncharacterized protein LOC107808755 isoform X1 (XP_016488807.1)	Other
19.1781101226807	20.6120738983154	20.0075798034668	20.504846572876	17.3220405578613	19.9516258239746	17.4365253448486	18.1183452606201			8	8	1	43.9	43.9	5.8	24.689	0	36.119	38497000	23	1.453826555254	0.101216965820574	1.86851835250854	2.70862943768236	NbD041590.1;NbD021112.1	NbD041590.1;NbD021112.1	1999	proteasome subunit beta type-1 (XP_019258989.1);proteasome subunit beta type-1 (XP_019258989.1)	Other
21.3250942230225	22.4559326171875	23.2863025665283	21.7231750488281	22.5413703918457	22.1930999755859	23.0861511230469	21.8821487426758			14	8	6	47.3	30	21.4	42.901	0	323.31	266470000	52	0.176357595825142	0.765741261094281	-0.228066444396973	-0.453309968347739	NbD041617.1	NbD041617.1	2001	GDSL esterase/lipase At5g45670-like (XP_016508012.1)	Other
19.6345977783203	21.1455059051514	20.3968639373779	18.9375	19.507791519165	19.9484920501709	19.8784484863281	17.8680896759033			6	4	2	24.7	15.7	6.8	40.607	0	66.747	49430000	22	0.485823826131645	0.460370234130164	0.727911472320557	1.06769835384798	NbD041618.1;NbE44073658.1	NbD041618.1;NbE44073658.1	2002	GDSL esterase/lipase At1g29670 isoform X1 (XP_009769554.1);GDSL esterase/lipase At1g29670 isoform X1 (XP_009769554.1)	SP (Sec/SPI)
17.9570941925049	15.8943042755127	17.6767978668213	17.3550033569336	17.3043308258057	18.3719463348389	18.2079105377197	19.2802085876465			3	3	3	17	17	17	25.486	0	68.923	13244000	7	0.883226551930118	0.241178681538792	-1.07029914855957	-1.74911899261378	NbD041694.1	NbD041694.1	2004	nudix hydrolase 26, chloroplastic-like (XP_016469508.1)	Other
21.7292461395264	22.1124801635742	21.8665008544922	21.4606895446777	21.149356842041	22.5374412536621	21.2624702453613	22.2495098114014			9	9	5	57.5	57.5	34.5	24.491	0	175.84	214840000	33	0.00668321814220874	0.991076363324531	-0.00746536254882813	-0.0199513353011376	NbD041733.1	NbD041733.1	2005	elongation factor 1-beta-like (XP_019232881.1)	Other
17.1098308563232	19.3785438537598	18.1900939941406	19.1863555908203	19.393892288208	19.5433082580566	19.4093284606934	21.152702331543			6	6	6	16.8	16.8	16.8	54.252	0	38.655	41976000	25	1.08751797258371	0.172827021854267	-1.40860176086426	-2.08866637495181	NbD041766.1;NbD001724.1;NbD001724.2	NbD041766.1;NbD001724.1;NbD001724.2	2007	probable serine protease EDA2 isoform X2 (XP_019227905.1);probable serine protease EDA2 isoform X2 (XP_016451807.1);probable serine protease EDA2 isoform X1 (XP_016451806.1)	SP (Sec/SPI)
21.0995693206787	19.1034412384033	18.3753452301025	20.0462017059326	20.2541885375977	21.2392311096191	20.5558090209961	20.7113742828369			6	3	3	23.1	14.7	14.7	26.95	0	280.75	77804000	24	0.826015800443356	0.26063337527388	-1.03401136398315	-1.6536954888478	NbD041835.1	NbD041835.1	2009	fasciclin-like arabinogalactan protein 9 (XP_019249441.1)	SP (Sec/SPI)
21.2589111328125	21.0363750457764	21.5784225463867	20.978199005127	20.8407649993896	21.8849830627441	20.2992744445801	20.5361137390137			6	6	1	26.2	26.2	6.3	25.188	0	14.455	119250000	18	0.373974801590259	0.55000428660542	0.32269287109375	0.860239963054353	NbD041935.1	NbD041935.1	2012	GTP-binding nuclear protein Ran-B1 (XP_019246840.1)	Other
17.8423633575439	19.5402069091797	18.973316192627	17.6340599060059	17.1406192779541	17.0216503143311	17.0113983154297	17.70578956604			2	2	2	6.7	6.7	6.7	43.976	0	22.226	11919000	6	1.41325028196721	0.106044172599798	1.27762222290039	2.63856597145632	NbD042019.1	NbD042019.1	2014	fasciclin-like arabinogalactan protein 1 (XP_009802278.1)	SP (Sec/SPI)
18.262975692749	20.9886379241943	18.4482688903809	19.0711688995361	19.5043811798096	20.7577610015869	19.2647857666016	21.7846069335938			6	6	6	17.4	17.4	17.4	55.99	0	22.853	65376000	14	0.633363495184592	0.36794136856815	-1.13512086868286	-1.3275058044697	NbD042080.1;NbD044408.1	NbD042080.1	2015	endoglucanase 18-like (XP_009595307.1)	SP (Sec/SPI)
17.8838329315186	18.4503116607666	17.8810272216797	17.5302658081055	20.1384620666504	20.7283325195313	20.0845947265625	21.0621032714844	+	Mock_DHQ	4	4	4	20.9	20.9	20.9	20.453	0	34.476	40065000	11	3.82528444573569	0.00544771603277799	-2.56701374053955	-8.4547693542859	NbD045087.1;NbE05065751.1;NbD042156.1	NbD045087.1;NbE05065751.1;NbD042156.1	2018	peptidyl-prolyl cis-trans isomerase FKBP15-1-like (XP_016461444.1);peptidyl-prolyl cis-trans isomerase FKBP15-1-like (XP_016461444.1);peptidyl-prolyl cis-trans isomerase FKBP15-1-like (XP_016461444.1)	Other
18.6992073059082	18.4683380126953	18.2765331268311	18.4145202636719	17.3003387451172	17.1887817382813	16.66042137146	17.0544567108154	+	Mock_DHQ	3	3	3	15.3	15.3	15.3	39.722	0	42.266	20206000	16	3.85769553783048	0.00540956039746677	1.41365003585815	8.56824595073301	NbD042358.1	NbD042358.1	2022	uncharacterized oxidoreductase At4g09670-like (XP_019245375.1)	Other
17.4543762207031	16.7094497680664	17.326452255249	17.5569515228271	19.5675182342529	20.377082824707	20.5151844024658	20.5068817138672	+	Mock_DHQ	7	4	4	39.8	30.1	30.1	32.782	0	121.47	31234000	10	4.25368717838789	0.00400929520990491	-2.97985935211182	-10.0668849568242	NbD042390.1	NbD042390.1	2024	uncharacterized protein LOC107763852 (XP_016437844.1)	Other
21.4337978363037	22.8790855407715	23.2766819000244	22.6344032287598	22.3341274261475	21.9755783081055	22.8620796203613	23.2936172485352			10	10	1	36.8	36.8	5.9	36.651	0	60.742	364180000	40	0.0427438080513329	0.941587347502759	-0.0603585243225098	-0.122811161424377	NbD042406.1	NbD042406.1	2025	glyceraldehyde-3-phosphate dehydrogenase, cytosolic (XP_019247364.1)	Other
21.3451633453369	22.9451198577881	22.9635639190674	20.7039604187012	21.614725112915	21.6817455291748	21.9351711273193	22.7623100280762			12	12	6	41.6	41.6	21.9	39.257	0	323.31	241970000	53	0.00479328785255097	0.994349859288032	-0.00903606414794922	-0.01433991170427	NbD042453.1;NbD006739.1;NbD013453.1	NbD042453.1;NbD006739.1;NbD013453.1	2028	porphobilinogen deaminase, chloroplastic-like (XP_016442582.1);porphobilinogen deaminase, chloroplastic-like (XP_016442582.1);porphobilinogen deaminase, chloroplastic-like (XP_019240027.1)	Other
22.1671733856201	22.8415145874023	22.1711807250977	21.2834796905518	21.5638828277588	22.047966003418	21.5234870910645	22.2708206176758			10	10	3	33.3	33.3	12.7	35.779	0	60.803	233170000	51	0.300824897681674	0.627016225473597	0.264297962188721	0.717146667464361	NbD042478.1	NbD042478.1	2029	peroxidase N1 isoform X1 (XP_009782939.1)	SP (Sec/SPI)
21.8918571472168	23.0184211730957	22.8950614929199	22.519510269165	16.9899787902832	21.2569541931152	17.5942420959473	21.958438873291			9	9	9	34.7	34.7	34.7	35.195	0	323.31	220480000	40	1.29482418456605	0.126567402373325	3.13130903244019	2.43639457307848	NbD042479.1	NbD042479.1	2030	cationic peroxidase 2-like (XP_019262349.1)	SP (Sec/SPI)
19.2320785522461	18.4624881744385	16.5097751617432	17.411958694458	17.6267185211182	18.5937156677246	17.6193180084229	17.330192565918			2	2	2	7.3	7.3	7.3	34.965	0	5.351	8577800	5	0.0601555026475596	0.915021544925908	0.111588954925537	0.169927721376529	NbE44072658.1;NbD042499.1;NbD051704.1;NbD030814.1	NbE44072658.1;NbD042499.1;NbD051704.1;NbD030814.1	2031	basic leucine zipper and W2 domain-containing protein 1-like (XP_016511681.1);basic leucine zipper and W2 domain-containing protein 2-like (XP_019245687.1);Partial, basic leucine zipper and W2 domain-containing protein 2-like (XP_019245687.1);basic	Other
19.8607845306396	20.4631366729736	20.0713005065918	19.389928817749	18.9994831085205	17.1294593811035	19.2370376586914	19.7031669616699			5	5	4	9.7	9.7	7.7	59.397	0	155.09	43071000	16	0.998022572302849	0.199196092667439	1.17900085449219	1.93989619055905	NbD042535.1;NbE05066373.1;NbD043162.1	NbD042535.1;NbE05066373.1;NbD043162.1	2032	eukaryotic peptide chain release factor GTP-binding subunit ERF3A-like isoform X1 (XP_009780285.1);eukaryotic peptide chain release factor GTP-binding subunit ERF3A-like isoform X1 (XP_009780285.1);Partial, eukaryotic peptide chain release factor GTP-	Other
21.6142768859863	21.1895446777344	20.7079257965088	22.7642765045166	21.2579326629639	21.5554351806641	21.3780899047852	22.8758277893066			16	14	0	28.3	25.7	0	73.73	0	184.2	213190000	41	0.128666907838558	0.823447852819272	-0.197815418243408	-0.342590801347983	NbD042545.1	NbD042545.1	2033	luminal-binding protein 5 (XP_019237640.1)	SP (Sec/SPI)
24.0016136169434	26.4790344238281	24.9550018310547	24.5502185821533	22.5899848937988	23.7293071746826	23.8342208862305	23.5835952758789			12	12	5	28	28	14.2	55.663	0	323.31	1272200000	108	1.38410160369949	0.111445756104107	1.56219005584717	2.588499148282	NbD042608.1	NbD042608.1	2034	aspartyl protease family protein At5g10770-like (XP_019243705.1)	Other
24.612512588501	24.5040340423584	23.9592533111572	23.6910438537598	23.7391300201416	23.3739814758301	24.0446014404297	23.6509704589844			8	8	2	22.4	22.4	9.8	49.279	0	18.926	865380000	47	0.965717382704738	0.209341017839584	0.489540100097656	1.8862464942023	NbD042613.1;NbD053060.1;NbD048861.1;NbE44072637.1;NbD039606.1;NbD029989.1	NbD042613.1;NbD053060.1;NbD048861.1;NbE44072637.1;NbD039606.1;NbD029989.1	2035	elongation factor 1-alpha-like (XP_019260935.1);elongation factor 1-alpha-like isoform X4 (XP_016492903.1);elongation factor 1-alpha-like isoform X4 (XP_016492903.1);elongation factor 1-alpha (XP_019255352.1);elongation factor 1-alpha (XP_0192553	Other
21.857795715332	20.116039276123	21.0012016296387	19.5004367828369	18.03590965271	21.9611282348633	21.6040840148926	21.9129829406738			9	9	7	10	10	7.9	109.71	0	17.638	148380000	21	0.0871187985639764	0.881120531558404	-0.259657859802246	-0.240106139407284	NbE03061179.1;NbD042826.1;NbD044580.1;NbD029081.1;NbE03057260.1;NbD050604.1;NbD038330.1	NbE03061179.1;NbD042826.1;NbD044580.1	2043	chaperone protein ClpB3, chloroplastic-like (XP_016452887.1);chaperone protein ClpB3, chloroplastic-like (XP_016452887.1);chaperone protein ClpB3, chloroplastic-like (XP_016452887.1)	Other
19.5727443695068	18.8551063537598	19.1932792663574	18.5273017883301	22.2648773193359	20.1176891326904	22.0675621032715	21.0419311523438	+	Mock_DHQ	8	7	2	44.8	40.1	12.2	30.449	0	86.666	68475000	37	2.28547491744113	0.0314682606974025	-2.33590698242188	-4.28408728412826	NbD042875.1	NbD042875.1	2044	29 kDa ribonucleoprotein A, chloroplastic isoform X1 (XP_009596608.1)	Other
16.6608428955078	17.9940776824951	19.7312030792236	19.9245262145996	16.3176822662354	16.7109413146973	17.2010402679443	17.0924739837646			3	3	1	23.8	23.8	11.9	16.087	0	11.446	32048000	10	1.14782745460607	0.157104096125339	1.74712800979614	2.18923663239695	NbD042964.1;NbD039357.1;NbD039356.1	NbD042964.1;NbD039357.1	2046	40S ribosomal protein S19-3-like (XP_019256164.1);40S ribosomal protein S19-3-like (XP_019256164.1)	Other
19.4381294250488	18.4846343994141	20.1344566345215	20.5418910980225	16.6218967437744	16.8730182647705	16.05104637146	16.7331428527832	+	Mock_DHQ	5	5	5	24.1	24.1	24.1	31.406	0	28.783	29218000	19	3.14558856006179	0.0101769612290908	3.08000183105469	6.34953463177012	NbD042968.1	NbD042968.1	2047	phenazine biosynthesis-like domain-containing protein 1 (XP_009795628.1)	Other
21.8047122955322	23.2071723937988	24.4818534851074	22.4416694641113	22.960844039917	23.6154899597168	23.3846912384033	24.2762546539307			16	16	2	50	50	5.5	40.318	0	323.31	533470000	117	0.395993351497705	0.530391400067798	-0.575468063354492	-0.902033375144012	NbD042976.1	NbD042976.1	2049	ferredoxin--NADP reductase, leaf-type isozyme, chloroplastic (XP_019227525.1)	Other
22.0350666046143	22.375467300415	21.0122947692871	21.2878818511963	23.4588890075684	22.8585357666016	23.548397064209	24.5898952484131	+	Mock_DHQ	8	8	6	25.4	25.4	19.7	40.912	0	267.6	473730000	37	2.16574176446799	0.0379708800478889	-1.93625164031982	-4.03679828995303	NbD043094.1;NbD038756.1	NbD043094.1;NbD038756.1	2052	GDSL esterase/lipase At1g28590-like (XP_016443477.1);Partial, GDSL esterase/lipase At1g28590-like (XP_016443477.1)	SP (Sec/SPI)
20.6100006103516	17.5218296051025	19.2557334899902	18.9195728302002	17.6008396148682	17.9154472351074	16.4300518035889	17.4337177276611			5	5	5	11.4	11.4	11.4	42.055	0	8.7198	22584000	11	1.29499802761428	0.126567402373325	1.73177003860474	2.4366890874392	NbD043144.1	NbD043144.1	2054	oleoyl-acyl carrier protein thioesterase 1, chloroplastic-like (XP_009765774.1)	Other
21.1412715911865	19.4858913421631	19.6001052856445	22.0317058563232	16.6096591949463	19.253080368042	19.0132083892822	19.5761814117432			6	6	6	30.3	30.3	30.3	24.087	0	15.642	56154000	17	1.11140606464008	0.165822676696135	1.95171117782593	2.12845975232662	NbD043241.1	NbD043241.1	2058	miraculin-like (XP_016501655.1)	SP (Sec/SPI)
16.2751159667969	17.376651763916	18.2242603302002	18.544376373291	22.252082824707	22.2036819458008	20.8415336608887	21.1417083740234	+	Mock_DHQ	4	4	4	53.2	53.2	53.2	13.572	0	24.387	73761000	13	3.17308423110505	0.00991526238040621	-4.00465059280396	-6.4254839093688	NbD050860.1;NbD043345.1	NbD050860.1;NbD043345.1	2061	calvin cycle protein CP12-2, chloroplastic-like (XP_019227968.1);calvin cycle protein CP12-2, chloroplastic-like (XP_016485102.1)	Other
22.9281196594238	24.383768081665	24.5165309906006	22.7065982818604	22.5359001159668	23.0840759277344	22.8891677856445	24.417896270752			15	15	2	45	45	5.2	39.788	0	323.31	654650000	72	0.263103884987887	0.665592266568198	0.401994228363037	0.640316703665515	NbD043427.1	NbD043427.1	2062	phosphoglycolate phosphatase 1B, chloroplastic-like (XP_019246244.1)	Other
18.7248401641846	19.1184997558594	20.1580772399902	20.3519706726074	18.8692150115967	18.6909465789795	16.9498977661133	18.534273147583			5	5	5	22	22	22	30.812	0	11.206	27826000	10	1.17667559594192	0.148923905393575	1.32726383209229	2.23748389949195	NbD043458.1;NbD047275.1	NbD043458.1;NbD047275.1	2063	chlorophyll a-b binding protein CP29.1, chloroplastic-like (XP_016449234.1);chlorophyll a-b binding protein CP29.1, chloroplastic-like (XP_016449234.1)	Other
18.5707817077637	21.3782482147217	21.0159721374512	21.0081272125244	19.9921703338623	19.6470756530762	20.3021793365479	21.3271789550781			12	12	12	50.2	50.2	50.2	32.86	0	323.31	76646000	33	0.0861472482333816	0.882012922688998	0.176131248474121	0.237631514975888	NbD043492.1;NbD033337.1	NbD043492.1;NbD033337.1	2064	putative lactoylglutathione lyase (XP_019267740.1);putative lactoylglutathione lyase (XP_019267740.1)	Other
19.330924987793	18.9519672393799	19.5842990875244	16.5794544219971	16.4401149749756	17.1527042388916	16.5986309051514	16.9618167877197			5	5	5	13.1	13.1	13.1	59.085	0	42.562	12790000	7	1.37467875400249	0.113052779640733	1.82334470748901	2.57235916179674	NbD043521.1;NbD008133.1;NbD009425.1;NbD019901.1;NbD007941.1	NbD043521.1;NbD008133.1	2065	non-specific phospholipase C2 (XP_009790723.1);non-specific phospholipase C2 (XP_009790723.1)	Other
23.8691959381104	24.6549625396729	23.7211933135986	24.2642765045166	22.6678276062012	23.0204048156738	22.4424285888672	24.1368827819824			17	17	4	59.5	59.5	13.1	38.549	0	323.31	717720000	86	1.3104558276856	0.123788581809821	1.06052112579346	2.46290125114978	NbD043546.1	NbD043546.1	2066	fructose-bisphosphate aldolase cytoplasmic isozyme-like (XP_016442298.1)	Other
17.8237152099609	18.115837097168	18.3730945587158	17.7713985443115	16.3867797851563	18.3865413665771	17.7348480224609	17.6668357849121			3	3	3	7.7	7.7	7.7	55.935	0	6.5333	5457000	5	0.493752581996522	0.454203294111039	0.477260112762451	1.0819997841315	NbE44069071.1;NbD043650.1	NbE44069071.1;NbD043650.1	2068	lysosomal Pro-X carboxypeptidase-like (XP_016474413.1);lysosomal Pro-X carboxypeptidase-like (XP_016474413.1)	SP (Sec/SPI)
22.6108798980713	23.4435424804688	22.4142875671387	22.0129413604736	23.5282649993896	23.7969932556152	24.1659927368164	22.931640625			9	3	3	43.1	14.9	14.9	32.833	0	323.31	640580000	45	1.31828462050991	0.123000723617058	-0.985310077667236	-2.47619557395178	NbD043656.1	NbD043656.1	2069	probable xyloglucan endotransglucosylase/hydrolase protein 7 (XP_016507323.1)	SP (Sec/SPI)
18.9078598022461	16.4832172393799	17.5869579315186	18.22119140625	18.5291137695313	17.6446189880371	17.2213745117188	16.6108436584473			2	2	2	41	41	41	11.669	0	323.31	8077100	10	0.177622155472954	0.764787313308136	0.298318862915039	0.456159303195997	NbD043665.1	NbD043665.1	2070	glycine-rich protein DOT1-like (XP_016436066.1)	SP (Sec/SPI)
22.7557258605957	23.1310367584229	24.1422691345215	21.953971862793	21.0554332733154	20.4028072357178	19.5110187530518	20.3564910888672	+	Mock_DHQ	13	13	9	63	63	52.7	34.173	0	317.32	294510000	68	2.52811148185123	0.0224981178825016	2.66431331634521	4.81203447993082	NbD043669.1	NbD043669.1	2071	peroxidase P7-like (XP_016498268.1)	SP (Sec/SPI)
20.3455963134766	20.2796878814697	20.1138801574707	18.8437423706055	16.4316635131836	16.5570106506348	17.0382881164551	20.8553638458252			2	2	2	11.9	11.9	11.9	21.263	0	9.7119	54822000	9	1.00882591457386	0.197006428776888	2.17514514923096	1.95783896532296	NbD043692.1;NbD051734.1	NbD043692.1;NbD051734.1	2075	uncharacterized protein LOC109237744 (XP_019259645.1);Partial, uncharacterized protein LOC109237744 (XP_019259645.1)	Other
21.4611396789551	22.4264450073242	22.6384315490723	21.7915782928467	22.3675174713135	22.0450019836426	22.3801002502441	22.9104595184326			21	21	17	30.8	30.8	26.3	111.39	0	323.31	259750000	71	0.481081562268354	0.46344813840512	-0.346371173858643	-1.05912228952406	NbD043738.1;NbE05067318.1	NbD043738.1;NbE05067318.1	2078	alpha-1,4 glucan phosphorylase L-2 isozyme, chloroplastic/amyloplastic-like isoform X1 (XP_016507749.1);alpha-1,4 glucan phosphorylase L-2 isozyme, chloroplastic/amyloplastic isoform X2 (XP_018626136.1)	Other
21.6222991943359	16.6507434844971	20.1948432922363	20.6861991882324	16.668758392334	17.0362453460693	17.0274410247803	17.2389221191406			2	2	2	13.8	13.8	13.8	18.242	0	32.56	53292000	8	1.36553451826309	0.114615623641786	2.79567956924438	2.55671679260486	NbD043743.1;NbD051723.1	NbD043743.1;NbD051723.1	2079	uncharacterized protein At5g01610-like (XP_019249072.1);uncharacterized protein At5g01610-like (XP_016442865.1)	SP (Sec/SPI)
26.3773937225342	22.8936367034912	24.285737991333	24.5991191864014	22.9142436981201	24.1632308959961	23.2464962005615	23.0416316986084			14	14	1	50.4	50.4	5	41.702	0	241.23	1468300000	105	0.767536679275401	0.285411084685549	1.19757127761841	1.55565867550477	NbD043824.1;NbD015393.1;NbE03055418.1;NbD039575.1;NbD016167.1;NbD044964.1;NbE44071789.1;NbD000024.1	NbD043824.1;NbD015393.1;NbE03055418.1;NbD039575.1;NbD016167.1	2083	actin (XP_019265019.1);actin-97-like (XP_016465453.1);actin (XP_019265019.1);actin-75-like (XP_016464205.1);actin-75 (XP_019243051.1)	Other
26.5478382110596	24.0934562683105	24.8336429595947	25.3369827270508	24.3188629150391	23.820068359375	24.3355865478516	22.0897121429443			17	17	17	42.1	42.1	42.1	53.103	0	91.688	1869400000	92	1.10042821388345	0.169734860556901	1.56192255020142	2.11016654055693	NbD046317.1;NbD043835.1;NbD012482.1;NbD009481.1	NbD046317.1;NbD043835.1;NbD012482.1;NbD009481.1	2084	S-adenosylhomocysteine hydrolase (BAR72292.1);adenosylhomocysteinase-like (XP_016459476.1);adenosylhomocysteinase-like (XP_016434848.1);adenosylhomocysteinase-like (XP_016434848.1)	Other
21.1209182739258	17.213062286377	18.1247482299805	19.1271934509277	17.3071422576904	17.185396194458	17.7629203796387	18.4621677398682			3	3	3	7.8	7.8	7.8	51.994	0	315.28	31118000	6	0.659676064109764	0.349854928343707	1.21707391738892	1.37271231467698	NbD043923.1;NbE05063391.1;NbD020105.1	NbD043923.1;NbE05063391.1;NbD020105.1	2088	cysteine desulfurase 1, chloroplastic-like (XP_016470902.1);cysteine desulfurase 1, chloroplastic-like (XP_016470902.1);cysteine desulfurase 1, chloroplastic-like (XP_016470902.1)	Other
17.3197708129883	16.7704277038574	16.4143962860107	20.5319328308105	24.3632583618164	26.146800994873	23.7749500274658	26.1623287200928	+	Mock_DHQ	9	9	7	37.3	37.3	29	30.816	0	297.17	1152300000	37	3.21238698725016	0.00932774816948045	-7.35270261764526	-6.53527673195292	NbD043930.1;NbE05063268.1;NbE44073794.1	NbD043930.1	2089	trypsin proteinase inhibitor precursor (ABA42892.1)	SP (Sec/SPI)
17.0028743743896	16.4323329925537	16.9573879241943	17.7478771209717	17.8056812286377	17.8228950500488	17.8616924285889	19.5198554992676			4	4	4	23	23	23	33.881	0	10.964	11250000	12	1.28875343080908	0.127195543447332	-1.2174129486084	-2.42611364135377	NbD043988.1;NbE03057551.1;NbE05065668.1;NbD021628.1;NbE03060552.1	NbD043988.1;NbE03057551.1;NbE05065668.1;NbD021628.1	2094	light-induced protein, chloroplastic (XP_016504394.1);light-induced protein, chloroplastic (XP_016504394.1);light-induced protein, chloroplastic (XP_016504394.1);light-induced protein, chloroplastic (XP_016504394.1)	Other
18.9358615875244	19.3915882110596	17.7589626312256	18.6674022674561	19.8751831054688	20.0741786956787	20.4812870025635	20.4561328887939	+	Mock_DHQ	3	3	3	11.3	11.3	11.3	38.567	0	323.31	39501000	6	2.19314062236229	0.0369409820612014	-1.53324174880981	-4.09266497084258	NbD044060.1	NbD044060.1	2097	purple acid phosphatase 8-like (XP_016515397.1)	SP (Sec/SPI)
21.3903713226318	22.0354690551758	22.5492897033691	21.0220832824707	21.4019241333008	22.0367774963379	21.3555774688721	21.6931095123291			6	6	2	28.1	28.1	11	32.942	0	126.71	176460000	28	0.128019742248125	0.823841139374395	0.127456188201904	0.341040995511615	NbD044074.1	NbD044074.1	2098	20 kDa chaperonin, chloroplastic-like (XP_009624344.1)	Other
18.8410720825195	18.1080951690674	19.0525302886963	18.320915222168	17.3805828094482	16.7031898498535	18.6021633148193	16.0425338745117			8	8	2	12.3	12.3	2.1	79.487	0	323.31	15012000	12	1.25780437711672	0.131813181654085	1.39853572845459	2.37381108565888	NbE44071595.1;NbD044076.1	NbE44071595.1;NbD044076.1	2099	4-hydroxy-3-methylbut-2-en-1-yl diphosphate synthase (ferredoxin), chloroplastic (XP_019255438.1);4-hydroxy-3-methylbut-2-en-1-yl diphosphate synthase (ferredoxin), chloroplastic (XP_019255438.1)	Other
21.6568298339844	20.8487339019775	20.3865871429443	20.0642108917236	16.8213081359863	20.9784088134766	20.7383460998535	17.5488185882568			3	3	3	14.5	14.5	14.5	12.398	0	323.31	85765000	14	0.74926389315914	0.294993422957301	1.71737003326416	1.52488657272379	NbD049064.1;NbD044174.1	NbD049064.1;NbD044174.1	2105	abscisic stress-ripening protein 2-like (XP_016502375.1);abscisic stress-ripening protein 2-like (XP_016502375.1)	Other
23.3678646087646	21.9331550598145	21.906759262085	22.0846271514893	21.8689136505127	21.6884212493896	21.5082836151123	19.5291519165039			13	13	13	25	25	25	64.925	0	236.79	247260000	48	0.921547753062884	0.227361951308888	1.17440891265869	1.81286424358821	NbD044252.1;NbD030618.1;NbE05064384.1	NbD044252.1;NbD030618.1;NbE05064384.1	2108	hsp70-Hsp90 organizing protein 2-like (XP_009595716.1);hsp70-Hsp90 organizing protein 2-like (XP_009595716.1);hsp70-Hsp90 organizing protein 2-like (XP_009595716.1)	Other
22.4316558837891	21.1448841094971	22.2979888916016	20.0861511230469	19.8527297973633	19.8637504577637	20.7881965637207	20.7680587768555			6	6	3	18.1	18.1	8.4	41.802	0	32.215	126980000	14	0.985432484804759	0.203288534733977	1.17198610305786	1.91898761293274	NbD044310.1;NbE05066384.1;NbD017623.1	NbD044310.1;NbE05066384.1;NbD017623.1	2109	enoyl-[acyl-carrier-protein] reductase [NADH], chloroplastic-like (XP_019265686.1);enoyl-[acyl-carrier-protein] reductase [NADH], chloroplastic-like (XP_019265686.1);enoyl-[acyl-carrier-protein] reductase [NADH], chloroplastic-like (XP_019265686.1)	Other
17.1849460601807	19.7542419433594	18.4556331634521	19.3380393981934	17.6678295135498	17.9861431121826	18.2601299285889	19.1912326812744			3	3	1	20.7	20.7	10.6	21.91	0	5.8819	28395000	17	0.253434106521702	0.673810037507043	0.406881332397461	0.620230581516246	NbD044379.1;NbE44069588.1	NbD044379.1;NbE44069588.1	2110	stellacyanin (XP_019240293.1);stellacyanin-like (XP_016465566.1)	SP (Sec/SPI)
18.1960926055908	19.4239864349365	18.1438522338867	16.5442638397217	17.5123310089111	17.5407752990723	17.5478172302246	16.5165004730225			4	4	4	12.8	12.8	12.8	57.493	0	13.449	10288000	7	0.583419910445875	0.395607928448022	0.797692775726318	1.24088563433791	NbD044481.1;NbD023112.1	NbD044481.1	2115	proline iminopeptidase-like isoform X1 (XP_016487155.1)	Other
19.277759552002	19.6903324127197	16.9516582489014	20.4670238494873	17.0925159454346	18.2472248077393	18.3094940185547	16.3175182342529			5	5	5	12.8	12.8	12.8	55.072	0	12.297	20822000	12	0.908128776130123	0.23244234781013	1.60500526428223	1.79055378004324	NbD044540.1;NbE03061783.1;NbD012801.1	NbD044540.1	2117	2-oxoisovalerate dehydrogenase subunit alpha 1, mitochondrial-like isoform X1 (XP_016485227.1)	Other
19.1350574493408	20.0553665161133	20.4827651977539	22.5218601226807	19.395149230957	17.9066162109375	19.8000183105469	17.2862758636475			6	6	6	31.4	31.4	31.4	22.586	0	13.3	60032000	17	1.0911186681685	0.171732223174136	1.95174741744995	2.09466146396126	NbD047554.1;NbD044549.1	NbD047554.1;NbD044549.1	2118	proteasome subunit beta type-2-A (XP_019253352.1);proteasome subunit beta type-2-A (XP_019253352.1)	Other
23.5809535980225	23.3143749237061	23.4633865356445	21.8192501068115	23.4024963378906	23.7454013824463	23.3599796295166	22.924861907959			13	13	13	43	43	43	36.414	0	323.31	574770000	68	0.294699745927648	0.633018364986455	-0.313693523406982	-0.704826897911769	NbD044558.1;NbD036203.1	NbD044558.1;NbD036203.1	2119	peroxidase 63-like (XP_016440067.1);peroxidase 63-like (XP_016440067.1)	SP (Sec/SPI)
26.5052604675293	24.1088485717773	25.5487499237061	24.3361320495605	24.8813362121582	24.7011814117432	24.0698089599609	23.7419090270996			29	29	1	43.4	43.4	2.1	75.243	0	323.31	1956000000	175	0.591252486063322	0.390160439360819	0.776188850402832	1.25454763755083	NbD044567.1	NbD044567.1	2120	stromal 70 kDa heat shock-related protein, chloroplastic (XP_009775069.1)	Other
18.4494800567627	20.5456657409668	19.4100952148438	19.1756763458252	17.0641918182373	18.2014789581299	17.6376113891602	17.3087730407715	+	Mock_DHQ	5	3	3	14.5	9.9	9.9	53.615	0	43.982	20846000	11	1.99049343634657	0.0485734431348915	1.8422155380249	3.68896241543901	NbD044573.1;NbD042820.1	NbD044573.1;NbD042820.1	2121	UDP-glucose 6-dehydrogenase 3-like (XP_016446095.1);UDP-glucose 6-dehydrogenase 3-like (XP_016446095.1)	Other
20.6685638427734	21.8336811065674	21.5296001434326	20.4214191436768	20.7230911254883	20.9257144927979	20.6951503753662	20.5673694610596			7	7	1	15.4	15.4	2.2	66.459	0	17.166	89013000	21	0.51205195047985	0.442445728173866	0.38548469543457	1.11483630040377	NbE03054712.1;NbD044589.1	NbE03054712.1;NbD044589.1	2122	monocopper oxidase-like protein SKU5 (XP_019243701.1);monocopper oxidase-like protein SKU5 (XP_019243701.1)	SP (Sec/SPI)
21.4979457855225	22.1909313201904	21.2222881317139	21.0763320922852	22.0834922790527	22.9824352264404	22.8193283081055	20.1648426055908			5	5	5	28.8	28.8	28.8	28.471	0	323.31	204190000	30	0.314915812058215	0.611910974748226	-0.515650272369385	-0.745274426118926	NbE03054478.1;NbD044592.1;NbD044258.1	NbE03054478.1;NbD044592.1;NbD044258.1	2123	thylakoid lumenal protein TL20.3, chloroplastic-like (XP_016492406.1);thylakoid lumenal protein TL20.3, chloroplastic-like (XP_016492406.1);Partial, thylakoid lumenal protein At1g12250, chloroplastic (XP_009804647.1)	Other
22.2388229370117	21.9770469665527	22.2656211853027	20.3215751647949	23.2453079223633	23.1868724822998	23.2779579162598	23.2899646759033			9	9	9	54.1	54.1	54.1	17.625	0	96.351	344440000	34	1.80252984377654	0.0603864909657041	-1.54925918579102	-3.33254230475067	NbD044596.1;NbD016548.1	NbD044596.1;NbD016548.1	2124	non-symbiotic hemoglobin 2 (XP_019243348.1);non-symbiotic hemoglobin 2 (XP_019243348.1)	Other
17.4606800079346	20.2785530090332	19.0405673980713	17.8558044433594	16.3345890045166	18.9423770904541	18.5378017425537	19.381778717041			5	5	3	25.6	25.6	15.5	35.902	0	39.619	24529000	26	0.147600769438605	0.79806054592932	0.359764575958252	0.387345545819667	NbD044652.1	NbD044652.1	2125	Aminocyclopropanecarboxylate oxidase (BAR72291.1)	Other
19.5299530029297	17.6382312774658	20.7128028869629	18.687328338623	20.6881656646729	21.4196720123291	20.8300476074219	22.4594402313232			5	5	1	22.6	22.6	4.3	26.813	0	13.538	117420000	17	1.55409641028919	0.0868613045668126	-2.20725250244141	-2.88378640870577	NbD044683.1	NbD044683.1	2126	intracellular ribonuclease LX-like (XP_009793099.1)	SP (Sec/SPI)
21.0325469970703	19.6495151519775	19.896448135376	21.1606636047363	17.736873626709	17.4877014160156	21.7819671630859	20.5417022705078			12	12	11	21.2	21.2	18.9	69.025	0	200.04	239020000	107	0.411541412720197	0.517994854326073	1.04773235321045	0.931236969418793	NbD044850.1;NbD037681.1	NbD044850.1;NbD037681.1	2128	beta-glucosidase BoGH3B-like (XP_016449639.1);beta-glucosidase BoGH3B-like (XP_016462420.1)	SP (Sec/SPI)
17.2953033447266	17.6943855285645	18.8494358062744	20.6480770111084	17.1528472900391	16.7601470947266	17.1551723480225	17.865291595459			10	2	2	29.5	6.3	6.3	44.847	0	47.555	38270000	10	0.893670961031022	0.237046695841693	1.38843584060669	1.76650318583082	NbD044885.1	NbD044885.1	2130	oxygen-dependent coproporphyrinogen-III oxidase, chloroplastic (XP_009793819.1)	Other
22.9520893096924	19.5003795623779	21.04052734375	21.2618980407715	16.3042049407959	17.7786331176758	17.8854885101318	17.1864356994629	+	Mock_DHQ	16	2	2	39.2	4.1	4.1	42.548	0.0022738	2.3554	173940000	4	2.57238470954368	0.0206037896798297	3.90003299713135	4.91255302126171	NbD044898.1;NbE03055154.1;NbD017261.1	NbD044898.1;NbE03055154.1;NbD017261.1	2131	sedoheptulose-1,7-bisphosphatase, chloroplastic-like (XP_016450781.1);sedoheptulose-1,7-bisphosphatase, chloroplastic-like (XP_019237329.1);sedoheptulose-1,7-bisphosphatase, chloroplastic-like (XP_019237329.1)	Other
28.0182361602783	23.9528713226318	25.0224227905273	26.1497688293457	25.5140953063965	25.3050422668457	25.7607841491699	25.0549449920654			32	32	1	48.6	48.6	3.4	84.519	0	199.13	4637700000	193	0.165068481327605	0.778539133838882	0.377108097076416	0.427686490765849	NbD044911.1	NbD044911.1	2132	5-methyltetrahydropteroyltriglutamate--homocysteine methyltransferase-like (XP_019260928.1)	Other
18.7320156097412	20.5266895294189	20.3236656188965	21.0148162841797	20.8379211425781	18.9746055603027	19.4055519104004	19.3593883514404			9	9	9	26.1	26.1	26.1	38.476	0	237.9	137330000	60	0.335986386786476	0.58906064756454	0.504930019378662	0.786808087675839	NbD045037.1;NbE03059759.1;NbD006436.1	NbD045037.1	2134	GDSL esterase/lipase EXL3-like (XP_016473520.1)	SP (Sec/SPI)
19.589994430542	19.7653408050537	20.4161701202393	19.4957809448242	20.2899646759033	18.9076538085938	19.3306846618652	19.6314220428467			13	4	1	17.6	5.8	1	91.854	0	159.42	40134000	15	0.330080832905708	0.595733525571831	0.276890277862549	0.775228471105364	NbD045044.1	NbD045044.1	2135	5-methyltetrahydropteroyltriglutamate--homocysteine methyltransferase-like (XP_019240684.1)	Other
20.8888149261475	17.3072280883789	21.0472011566162	20.8364562988281	17.1136131286621	17.8437175750732	17.330680847168	17.0570182800293			6	6	6	29.7	29.7	29.7	40.395	0	17.52	105540000	29	1.56775265610891	0.0857133384488016	2.68366765975952	2.90788205690538	NbD045137.1	NbD045137.1	2141	GDSL esterase/lipase At1g09390-like (XP_009794850.1)	SP (Sec/SPI)
21.7307796478271	21.0795917510986	20.7710437774658	19.0430278778076	17.026834487915	19.654296875	20.7021865844727	19.5090103149414			7	7	5	30.8	30.8	25.2	35.908	0	21.557	84850000	20	0.723548789116614	0.31063452818846	1.43302869796753	1.48144524224033	NbD045159.1;NbE05067790.1	NbD045159.1;NbE05067790.1	2142	cinnamoyl-CoA reductase 2-like (XP_019265946.1);cinnamoyl-CoA reductase 2-like (XP_019265946.1)	Other
21.6023178100586	22.1057834625244	21.5058631896973	21.7784023284912	21.8817749023438	22.4962387084961	21.8709087371826	21.8272590637207			10	10	6	26.6	26.6	16.9	51.786	0	164.57	228330000	59	0.622699702820748	0.370908454784878	-0.27095365524292	-1.30910517587924	NbD045163.2;NbD045163.1	NbD045163.2;NbD045163.1	2143	low-temperature-induced cysteine proteinase-like (XP_009775102.1);low-temperature-induced cysteine proteinase-like (XP_009775102.1)	SP (Sec/SPI)
17.5271873474121	18.5309619903564	16.6595211029053	18.7678813934326	16.8322105407715	19.3496398925781	18.1508350372314	22.5598983764648			3	3	3	8.9	8.9	8.9	49.357	0	161.97	64232000	8	0.462687837905276	0.477846185906017	-1.35175800323486	-1.02569458744165	NbD045177.1;NbD050666.1	NbD045177.1;NbD050666.1	2144	mannan endo-1,4-beta-mannosidase 6 isoform X2 (XP_019254842.1);mannan endo-1,4-beta-mannosidase 6-like isoform X1 (XP_016455490.1)	SP (Sec/SPI)
19.8685817718506	22.9630165100098	20.6794281005859	20.564115524292	21.0262107849121	20.0719547271729	21.0530490875244	17.8626346588135			10	7	2	27.9	23.7	7.8	55.098	0	323.31	96363000	34	0.453341946519986	0.484682917037132	1.01532316207886	1.0086058516795	NbD045213.1	NbD045213.1	2146	bifunctional purple acid phosphatase 26-like (XP_019234265.1)	SP (Sec/SPI)
17.211856842041	17.9180011749268	18.7850379943848	17.6672649383545	18.9581298828125	17.6935195922852	17.2398910522461	16.5422649383545			2	2	2	6.8	6.8	6.8	47.962	0	6.742	4760200	5	0.185325621414217	0.755653235533085	0.287088871002197	0.473428793812977	NbD045214.1;NbE05066913.1	NbD045214.1;NbE05066913.1	2147	Partial, isoamylase 3, chloroplastic isoform X1 (XP_019231253.1);isoamylase 3, chloroplastic isoform X1 (XP_019231253.1)	Other
18.9881248474121	18.9506301879883	18.7051258087158	16.9992904663086	16.4925899505615	18.1360263824463	18.0270938873291	17.5105133056641			3	3	3	5.9	5.9	5.9	68.46	0	6.2006	11097000	5	0.697027867676639	0.326755586367535	0.869236946105957	1.43645395541461	NbD045315.1;NbE03057639.1;NbD032384.1	NbD045315.1;NbE03057639.1	2150	methionine--tRNA ligase, mitochondrial (XP_009759287.1);methionine--tRNA ligase, mitochondrial (XP_009759287.1)	Other
19.3935375213623	22.1540641784668	20.7800464630127	20.9212894439697	17.0138282775879	19.7124824523926	19.6027526855469	21.904260635376			8	8	1	24.6	24.6	3.5	45.651	0	17.107	100730000	21	0.499164849244593	0.450658807746638	1.25390338897705	1.09173599754125	NbD045334.1;NbE05064549.1;NbE44069450.1;NbD025933.1	NbD045334.1;NbE05064549.1;NbE44069450.1;NbD025933.1	2151	Partial, beta-hexosaminidase 1-like (XP_016502020.1);beta-hexosaminidase 1 (ANW86204.1);beta-hexosaminidase 1 (ANW86204.1);beta-hexosaminidase 1 (ANW86204.1)	Other
17.3949813842773	19.2319374084473	18.6137466430664	17.9987125396729	19.0013523101807	20.4456653594971	19.877311706543	21.5512638092041			6	6	2	35.4	35.4	15.6	23.622	0	216.53	49434000	23	1.54740393336929	0.087541294940272	-1.90905380249023	-2.87199985894812	NbD045336.1;NbE05064548.1	NbD045336.1	2152	glutathione S-transferase DHAR2-like (XP_016452737.1)	Other
18.9156112670898	19.7375869750977	19.6852588653564	19.1369361877441	17.1317577362061	18.3858280181885	17.4464817047119	17.1442375183105	+	Mock_DHQ	5	4	4	11	8	8	65.386	0	20.223	24524000	13	2.66943844666688	0.0182389436384085	1.84177207946777	5.13774571709911	NbD045419.1	NbD045419.1	2155	NADP-dependent malic enzyme-like (XP_016502034.1)	Other
22.2650203704834	21.2296981811523	21.1907501220703	21.6654872894287	15.8012199401855	17.2852249145508	17.2581729888916	17.6801128387451	+	Mock_DHQ	7	2	2	17.2	6.2	6.2	53.895	0	21.365	102180000	10	4.10737808310863	0.00427896558021456	4.58155632019043	9.48806272794182	NbD045532.1;NbD051028.1	NbD045532.1;NbD051028.1	2158	isocitrate dehydrogenase [NADP] (XP_009625432.1);Partial, isocitrate dehydrogenase [NADP] (XP_009768205.1)	Other
22.4098148345947	19.9394817352295	20.1570911407471	21.9474582672119	21.8707580566406	22.0645732879639	22.0058002471924	21.864839553833			10	10	4	26.3	26.3	9.6	50.037	0	54.269	199940000	43	0.640183070913876	0.365381470699327	-0.83803129196167	-1.3392483970627	NbD045593.1;NbE03057996.1;NbD046382.1	NbD045593.1;NbE03057996.1	2159	LL-diaminopimelate aminotransferase, chloroplastic (XP_019253297.1);LL-diaminopimelate aminotransferase, chloroplastic (XP_019253297.1)	Other
22.0363750457764	24.2764682769775	23.1755428314209	21.658182144165	20.9449234008789	20.8779258728027	20.2782135009766	20.8362255096436			16	16	2	42.2	42.2	3.3	53.483	0	323.31	340310000	70	1.81459689583339	0.0598225931723514	2.05232000350952	3.35495182461838	NbD045598.1	NbD045598.1	2160	glutamate--glyoxylate aminotransferase 2 (XP_016485987.1)	Other
23.6348915100098	21.3653297424316	23.1236209869385	20.255687713623	17.901891708374	18.9020977020264	18.2433967590332	18.0496883392334	+	Mock_DHQ	11	11	2	33.3	33.3	11.4	44.698	0	36.74	192200000	33	2.47813281072702	0.0234506914781797	3.82061386108398	4.70016932394068	NbD045703.1	NbD045703.1	2163	60S ribosomal protein L4-1-like (XP_019260574.1)	Other
23.5976428985596	21.7604846954346	22.4015331268311	21.2881622314453	20.5644874572754	21.3842163085938	21.0882892608643	20.4818782806396			11	6	6	47.8	30.6	30.6	28.797	0	92.415	228550000	23	1.35464798799387	0.116955896505487	1.38223791122437	2.53811967874636	NbD045776.1;NbD015146.1	NbD045776.1;NbD015146.1	2165	14-3-3-like protein B (XP_016511113.1);14-3-3-like protein B (XP_016511113.1)	Other
19.9390506744385	21.6213150024414	21.2759990692139	17.50657081604	20.7443542480469	17.2091846466064	20.0474014282227	19.9049224853516			4	4	2	38.4	38.4	19.9	16.587	0	23.436	66554000	18	0.198025201557751	0.740940526340388	0.609268188476563	0.501578676099382	NbD045807.1;NbD046625.1;NbD046604.1	NbD045807.1;NbD046625.1;NbD046604.1	2166	ubiquitin-conjugating enzyme E2 variant 1D (XP_019250503.1);ubiquitin-conjugating enzyme E2 variant 1D (XP_019250503.1);ubiquitin-conjugating enzyme E2 variant 1C-like (XP_016511743.1)	Other
17.748872756958	16.2574653625488	17.5074520111084	17.1865005493164	17.7592906951904	19.8415489196777	18.4567947387695	17.1972312927246			5	1	1	28.6	7.4	7.4	19.304	0	12.107	13028000	7	0.872527909853508	0.244309863867546	-1.13864374160767	-1.73130174676304	NbE05066190.1;NbE44071915.1;NbD045830.1	NbE05066190.1;NbE44071915.1;NbD045830.1	2167	thioredoxin X, chloroplastic (XP_019261089.1);thioredoxin X, chloroplastic (XP_019261089.1);thioredoxin X, chloroplastic (XP_019261089.1)	Other
22.6707897186279	23.6927471160889	23.7370681762695	22.0410289764404	22.4595394134521	22.646692276001	22.5779151916504	23.9538478851318			13	13	4	36.3	36.3	11.8	44.362	0	323.31	505950000	61	0.0841501121820127	0.88384769646877	0.125909805297852	0.232532501094042	NbD045848.1;NbD031735.1	NbD045848.1	2168	fructose-1,6-bisphosphatase, chloroplastic-like (XP_019242936.1)	Other
20.6694278717041	20.4795112609863	20.2610931396484	17.8002986907959	18.1032333374023	16.6141128540039	18.37668800354	17.7103176116943			4	4	1	9.5	9.5	3.2	51.292	0	40.636	31833000	10	1.45323893850978	0.101216965820574	2.10149478912354	2.70761161021049	NbD045939.1	NbD045939.1	2171	1-deoxy-D-xylulose 5-phosphate reductoisomerase, chloroplastic (XP_019261021.1)	Other
25.3638591766357	23.4715957641602	25.1376647949219	24.7070407867432	24.9009037017822	23.9693031311035	24.6591625213623	22.9650611877441			24	24	3	49.4	49.4	5.3	62.104	0	323.31	1311500000	149	0.396475692624407	0.530391400067798	0.546432495117188	0.902943070748154	NbD046002.1	NbD046002.1	2173	ruBisCO large subunit-binding protein subunit alpha (XP_009799931.1)	Other
20.1475582122803	18.9682903289795	19.3742198944092	19.2303199768066	18.2548408508301	17.1253967285156	17.9640598297119	17.5798091888428	+	Mock_DHQ	3	3	2	27.6	27.6	17.9	13.725	0	5.3962	22239000	10	2.5328751304257	0.0224083043297616	1.6990704536438	4.82278509324677	NbD050753.1;NbD046044.1	NbD050753.1;NbD046044.1	2174	40S ribosomal protein S20-2-like (XP_019232040.1);40S ribosomal protein S20-2-like (XP_019232040.1)	Other
19.6732292175293	18.059175491333	18.3290863037109	19.1640090942383	16.5915374755859	20.6421813964844	19.4698085784912	17.2210788726807			10	10	10	22	22	22	55.666	0	156.43	185830000	60	0.118885492612172	0.836273403617997	0.325223445892334	0.319018182694988	NbD046100.1;NbD048657.1	NbD046100.1	2176	serine carboxypeptidase-like 26 (XP_016484230.1)	Other
20.5269775390625	17.366455078125	19.6846599578857	18.595724105835	19.7505989074707	18.6991024017334	19.5005931854248	21.3780364990234			8	8	4	31.7	31.7	17.5	28.389	0	36.872	56894000	13	0.389803710478944	0.535418194437184	-0.788628578186035	-0.890337950495688	NbD046117.1	NbD046117.1	2178	Partial, glutathione S-transferase DHAR3, chloroplastic (XP_016448497.1)	Other
22.1113986968994	21.5711708068848	20.7053966522217	21.3394641876221	22.2072906494141	23.098316192627	21.8137035369873	20.6147708892822			6	3	3	57.7	28.5	28.5	13.642	0	24.183	167390000	21	0.367423367715999	0.554404097228633	-0.501662731170654	-0.847700214640593	NbD046153.1	NbD046153.1	2180	thioredoxin H-type 1-like (XP_016468113.1)	Other
24.3416385650635	24.0210666656494	23.5780773162842	25.5385131835938	22.9128551483154	22.6869468688965	22.39772605896	22.5903968811035	+	Mock_DHQ	24	24	24	54.3	54.3	54.3	54.404	0	323.31	848280000	115	2.13584675276096	0.0393801504743703	1.72284269332886	3.97631487042312	NbD046180.1;NbE05063564.1;NbE05063563.1;NbD029787.1	NbD046180.1;NbE05063564.1;NbE05063563.1;NbD029787.1	2182	protein disulfide-isomerase-like (XP_018631719.1);protein disulfide-isomerase-like (XP_018631719.1);protein disulfide-isomerase-like (XP_019229837.1);protein disulfide-isomerase-like (XP_019229837.1)	SP (Sec/SPI)
21.2658500671387	21.854564666748	22.2859916687012	22.4264450073242	16.6565208435059	17.2509651184082	19.2404193878174	17.9083480834961	+	Mock_DHQ	14	14	4	34.4	34.4	13.4	55.106	0	152.5	123060000	23	3.32002810301716	0.00857555474845433	4.19414949417114	6.84357902792733	NbE03057670.1;NbD046213.1	NbE03057670.1;NbD046213.1	2184	protein disulfide-isomerase-like (XP_019231449.1);protein disulfide-isomerase-like (XP_019231449.1)	SP (Sec/SPI)
20.2972602844238	17.3428211212158	19.1343307495117	17.7919387817383	17.9342441558838	17.5975856781006	17.4258975982666	16.7444744110107			12	3	3	33.6	8.9	8.9	47.669	0	10.519	18189000	6	0.853346618448129	0.248306666433893	1.21603727340698	1.69932886584108	NbD046227.1	NbD046227.1	2185	elongation factor 1-gamma 2-like isoform X2 (XP_016509962.1)	Other
16.8693332672119	17.5142841339111	18.3567657470703	18.2207107543945	19.0821800231934	20.1873722076416	19.1914253234863	19.2308597564697	+	Mock_DHQ	3	3	3	61.6	61.6	61.6	9.1194	0	9.6107	24056000	9	2.10765082073337	0.0410115332693704	-1.68268585205078	-3.91971295178216	NbD046253.1;NbD014692.1	NbD046253.1;NbD014692.1	2187	copper transport protein ATX1-like (XP_016443302.1);copper transport protein ATX1-like (XP_016443302.1)	Other
17.3711814880371	18.7215404510498	18.2121257781982	17.0171566009521	17.4002456665039	17.1026401519775	15.9481515884399	17.9038639068604			2	2	2	4.2	4.2	4.2	81.772	0	65.723	5544200	4	0.620557830243177	0.370908454784878	0.741775751113892	1.30540346989053	NbE05064525.1;NbD046279.1;NbE03058487.1;NbD017906.1	NbE05064525.1;NbD046279.1;NbE03058487.1;NbD017906.1	2188	phospholipase A-2-activating protein (XP_019251249.1);phospholipase A-2-activating protein (XP_019251249.1);phospholipase A-2-activating protein (XP_019251249.1);phospholipase A-2-activating protein (XP_019251249.1)	Other
18.1225166320801	17.2923030853271	17.9226531982422	17.8679790496826	18.3627605438232	17.7585983276367	16.829776763916	16.8509044647217			3	3	3	12.5	12.5	12.5	31.378	0	33.356	8260200	6	0.367665793198552	0.554404097228633	0.350852966308594	0.848165113302786	NbD046302.1;NbE03057245.1;NbD050651.1	NbD046302.1;NbE03057245.1;NbD050651.1	2189	bifunctional dTDP-4-dehydrorhamnose 3,5-epimerase/dTDP-4-dehydrorhamnose reductase (XP_019247171.1);bifunctional dTDP-4-dehydrorhamnose 3,5-epimerase/dTDP-4-dehydrorhamnose reductase (XP_019247171.1);bifunctional dTDP-4-dehydrorhamnose 3,5-epimerase/d	Other
[truncated: 204 more rows]

## Sheet: ACE_276_SP
LFQ intensity 25	LFQ intensity 27	LFQ intensity 29	LFQ intensity 31	LFQ intensity 26	LFQ intensity 28	LFQ intensity 30	LFQ intensity 32	Student's T-test Significant Mock_DHQ	Student's T-test significant	Peptides	Razor + unique peptides	Unique peptides	Sequence coverage [%]	Unique + razor sequence coverage [%]	Unique sequence coverage [%]	Mol. weight [kDa]	Q-value	Score	Intensity	MS/MS count	-Log Student's T-test p-value Mock_DHQ	Student's T-test q-value Mock_DHQ	Student's T-test Difference Mock_DHQ	Student's T-test Test statistic Mock_DHQ	Protein IDs	Majority protein IDs	id	Fasta headers	SP	Selected hydrolases
[truncated: 217 more rows]

[truncated: 6 more sheets: ACE_276_SP_annotated, Correction LFQ for mg protein, Data Fig1AB, Data Fig1D, Data Fig1C, ACE_276_selected hydrolases]
