# Supplementary material for: Activity‐based proteomics uncovers suppressed hydrolases and a neo‐functionalised antibacterial enzyme at the plant–pathogen interface
Source: New Phytol. 2023 Mar 29;241(1):394–408. doi: 10.1111/nph.18857 (PMC10952330; doi:10.1111/nph.18857)
Supplement: Supplementary file 4 — Table S5 On‐bead digest (ACE_0236). [file NPH-241-394-s004.xlsx]

## Sheet: Explanation
New Phytologist Supporting Information
Title: Activity-based proteomics uncovers suppressed hydrolases and a neo-functionalised antibacterial enzyme at the plant-pathogen interface.
Authors: Daniela J. Sueldo, Alice Godson, Farnusch Kaschani, Daniel Krahn, Till Kessenbrock, Pierre Buscaill, Christopher J. Schofield, Markus Kaiser and Renier A. L. van der Hoorn.
Article acceptance date: 16.2.2023.
Table S5 On-bead digest (ACE_0236).
Description of data on tabs
Raw data	Raw, unprocessed data
ACE_236_mockvsNPC	Proteins in mock samples significantly enriched compared to no-probe control (NPC)
ACE_236_DHQvsNPC	Proteins in dhQ infected samples significantly enriched compared to no-probe control (NPC)
ACE_236_allvsNPC	Proteins in mock and dhQ infected samples significantly enriched compared to no-probe control (NPC)
ACE_236_t-test_targets	Results of t-test between mock and dhQ infected samples. Only proteins annotated as probe targets are shown
Clusters on map	Matrix corresponding to heatmap on Fig2C
Sample distribution	Data depicted in Fig.3A

## Sheet: Raw data
Protein IDs	Majority protein IDs	Peptide counts (all)	Peptide counts (razor+unique)	Peptide counts (unique)	Fasta headers	Number of proteins	Peptides	Razor + unique peptides	Unique peptides	Peptides 01	Peptides 02	Peptides 03	Peptides 04	Peptides 05	Peptides 06	Peptides 07	Peptides 08	Peptides 09	Peptides 10	Peptides 11	Peptides 12	Peptides 13	Peptides 14	Peptides 15	Peptides 16	Peptides 17	Peptides 18	Peptides 19	Peptides 20	Razor + unique peptides 01	Razor + unique peptides 02	Razor + unique peptides 03	Razor + unique peptides 04	Razor + unique peptides 05	Razor + unique peptides 06	Razor + unique peptides 07	Razor + unique peptides 08	Razor + unique peptides 09	Razor + unique peptides 10	Razor + unique peptides 11	Razor + unique peptides 12	Razor + unique peptides 13	Razor + unique peptides 14	Razor + unique peptides 15	Razor + unique peptides 16	Razor + unique peptides 17	Razor + unique peptides 18	Razor + unique peptides 19	Razor + unique peptides 20
CON__O43790	CON__O43790	19	19	3		1	19	19	3	0	0	0	0	0	0	1	1	0	0	0	0	0	0	0	0	1	19	1	5	0	0	0	0	0	0	1	1	0	0	0	0	0	0	0	0	1	19	1	5
CON__O76011	CON__O76011	10	5	1		1	10	5	1	0	0	0	0	0	0	0	1	0	0	0	0	0	0	1	0	1	10	0	3	0	0	0	0	0	0	0	1	0	0	0	0	0	0	0	0	1	5	0	2
CON__O76013	CON__O76013	5	3	3		1	5	3	3	0	0	0	0	0	0	0	0	0	0	0	0	0	0	1	0	0	5	0	0	0	0	0	0	0	0	0	0	0	0	0	0	0	0	0	0	0	3	0	0
CON__P00761	CON__P00761	10	10	10		1	10	10	10	10	10	10	10	10	9	10	10	10	10	10	10	10	10	10	10	9	10	8	10	10	10	10	10	10	9	10	10	10	10	10	10	10	10	10	10	9	10	8	10
CON__P02533;CON__Q6IFX2;CON__Q61782	CON__P02533;CON__Q6IFX2	27;14;4	26;14;4	12;6;1	;	3	27	26	12	14	12	13	17	12	10	15	13	13	16	10	20	24	24	18	15	14	14	9	18	13	11	12	16	11	9	14	13	12	15	9	19	23	23	17	14	13	13	8	17
CON__P02535-1	CON__P02535-1	9	1	1		1	9	1	1	6	8	6	8	6	5	7	6	7	6	8	7	5	8	9	9	8	8	7	7	1	1	0	1	1	1	1	1	1	1	1	1	1	1	1	1	1	1	1	1
CON__P02538;CON__O95678;CON__Q8VED5;CON__P05787;CON__H-INV:HIT000292931	CON__P02538	29;9;7;5;2	20;4;2;1;1	2;0;0;0;0		5	29	20	2	15	15	20	15	14	12	15	13	13	23	13	16	18	17	19	15	17	18	11	18	8	9	13	9	7	5	9	7	7	19	7	10	13	9	12	9	13	11	7	11
CON__P02662	CON__P02662	2	2	2		1	2	2	2	2	2	2	2	2	2	2	2	2	2	2	1	2	2	2	2	2	2	1	2	2	2	2	2	2	2	2	2	2	2	2	1	2	2	2	2	2	2	1	2
CON__P02666	CON__P02666	1	1	1		1	1	1	1	0	0	1	1	0	0	0	0	1	1	1	1	0	0	1	1	0	1	0	1	0	0	1	1	0	0	0	0	1	1	1	1	0	0	1	1	0	1	0	1
CON__P02768-1	CON__P02768-1	7	6	6		1	7	6	6	2	2	1	1	1	2	3	3	1	2	2	3	6	5	6	2	2	4	1	2	1	1	0	0	0	1	2	2	0	1	1	2	5	4	5	1	1	3	0	1
CON__P02769	CON__P02769	10	10	9		1	10	10	9	7	8	8	7	8	4	9	6	9	4	8	7	5	10	7	9	4	7	3	9	7	8	8	7	8	4	9	6	9	4	8	7	5	10	7	9	4	7	3	9
CON__P04259;CON__P48668	CON__P04259;CON__P48668	29;27	2;2	2;2	;	2	29	2	2	15	14	21	15	14	12	16	13	12	23	14	16	19	18	18	14	18	19	12	19	1	0	2	1	1	0	2	1	0	2	2	1	2	2	0	0	2	2	1	2
CON__P04264;CON__H-INV:HIT000016045	CON__P04264	41;2	39;2	28;0		2	41	39	28	32	30	32	30	29	32	29	26	29	26	29	33	39	38	32	33	25	30	23	33	30	28	30	28	27	30	27	24	27	24	27	31	37	36	30	31	23	28	21	31
CON__P07477	CON__P07477	1	1	1		1	1	1	1	1	1	1	1	1	1	1	1	1	1	1	1	0	1	1	1	1	0	0	0	1	1	1	1	1	1	1	1	1	1	1	1	0	1	1	1	1	0	0	0
CON__P08727	CON__P08727	6	1	1		1	6	1	1	2	2	5	4	4	2	4	3	3	2	2	4	3	4	4	3	4	4	3	5	0	0	1	0	0	0	0	0	0	0	0	0	0	0	0	0	0	0	0	0
CON__P08779;CON__Q9Z2K1;CON__Q3ZAW8	CON__P08779	18;6;6	9;1;1	9;1;1		3	18	9	9	7	5	9	10	10	6	12	12	8	11	7	13	13	13	9	11	11	9	6	13	0	0	2	2	3	1	4	5	0	3	2	4	5	4	2	4	4	1	1	4
CON__P13645;CON__Q7Z3Y7;CON__Q7Z3Z0;CON__Q7Z3Y8;CON__Q148H6;CON__Q7Z3Y9;CON__Q2M2I5	CON__P13645	33;3;2;2;2;1;1	33;3;2;2;2;1;1	26;2;1;1;1;0;0		7	33	33	26	29	28	26	30	26	26	26	23	25	23	24	27	23	33	30	28	28	27	25	28	29	28	26	30	26	26	26	23	25	23	24	27	23	33	30	28	28	27	25	28
CON__P13646-1;CON__ENSEMBL:ENSP00000377550;CON__P08730-1;CON__P35900;CON__Q9D312;CON__Q8N1A0	CON__P13646-1;CON__ENSEMBL:ENSP00000377550	13;11;5;2;2;1	8;6;1;0;0;0	4;2;0;0;0;0	;	6	13	8	4	4	5	12	5	6	5	7	5	5	5	9	5	5	6	9	7	10	11	2	8	0	2	8	0	2	0	2	1	0	1	5	0	1	1	4	2	6	6	0	3
CON__P13647;CON__Q9H552	CON__P13647	27;2	16;0	5;0		2	27	16	5	17	15	14	18	13	14	16	14	15	15	16	15	23	24	18	17	15	17	12	20	9	8	6	10	6	6	8	6	7	8	9	7	14	15	9	9	9	9	8	12
CON__P19013	CON__P19013	12	10	9		1	12	10	9	3	7	10	3	6	2	2	2	2	2	9	2	4	2	9	3	10	11	1	7	1	5	8	1	4	0	0	0	0	1	7	0	3	0	7	1	8	9	0	5
CON__P35527	CON__P35527	37	37	37		1	37	37	37	24	27	22	27	22	26	25	25	24	22	24	27	35	33	24	27	22	23	20	26	24	27	22	27	22	26	25	25	24	22	24	27	35	33	24	27	22	23	20	26
CON__P35908v2;CON__P35908;CON__Q01546;CON__Q6NXH9;CON__REFSEQ:XP_932229	CON__P35908v2;CON__P35908	44;43;6;4;1	44;43;6;4;1	32;31;0;0;0	;	5	44	44	32	34	32	31	36	30	32	35	30	35	26	36	34	31	42	39	36	31	29	26	35	34	32	31	36	30	32	35	30	35	26	36	34	31	42	39	36	31	29	26	35
CON__P78386	CON__P78386	17	10	7		1	17	10	7	0	0	0	0	0	0	1	1	0	0	0	0	0	1	0	0	0	17	0	2	0	0	0	0	0	0	0	0	0	0	0	0	0	1	0	0	0	10	0	0
CON__Q04695	CON__Q04695	18	11	4		1	18	11	4	2	2	2	5	3	4	4	3	3	12	2	6	15	4	5	4	3	4	2	7	0	0	0	2	1	1	1	1	0	7	0	2	8	0	2	1	1	1	0	4
CON__Q0VBK2	CON__Q0VBK2	2	1	1		1	2	1	1	1	1	1	1	1	1	1	1	1	1	1	2	1	2	2	1	1	1	1	2	1	1	1	1	1	1	1	1	1	1	1	1	1	1	1	1	1	1	1	1
CON__Q14525	CON__Q14525	14	4	3		1	14	4	3	0	0	0	0	0	1	1	0	1	0	0	0	1	0	2	1	0	14	1	4	0	0	0	0	0	0	0	0	0	0	0	0	0	0	0	0	0	4	0	1
CON__Q14533	CON__Q14533	16	1	1		1	16	1	1	0	0	0	0	0	0	1	1	0	0	0	0	0	0	0	0	0	16	1	5	0	0	0	0	0	0	0	0	0	0	0	0	0	0	0	0	0	1	0	0
CON__Q14CN4-1;CON__Q6IME9;CON__Q3KNV1;CON__P08729	CON__Q14CN4-1;CON__Q6IME9;CON__Q3KNV1;CON__P08729	5;5;3;3	2;2;1;1	1;1;1;1	;;;	4	5	2	1	3	3	3	3	2	3	3	4	3	3	3	3	3	4	3	3	2	4	1	4	1	1	1	1	0	1	1	2	1	1	1	1	1	2	1	1	1	2	1	2
CON__Q9UE12;CON__Q15323;CON__A2A5Y0;CON__Q9D646	CON__Q9UE12;CON__Q15323	16;16;7;6	16;16;7;6	0;0;0;0	;	4	16	16	0	0	0	0	0	0	1	2	0	1	0	0	0	1	0	2	1	0	16	2	5	0	0	0	0	0	1	2	0	1	0	0	0	1	0	2	1	0	16	2	5
CON__Q497I4	CON__Q497I4	5	1	0		1	5	1	0	0	0	0	0	0	0	0	0	0	0	0	0	0	0	0	0	0	5	0	0	0	0	0	0	0	0	0	0	0	0	0	0	0	0	0	0	0	1	0	0
CON__Q5D862	CON__Q5D862	4	4	4		1	4	4	4	1	2	1	3	1	2	3	1	1	1	2	2	3	4	3	3	2	1	1	3	1	2	1	3	1	2	3	1	1	1	2	2	3	4	3	3	2	1	1	3
CON__Q6IFZ6	CON__Q6IFZ6	6	1	0		1	6	1	0	4	4	4	4	4	4	4	4	4	2	4	4	4	5	5	4	2	5	1	5	0	0	0	0	0	0	0	0	0	0	0	0	0	1	0	0	0	0	0	1
CON__Q6ISB0;CON__Q9NSB2;CON__Q9NSB4	CON__Q6ISB0;CON__Q9NSB2	12;12;1	9;9;0	9;9;0	;	3	12	9	9	2	2	2	2	2	3	2	3	2	1	2	2	2	2	2	2	1	12	0	4	0	0	0	0	0	1	0	1	0	0	0	0	1	0	0	0	0	9	0	2
CON__Q6KB66-1	CON__Q6KB66-1	2	2	1		1	2	2	1	0	0	1	1	0	1	0	1	0	1	1	2	1	2	2	1	0	1	0	2	0	0	1	1	0	1	0	1	0	1	1	2	1	2	2	1	0	1	0	2
CON__Q8N1N4-2;CON__Q7RTT2	CON__Q8N1N4-2;CON__Q7RTT2	7;7	6;6	6;6	;	2	7	6	6	3	2	2	3	3	3	3	3	3	2	3	3	6	6	3	4	2	2	2	6	3	2	2	3	3	3	3	3	3	2	3	3	6	5	3	4	2	2	2	5
CON__Q7Z794	CON__Q7Z794	5	1	1		1	5	1	1	3	3	3	3	3	3	3	3	3	2	3	3	2	4	3	3	2	3	1	5	0	0	0	0	0	0	0	0	0	0	0	0	0	0	0	0	0	0	0	1
CON__Q86YZ3	CON__Q86YZ3	3	3	3		1	3	3	3	0	0	1	1	1	0	0	0	0	0	0	0	3	1	0	0	0	0	0	0	0	0	1	1	1	0	0	0	0	0	0	0	3	1	0	0	0	0	0	0
CON__Q922U2	CON__Q922U2	20	1	1		1	20	1	1	9	8	6	10	8	8	7	7	8	7	10	9	16	17	10	10	7	10	5	12	1	1	0	0	1	1	0	0	1	1	1	0	1	1	0	1	0	0	0	0
CON__Q9BYR8	CON__Q9BYR8	1	1	1		1	1	1	1	0	0	0	0	0	0	0	0	0	0	0	0	0	0	0	0	0	1	0	0	0	0	0	0	0	0	0	0	0	0	0	0	0	0	0	0	0	1	0	0
CON__REFSEQ:XP_986630	CON__REFSEQ:XP_986630	5	1	1		1	5	1	1	0	0	0	0	0	0	0	0	0	0	0	0	0	0	1	0	0	5	0	1	0	0	0	0	0	0	0	0	0	0	0	0	0	0	0	0	0	1	0	1
CON__Streptavidin	CON__Streptavidin	10	10	10		1	10	10	10	8	9	8	10	9	9	9	10	9	8	9	8	8	10	8	8	5	7	7	7	8	9	8	10	9	9	9	10	9	8	9	8	8	10	8	8	5	7	7	7
;46547;46548;46549;46550;46551;46552;46553;46554;46555;46556;46557;46558;46559;46560;46561;46562;46563;46564;46565;46566;46567;46568;46569;46570;46571;46572;46573;46574;46575;46576;46577;46578;46579;46580;46581;46582;46583;46584;46585;46586;46587;46588;46589;46590;46591;46592;46593;46594;46595;46596;46597;46598;46599;46600;46601;46602;46603;46604;46605;46606;46607;46608;46609;46610;46611;46612;46…	18469;20112;27036;29381;30696;37086;37092;45410;47565;49291
D3NQ15	D3NQ15	1	1	1	Uncharacterized protein	1	1	1	1	1	0	0	0	0	0	0	0	0	0	0	0	0	0	0	0	1	1	1	1	1	0	0	0	0	0	0	0	0	0	0	0	0	0	0	0	1	1	1	1
NbD000053.1	NbD000053.1	1	1	1	Partial, kirola-like (XP_016479544.1)	1	1	1	1	1	1	0	0	1	0	0	0	1	0	0	0	0	1	0	1	0	0	0	0	1	1	0	0	1	0	0	0	1	0	0	0	0	1	0	1	0	0	0	0
NbD000081.1;NbD021878.1	NbD000081.1;NbD021878.1	5;5	4;4	4;4	ribulose-1,5-bisphosphate carboxylase/oxygenase small chain (Rubisco) (CUA55116.1); ribulose-1,5-bisphosphate carboxylase/oxygenase small chain (Rubisco) (CUA55116.1)	2	5	4	4	5	5	5	5	4	3	4	3	4	3	4	4	3	4	4	4	2	1	1	2	4	4	4	4	3	2	3	2	3	2	3	3	2	3	3	3	1	0	0	1
NbD008120.1;NbD008119.1;NbD000167.1;NbD030941.1	NbD008120.1;NbD008119.1;NbD000167.1	10;10;10;1	10;10;10;1	10;10;10;1	glucan endo-1,3-beta-glucosidase, acidic isoform GI9-like (XP_009780913.1); glucan endo-1,3-beta-glucosidase, acidic isoform GI9-like (XP_009780913.1); glucan endo-1,3-beta-glucosidase, acidic isoform GI9-like (XP_009780913.1)	4	10	10	10	9	9	9	10	6	5	6	6	10	8	9	9	6	6	5	7	8	7	6	4	9	9	9	10	6	5	6	6	10	8	9	9	6	6	5	7	8	7	6	4
NbD044739.1;NbD000181.1	NbD044739.1;NbD000181.1	4;4	4;4	4;4	Partial, auxin-binding protein ABP19a-like (XP_009596795.2); Partial, auxin-binding protein ABP19a-like (XP_009596795.2)	2	4	4	4	3	3	3	3	3	3	3	3	3	3	3	3	3	3	3	3	4	4	2	2	3	3	3	3	3	3	3	3	3	3	3	3	3	3	3	3	4	4	2	2
NbD000226.1;NbD037149.1;NbE44074261.1;NbD045316.1;NbD050810.1;NbE05067968.1;NbD018363.1;NbE03056516.1;NbE44069298.1;NbE05063340.1;NbD033783.1;NbD012407.1;NbD036073.1;NbD022337.1;NbD004532.1;NbD033549.1;NbD039217.1;NbD033031.1;NbD048093.1;NbD033030.1;NbD050811.1;NbD009374.1;NbD052327.1	NbD000226.1;NbD037149.1;NbE44074261.1;NbD045316.1;NbD050810.1;NbE05067968.1;NbD018363.1;NbE03056516.1;NbE44069298.1;NbE05063340.1;NbD033783.1;NbD012407.1;NbD036073.1;NbD022337.1;NbD004532.1;NbD033549.1;NbD039217.1;NbD033031.1;NbD048093.1;NbD033030.1;NbD050811.1;NbD009374.1;NbD052327.1	1;1;1;1;1;1;1;1;1;1;1;1;1;1;1;1;1;1;1;1;1;1;1	1;1;1;1;1;1;1;1;1;1;1;1;1;1;1;1;1;1;1;1;1;1;1	1;1;1;1;1;1;1;1;1;1;1;1;1;1;1;1;1;1;1;1;1;1;1	histone 4 (AIZ04728.1); Partial, uncharacterized protein LOC104095884 (XP_018626204.1); uncharacterized protein LOC107807147 (XP_016486961.1); uncharacterized protein LOC107807147 (XP_016486961.1); Partial, uncharacterized protein LOC104095884 (XP_01	23	1	1	1	1	0	1	0	0	1	0	0	0	1	0	0	0	1	1	1	1	1	0	0	1	0	1	0	0	1	0	0	0	1	0	0	0	1	1	1	1	1	0	0
NbD022455.1;NbD000972.1;NbD000246.1	NbD022455.1;NbD000972.1;NbD000246.1	1;1;1	1;1;1	1;1;1	60S ribosomal protein L27 (XP_019253294.1); 60S ribosomal protein L27 (XP_019253294.1); 60S ribosomal protein L27 (XP_019253294.1)	3	1	1	1	1	0	1	1	0	0	0	0	0	1	1	0	1	0	0	0	0	0	0	0	1	0	1	1	0	0	0	0	0	1	1	0	1	0	0	0	0	0	0	0
NbD000355.1	NbD000355.1	16	15	15	subtilisin-like protease SBT1.9 (XP_019231474.1)	1	16	15	15	13	13	12	13	12	13	13	13	12	14	13	14	14	13	13	12	3	0	1	0	12	12	11	12	12	13	13	13	12	14	13	13	14	12	12	11	3	0	1	0
NbE05064349.1;NbD000509.1	NbE05064349.1;NbD000509.1	3;3	3;3	2;2	GDSL esterase/lipase At5g55050-like (XP_016476245.1); GDSL esterase/lipase At5g55050-like (XP_016476245.1)	2	3	3	2	2	2	2	3	3	3	3	3	3	3	2	3	2	2	3	2	0	0	0	0	2	2	2	3	3	3	3	3	3	3	2	3	2	2	3	2	0	0	0	0
NbD000573.1	NbD000573.1	3	3	3	salicylic acid-binding protein 2 (AFS35576.1)	1	3	3	3	0	0	0	0	3	2	3	2	2	1	2	3	3	2	3	1	0	0	0	0	0	0	0	0	3	2	3	2	2	1	2	3	3	2	3	1	0	0	0	0
NbD000736.1	NbD000736.1	3	3	1	plastocyanin (XP_016470474.1)	1	3	3	1	1	1	1	1	3	2	3	2	3	2	2	3	2	2	2	3	2	1	2	2	1	1	1	1	3	2	3	2	3	2	2	3	2	2	2	3	2	1	2	2
NbD014721.1;NbE03055990.1;NbD047590.1;NbD036094.1;NbD000822.1	NbD014721.1;NbE03055990.1;NbD047590.1;NbD036094.1;NbD000822.1	2;2;2;2;2	1;1;1;1;1	1;1;1;1;1	malate dehydrogenase, chloroplastic-like (XP_016468893.1); malate dehydrogenase, chloroplastic-like (XP_016465491.1); malate dehydrogenase, chloroplastic-like (XP_016465491.1); malate dehydrogenase, chloroplastic isoform X2 (XP_019230290.1); malate de	5	2	1	1	1	1	1	2	2	2	2	2	1	1	2	2	0	1	1	1	1	1	1	1	1	1	1	1	1	1	1	1	1	0	1	1	0	1	1	1	1	1	1	1
NbD001126.1;NbD016103.1	NbD001126.1;NbD016103.1	2;1	2;1	2;1	major allergen Pru ar 1-like (XP_019263557.1); major allergen Pru ar 1-like (XP_009590430.1)	2	2	2	2	0	0	0	0	1	2	1	2	1	1	2	2	1	0	1	0	0	0	0	0	0	0	0	0	1	2	1	2	1	1	2	2	1	0	1	0	0	0	0	0
NbD023903.1;NbE03053791.1;NbD001203.1;NbD049561.1;NbE03058091.1;NbD015341.1;NbE44069046.1	NbD023903.1;NbE03053791.1;NbD001203.1;NbD049561.1;NbE03058091.1;NbD015341.1;NbE44069046.1	1;1;1;1;1;1;1	1;1;1;1;1;1;1	1;1;1;1;1;1;1	pathogenesis-related protein 1B (XP_016487756.1); pathogenesis-related protein 1B (XP_016487756.1); pathogenesis-related protein 1B (XP_016487756.1); pathogenesis-related protein 1B (XP_016487756.1); pathogenesis-related protein 1C-like (XP_009803803	7	1	1	1	1	1	0	0	0	0	0	0	1	1	1	1	0	0	0	0	1	1	1	1	1	1	0	0	0	0	0	0	1	1	1	1	0	0	0	0	1	1	1	1
NbD001635.1	NbD001635.1	28	28	4	lysosomal beta glucosidase-like (XP_009786312.1)	1	28	28	4	21	16	23	25	28	28	28	28	28	28	28	28	28	28	28	28	12	5	3	4	21	16	23	25	28	28	28	28	28	28	28	28	28	28	28	28	12	5	3	4
NbD001674.1;NbD012515.1	NbD001674.1;NbD012515.1	5;4	3;3	3;3	serine carboxypeptidase-like 45 (XP_016502187.1); serine carboxypeptidase-like 45 (XP_019248164.1)	2	5	3	3	2	1	2	2	5	5	5	4	5	4	4	4	3	4	4	3	0	0	0	0	1	0	1	1	3	3	3	2	3	2	3	3	2	2	2	2	0	0	0	0
NbD035639.1;NbD001974.1	NbD035639.1;NbD001974.1	5;5	5;5	5;5	chloroplast PsbQ1 precursor (AFH58005.1); chloroplast PsbQ2 precursor (AFH58006.1)	2	5	5	5	2	1	2	2	5	5	5	5	5	4	5	4	5	5	5	5	2	3	0	2	2	1	2	2	5	5	5	5	5	4	5	4	5	5	5	5	2	3	0	2
NbE03060043.1;NbD017820.1;NbD017822.1;NbD019050.1;NbD021873.1;NbD013325.1;NbD035868.1;NbD025143.1;NbD016395.1;NbE05065177.1;NbE05068863.1;NbD005656.1;NbD021946.1;NbE03054251.1;NbE44071393.1;NbD011202.1;NbE03062133.1;NbD039535.1;NbD015146.1;NbD039463.1;NbD029385.1;NbD046486.1;NbD049018.1;NbD036935.1;NbD004488.1;NbD019081.1;NbD044603.1;NbD042359.1;NbD035150.1;NbD051482.1;NbD045776.1;NbD029764.1;NbE…	NbE03060043.1;NbD017820.1;NbD017822.1;NbD019050.1;NbD021873.1;NbD013325.1;NbD035868.1;NbD025143.1;NbD016395.1;NbE05065177.1;NbE05068863.1;NbD005656.1;NbD021946.1;NbE03054251.1;NbE44071393.1;NbD011202.1;NbE03062133.1;NbD039535.1;NbD015146.1;NbD039463.1;NbD029385.1;NbD046486.1;NbD049018.1;NbD036935.1;NbD004488.1;NbD019081.1;NbD044603.1;NbD042359.1;NbD035150.1;NbD051482.1;NbD045776.1;NbD029764.1;NbE…	1;1;1;1;1;1;1;1;1;1;1;1;1;1;1;1;1;1;1;1;1;1;1;1;1;1;1;1;1;1;1;1;1;1;1	1;1;1;1;1;1;1;1;1;1;1;1;1;1;1;1;1;1;1;1;1;1;1;1;1;1;1;1;1;1;1;1;1;1;1	1;1;1;1;1;1;1;1;1;1;1;1;1;1;1;1;1;1;1;1;1;1;1;1;1;1;1;1;1;1;1;1;1;1;1	14-3-3-like protein 16R (XP_019225398.1); 14-3-3-like protein (XP_019253492.1); 14-3-3-like protein C (XP_019247203.1); 14-3-3-like protein C (XP_019247203.1); 14-3-3 protein 4 isoform X2 (XP_016512746.1); 14-3-3 protein 9 (XP_019250548.1); 14-3-3 p	35	1	1	1	1	1	1	1	1	1	1	1	1	1	1	1	1	1	1	0	0	1	0	0	1	1	1	1	1	1	1	1	1	1	1	1	1	1	1	0	0	1	0	0
NbD002134.1;NbD026527.1;NbD002133.1	NbD002134.1	11;3;1	11;3;1	11;3;1	serine carboxypeptidase-like 40 (XP_016436335.1)	3	11	11	11	0	0	0	1	10	10	10	9	7	9	9	7	7	8	8	4	0	0	0	0	0	0	0	1	10	10	10	9	7	9	9	7	7	8	8	4	0	0	0	0
NbD043365.1;NbD002148.1	NbD043365.1;NbD002148.1	2;2	2;2	2;2	uncharacterized protein LOC104249949 (XP_009804785.1); uncharacterized protein LOC104249949 (XP_009804785.1)	2	2	2	2	1	1	1	1	1	1	1	1	1	2	1	2	1	1	0	1	1	1	0	0	1	1	1	1	1	1	1	1	1	2	1	2	1	1	0	1	1	1	0	0
NbD002217.1;NbD000150.1	NbD002217.1;NbD000150.1	2;1	2;1	2;1	peptidyl-prolyl cis-trans isomerase-like (XP_016470413.1); Partial, peptidyl-prolyl cis-trans isomerase-like (XP_016470413.1)	2	2	2	2	0	0	0	1	2	2	2	2	0	1	0	1	2	1	0	0	0	0	0	0	0	0	0	1	2	2	2	2	0	1	0	1	2	1	0	0	0	0	0	0
NbE03061602.1;NbD034105.1;NbD002350.1;NbD034452.1	NbE03061602.1;NbD034105.1;NbD002350.1;NbD034452.1	2;2;2;1	2;2;2;1	2;2;2;1	actin-depolymerizing factor 2-like (XP_016503290.1); actin-depolymerizing factor 2-like (XP_016503290.1); actin-depolymerizing factor 2-like (XP_016503290.1); actin-depolymerizing factor 7 (XP_019230239.1)	4	2	2	2	0	0	0	0	2	2	2	2	1	1	0	0	1	1	0	1	0	0	0	0	0	0	0	0	2	2	2	2	1	1	0	0	1	1	0	1	0	0	0	0
NbE44073868.1;NbE44069402.1;NbD008874.1;NbD026147.1;NbD002632.1;NbD051652.1;NbD048844.1;NbD041781.1;NbD041622.1;NbD037347.1;NbD029219.1;NbD025839.1;NbD017481.1;NbD008895.1;NbD004866.1;NbD004720.1;NbD033809.1;NbE03054881.1	NbE44073868.1;NbE44069402.1;NbD008874.1;NbD026147.1;NbD002632.1;NbD051652.1;NbD048844.1;NbD041781.1;NbD041622.1;NbD037347.1;NbD029219.1;NbD025839.1;NbD017481.1;NbD008895.1;NbD004866.1;NbD004720.1;NbD033809.1;NbE03054881.1	1;1;1;1;1;1;1;1;1;1;1;1;1;1;1;1;1;1	1;1;1;1;1;1;1;1;1;1;1;1;1;1;1;1;1;1	1;1;1;1;1;1;1;1;1;1;1;1;1;1;1;1;1;1	ubiquitin-conjugating enzyme E2 28-like isoform X2 (XP_016486172.1); ubiquitin-conjugating enzyme E2-17 kDa-like (XP_019250377.1); ubiquitin-conjugating enzyme E2 28-like (XP_009758484.1); ubiquitin-conjugating enzyme E2 (ANE23920.1); ubiquitin-conjug	18	1	1	1	1	1	1	1	1	1	1	1	1	1	1	1	1	1	1	1	0	0	0	0	1	1	1	1	1	1	1	1	1	1	1	1	1	1	1	1	0	0	0	0
NbE05066959.1;NbD046390.1;NbD002740.1	NbE05066959.1;NbD046390.1;NbD002740.1	5;5;5	5;5;5	3;3;3	subtilisin-like protease SBT2.3 (XP_016465578.1); subtilisin-like protease SBT2.3 (XP_016465578.1); subtilisin-like protease SBT2.3 (XP_016465578.1)	3	5	5	3	3	4	4	5	5	5	5	5	5	5	5	5	4	4	3	4	0	0	0	0	3	4	4	5	5	5	5	5	5	5	5	5	4	4	3	4	0	0	0	0
NbD037021.1;NbD002762.1	NbD037021.1;NbD002762.1	1;1	1;1	1;1	sphinganine C4-monooxygenase 1-like (XP_016490432.1); sphinganine C4-monooxygenase 1-like (XP_016490432.1)	2	1	1	1	1	1	1	1	1	1	1	1	1	1	1	0	0	0	0	1	0	0	0	0	1	1	1	1	1	1	1	1	1	1	1	0	0	0	0	1	0	0	0	0
NbD010341.1;NbD002852.1;NbD037960.1;NbD013663.1;NbD039582.1;NbE44070628.1;NbD043965.1;NbE44074494.1;NbD028754.1;NbD001953.1;NbD017100.1;NbE05066125.1;NbD048326.1;NbD010028.1;NbD014962.1;NbD041065.1;NbD005951.1;NbD035679.1;NbD013798.1;NbD046070.1;NbD014951.1;NbD019212.1;NbD044723.1;NbE44070373.1;NbE05063738.1;NbD002104.1;NbD021706.1;NbD020023.1;NbD012103.1;NbD017275.1;NbD034859.1;NbD034136.1;NbD01…	NbD010341.1;NbD002852.1;NbD037960.1;NbD013663.1;NbD039582.1;NbE44070628.1;NbD043965.1;NbE44074494.1;NbD028754.1;NbD001953.1;NbD017100.1;NbE05066125.1;NbD048326.1;NbD010028.1;NbD014962.1;NbD041065.1;NbD005951.1;NbD035679.1;NbD013798.1;NbD046070.1;NbD014951.1;NbD019212.1;NbD044723.1;NbE44070373.1;NbE05063738.1;NbD002104.1;NbD021706.1;NbD020023.1;NbD012103.1;NbD017275.1;NbD034859.1;NbD034136.1;NbD01…	2;2;2;1;1;1;1;1;1;1;1;1;1;1;1;1;1;1;1;1;1;1;1;1;1;1;1;1;1;1;1;1;1;1	2;2;2;1;1;1;1;1;1;1;1;1;1;1;1;1;1;1;1;1;1;1;1;1;1;1;1;1;1;1;1;1;1;1	2;2;2;1;1;1;1;1;1;1;1;1;1;1;1;1;1;1;1;1;1;1;1;1;1;1;1;1;1;1;1;1;1;1	ubiquitin-NEDD8-like protein RUB2 (XP_016441562.1); ubiquitin-NEDD8-like protein RUB2 (XP_016510263.1); ubiquitin-NEDD8-like protein RUB2 (XP_016510263.1); Partial, ubiquitin-60S ribosomal protein L40 (XP_016433224.1); Partial, polyubiquitin-like isof	34	2	2	2	0	1	1	1	1	0	1	1	1	0	0	1	0	1	1	1	2	2	2	0	0	1	1	1	1	0	1	1	1	0	0	1	0	1	1	1	2	2	2	0
NbD002877.1	NbD002877.1	17	1	1	beta-glucosidase BoGH3B-like isoform X1 (XP_016439682.1)	1	17	1	1	8	8	11	11	15	14	15	16	14	13	15	13	14	15	15	14	1	0	1	1	0	0	0	0	1	1	1	1	1	1	1	1	1	1	1	1	0	0	0	0
NbE03059355.1;NbD002878.1	NbE03059355.1;NbD002878.1	13;13	7;7	4;4	uncharacterized protein LOC109205647 (XP_019223928.1); uncharacterized protein LOC109205647 (XP_019223928.1)	2	13	7	4	6	7	8	8	12	11	11	12	11	11	12	11	12	11	11	11	2	0	1	0	3	4	4	5	7	7	6	7	6	7	7	7	7	6	6	6	0	0	0	0
NbE03061507.1;NbD019235.1;NbE03058169.1;NbD003291.1;NbE05065085.1;NbD029717.1;NbD023034.1;NbE05068035.1;NbD032416.1;NbD031165.1;NbE05068706.1;NbD018593.1;NbD018443.1	NbE03061507.1;NbD019235.1;NbE03058169.1;NbD003291.1;NbE05065085.1;NbD029717.1;NbD023034.1;NbE05068035.1;NbD032416.1;NbD031165.1;NbE05068706.1;NbD018593.1;NbD018443.1	1;1;1;1;1;1;1;1;1;1;1;1;1	1;1;1;1;1;1;1;1;1;1;1;1;1	1;1;1;1;1;1;1;1;1;1;1;1;1	pyrophosphate-energized vacuolar membrane proton pump-like (XP_016496949.1); pyrophosphate-energized vacuolar membrane proton pump (XP_019263980.1); pyrophosphate-energized vacuolar membrane proton pump 1-like isoform X2 (XP_009763192.1); pyrophosphate	13	1	1	1	0	0	0	1	0	1	0	0	0	0	0	0	0	0	0	0	0	0	0	0	0	0	0	1	0	1	0	0	0	0	0	0	0	0	0	0	0	0	0	0
NbE05063966.1;NbD015034.1;NbD003309.1	NbE05063966.1;NbD015034.1;NbD003309.1	1;1;1	1;1;1	1;1;1	AP-3 complex subunit mu (XP_009777349.1); AP-3 complex subunit mu (XP_019229085.1); AP-3 complex subunit mu (XP_009777349.1)	3	1	1	1	1	1	1	1	1	0	1	1	1	0	0	0	0	1	1	1	1	1	1	0	1	1	1	1	1	0	1	1	1	0	0	0	0	1	1	1	1	1	1	0
NbD003345.1	NbD003345.1	10	4	4	alpha-galactosidase-like (XP_016471264.1)	1	10	4	4	10	8	9	9	7	6	9	7	8	6	8	9	5	10	6	7	0	0	0	0	4	4	3	4	2	3	4	2	3	3	3	3	2	4	3	2	0	0	0	0
NbD003490.1;NbD000877.1;NbE44072933.1	NbD003490.1	13;6;6	13;6;6	13;6;6	probable beta-D-xylosidase 6 (XP_016465710.1)	3	13	13	13	13	12	13	13	10	9	12	9	11	8	10	11	13	13	12	13	1	0	0	0	13	12	13	13	10	9	12	9	11	8	10	11	13	13	12	13	1	0	0	0
NbD003683.1;NbE03056668.1	NbD003683.1;NbE03056668.1	1;1	1;1	1;1	uncharacterized protein LOC107772155 (XP_016447131.1); uncharacterized protein LOC107772155 (XP_016447131.1)	2	1	1	1	1	1	1	1	1	0	1	1	1	1	1	1	0	1	1	1	1	1	0	1	1	1	1	1	1	0	1	1	1	1	1	1	0	1	1	1	1	1	0	1
NbD022902.1;NbD003783.1	NbD022902.1;NbD003783.1	1;1	1;1	1;1	thylakoid lumenal 15 kDa protein 1, chloroplastic-like (XP_016438345.1); thylakoid lumenal 15 kDa protein 1, chloroplastic-like (XP_016438345.1)	2	1	1	1	0	0	0	0	1	1	0	1	1	1	0	1	1	1	1	1	0	0	0	0	0	0	0	0	1	1	0	1	1	1	0	1	1	1	1	1	0	0	0	0
NbD013054.1;NbE05065370.1;NbD050231.1;NbD046535.1;NbD030896.1;NbD003943.1;NbE44071578.1;NbD030459.1;NbD022473.1;NbD037404.1	NbD013054.1;NbE05065370.1;NbD050231.1;NbD046535.1;NbD030896.1;NbD003943.1;NbE44071578.1;NbD030459.1;NbD022473.1;NbD037404.1	2;2;2;2;2;2;2;2;1;1	2;2;2;2;2;2;2;2;1;1	2;2;2;2;2;2;2;2;1;1	Partial, heat shock cognate protein 80 (XP_019249888.1); heat shock cognate protein 80 (XP_016494369.1); heat shock cognate protein 80 (XP_016494369.1); heat shock protein 90-1 (ALD51960.1); heat shock protein 90-1 (ALD51960.1); heat shock cognate pr	10	2	2	2	1	0	2	2	1	1	2	1	0	0	1	1	0	1	0	1	0	0	0	0	1	0	2	2	1	1	2	1	0	0	1	1	0	1	0	1	0	0	0	0
NbD003975.1;NbD039746.1;NbE03062634.1	NbD003975.1;NbD039746.1	8;4;2	4;1;1	3;1;0	GDSL esterase/lipase At5g03980-like (XP_016454575.1); Partial, GDSL esterase/lipase At5g03980-like (XP_016454575.1)	3	8	4	3	4	4	4	4	6	7	7	7	6	6	6	6	4	6	7	4	3	2	1	1	0	0	0	0	2	3	3	3	2	2	2	2	1	2	3	0	0	0	1	0
NbD004022.1	NbD004022.1	2	2	2	probable polygalacturonase (XP_016444909.1)	1	2	2	2	2	2	1	2	1	0	1	1	1	2	2	2	2	1	2	0	0	0	0	0	2	2	1	2	1	0	1	1	1	2	2	2	2	1	2	0	0	0	0	0
NbD004236.1;NbE05067706.1;NbD004724.1	NbD004236.1;NbE05067706.1;NbD004724.1	8;8;4	8;8;4	7;7;3	GDSL esterase/lipase At4g01130-like (XP_016439663.1); GDSL esterase/lipase At4g01130-like (XP_019267150.1); GDSL esterase/lipase At4g01130-like (XP_009798059.1)	3	8	8	7	6	6	6	6	8	8	8	8	7	8	8	8	8	8	8	8	1	0	0	0	6	6	6	6	8	8	8	8	7	8	8	8	8	8	8	8	1	0	0	0
NbE03060872.1;NbD004396.1;NbD033628.1;NbD008367.1	NbE03060872.1;NbD004396.1;NbD033628.1;NbD008367.1	6;6;5;4	6;6;5;4	1;1;0;0	fructose-bisphosphate aldolase 1, chloroplastic-like (XP_016446340.1); fructose-bisphosphate aldolase 1, chloroplastic-like (XP_016446340.1); fructose-bisphosphate aldolase 1, chloroplastic-like (XP_016512409.1); fructose-bisphosphate aldolase 1, chlor	4	6	6	1	4	3	5	5	4	6	3	3	3	3	4	4	4	5	4	4	0	0	0	0	4	3	5	5	4	6	3	3	3	3	4	4	4	5	4	4	0	0	0	0
NbD020273.1;NbD004644.1	NbD020273.1;NbD004644.1	5;5	5;5	5;5	auxin-binding protein ABP19a-like (XP_016477838.1); auxin-binding protein ABP19a-like (XP_016477838.1)	2	5	5	5	4	3	4	5	4	5	4	4	3	4	4	4	5	4	4	4	3	3	4	3	4	3	4	5	4	5	4	4	3	4	4	4	5	4	4	4	3	3	4	3
NbD004763.1	NbD004763.1	3	1	1	plastocyanin (XP_016470474.1)	1	3	1	1	1	1	1	1	3	2	3	2	3	2	2	2	2	2	2	3	2	1	2	2	1	1	1	1	1	1	1	1	1	1	1	0	1	1	1	1	1	1	1	1
NbE05065180.1;NbE03056104.1;NbD035735.1;NbD012106.1;NbD051849.1;NbD004836.1;NbE03060740.1	NbE05065180.1;NbE03056104.1;NbD035735.1;NbD012106.1;NbD051849.1;NbD004836.1;NbE03060740.1	2;2;2;2;2;2;1	2;2;2;2;2;2;1	2;2;2;2;2;2;1	glycine cleavage system H protein, mitochondrial-like (XP_019254852.1); glycine cleavage system H protein, mitochondrial-like (XP_019254852.1); glycine cleavage system H protein, mitochondrial-like (XP_019254852.1); glycine cleavage system H protein, m	7	2	2	2	1	0	1	0	1	2	1	1	1	1	1	1	1	1	1	1	1	1	0	0	1	0	1	0	1	2	1	1	1	1	1	1	1	1	1	1	1	1	0	0
NbD004959.1	NbD004959.1	3	3	1	chloroplast plastocyanin precursor (ACV32157.1)	1	3	3	1	1	1	1	1	3	2	3	3	3	3	3	2	3	3	3	2	1	1	1	1	1	1	1	1	3	2	3	3	3	3	3	2	3	3	3	2	1	1	1	1
NbE44072563.1;NbD004963.1;NbE05064610.1;NbE03056433.1;NbE05067934.1	NbE44072563.1;NbD004963.1;NbE05064610.1;NbE03056433.1;NbE05067934.1	3;3;3;3;3	3;3;3;3;3	3;3;3;3;3	uncharacterized protein LOC107761969 isoform X3 (XP_016435752.1); uncharacterized protein LOC104116870 isoform X2 (XP_018633398.1); uncharacterized protein LOC107768657 isoform X1 (XP_016443279.1); uncharacterized protein LOC109205840 (XP_019224140.1)	5	3	3	3	0	0	0	0	2	3	2	2	1	2	2	2	3	1	2	1	0	0	0	0	0	0	0	0	2	3	2	2	1	2	2	2	3	1	2	1	0	0	0	0
NbD005008.1	NbD005008.1	6	6	2	fasciclin-like arabinogalactan protein 8 (XP_019244732.1)	1	6	6	2	5	5	5	6	6	6	5	6	5	6	6	4	3	5	5	4	4	2	0	2	5	5	5	6	6	6	5	6	5	6	6	4	3	5	5	4	4	2	0	2
NbD005013.1	NbD005013.1	2	2	2	profilin-1-like (XP_016480089.1)	1	2	2	2	0	0	0	0	2	1	2	1	2	1	1	1	1	2	2	1	0	0	0	0	0	0	0	0	2	1	2	1	2	1	1	1	1	2	2	1	0	0	0	0
NbE05066551.1;NbD005386.1	NbE05066551.1;NbD005386.1	9;9	9;9	9;9	tripeptidyl-peptidase 2 isoform X1 (XP_009796711.1); tripeptidyl-peptidase 2 isoform X1 (XP_009796711.1)	2	9	9	9	9	8	8	8	3	3	3	4	8	6	7	7	5	7	8	8	0	0	0	0	9	8	8	8	3	3	3	4	8	6	7	7	5	7	8	8	0	0	0	0
NbD005390.1;NbD042733.1;NbD035995.1;NbD031738.1;NbD005584.1;NbD018637.1;NbD042084.1;NbD037896.1;NbD014934.1;NbD023623.1;NbD023815.1;NbD025239.1;NbE03059850.1;NbD034571.1;NbD038083.1;NbD037417.1;NbE03058150.1;NbD010600.1	NbD005390.1;NbD042733.1;NbD035995.1;NbD031738.1;NbD005584.1;NbD018637.1;NbD042084.1;NbD037896.1;NbD014934.1;NbD023623.1;NbD023815.1;NbD025239.1;NbE03059850.1;NbD034571.1;NbD038083.1;NbD037417.1;NbE03058150.1;NbD010600.1	1;1;1;1;1;1;1;1;1;1;1;1;1;1;1;1;1;1	1;1;1;1;1;1;1;1;1;1;1;1;1;1;1;1;1;1	1;1;1;1;1;1;1;1;1;1;1;1;1;1;1;1;1;1	Partial, tubulin beta-1 chain-like (XP_016459767.1); tubulin beta chain-like (XP_016437408.1); tubulin beta-1 chain (XP_019266847.1); tubulin beta-2 chain-like (XP_016499740.1); tubulin beta-1 chain (XP_016509405.1); tubulin beta-2 chain-like (XP_01	18	1	1	1	0	0	0	0	0	1	0	0	0	0	0	0	0	0	0	0	0	0	0	0	0	0	0	0	0	1	0	0	0	0	0	0	0	0	0	0	0	0	0	0
NbD005404.1;NbE03058841.1;NbD009906.1	NbD005404.1;NbE03058841.1;NbD009906.1	3;3;2	3;3;2	3;3;2	monothiol glutaredoxin-S10-like isoform X2 (XP_016492605.1); monothiol glutaredoxin-S10-like isoform X2 (XP_016492605.1); Partial, monothiol glutaredoxin-S10-like isoform X2 (XP_016492605.1)	3	3	3	3	0	0	0	0	3	3	2	3	1	0	1	1	1	2	2	2	0	0	0	0	0	0	0	0	3	3	2	3	1	0	1	1	1	2	2	2	0	0	0	0
NbD005444.1	NbD005444.1	6	6	1	transketolase, chloroplastic-like (XP_016462297.1)	1	6	6	1	4	5	5	6	6	4	6	6	6	6	6	6	4	5	5	5	0	0	0	0	4	5	5	6	6	4	6	6	6	6	6	6	4	5	5	5	0	0	0	0
NbD005447.1;NbD034442.1;NbD046154.1	NbD005447.1;NbD034442.1;NbD046154.1	2;2;1	2;2;1	2;2;1	beta-galactosidase 3 (XP_019229478.1); beta-galactosidase 3 (XP_009789452.1); beta-galactosidase 5 (XP_009761050.1)	3	2	2	2	0	0	0	1	1	1	1	1	1	0	2	2	0	1	1	1	0	0	0	0	0	0	0	1	1	1	1	1	1	0	2	2	0	1	1	1	0	0	0	0
NbD005613.1;NbE44073930.1	NbD005613.1;NbE44073930.1	27;27	27;27	26;26	probable beta-D-xylosidase 7 (XP_009782574.1); probable beta-D-xylosidase 7 (XP_016469137.1)	2	27	27	26	14	12	15	22	24	24	24	26	23	24	24	23	25	23	23	23	9	7	2	2	14	12	15	22	24	24	24	26	23	24	24	23	25	23	23	23	9	7	2	2
NbD005615.1	NbD005615.1	5	1	1	probable beta-D-xylosidase 7 (XP_016444635.1)	1	5	1	1	5	5	5	5	5	4	5	4	5	4	4	5	4	5	5	5	0	0	0	0	1	1	1	1	1	1	1	1	1	1	1	1	1	1	1	1	0	0	0	0
NbD015299.1;NbD053133.1;NbD046788.1;NbD040485.1;NbD029797.1;NbD015300.1;NbD006259.1;NbD005621.1	NbD015299.1;NbD053133.1;NbD046788.1;NbD040485.1;NbD029797.1;NbD015300.1;NbD006259.1;NbD005621.1	1;1;1;1;1;1;1;1	1;1;1;1;1;1;1;1	1;1;1;1;1;1;1;1	Partial, 40S ribosomal protein S23 (XP_019263599.1); 40S ribosomal protein S23 (XP_019263599.1); 40S ribosomal protein S23 (XP_019263599.1); 40S ribosomal protein S23 (XP_019263599.1); 40S ribosomal protein S23 (XP_019263599.1); 40S ribosomal protein	8	1	1	1	0	0	0	1	1	1	1	1	1	1	1	0	0	1	1	1	0	1	0	0	0	0	0	1	1	1	1	1	1	1	1	0	0	1	1	1	0	1	0	0
NbE05067621.1;NbD005772.1	NbE05067621.1;NbD005772.1	4;4	4;4	1;1	biotin carboxyl carrier protein of acetyl-CoA carboxylase, chloroplastic-like (XP_016439803.1); biotin carboxyl carrier protein of acetyl-CoA carboxylase, chloroplastic-like isoform X2 (XP_019263399.1)	2	4	4	1	3	3	3	3	2	2	2	2	3	2	4	2	3	3	3	4	0	0	0	0	3	3	3	3	2	2	2	2	3	2	4	2	3	3	3	4	0	0	0	0
NbD005904.1;NbE03059908.1;NbD024508.1	NbD005904.1;NbE03059908.1;NbD024508.1	1;1;1	1;1;1	1;1;1	peptidyl-prolyl cis-trans isomerase FKBP16-4, chloroplastic isoform X2 (XP_019250781.1); peptidyl-prolyl cis-trans isomerase FKBP16-4, chloroplastic isoform X1 (XP_019250780.1); peptidyl-prolyl cis-trans isomerase FKBP16-4, chloroplastic-like (XP_01646	3	1	1	1	0	0	0	0	1	1	1	1	0	0	1	1	1	1	0	0	0	0	0	0	0	0	0	0	1	1	1	1	0	0	1	1	1	1	0	0	0	0	0	0
NbD030791.1;NbD005961.1	NbD030791.1;NbD005961.1	1;1	1;1	1;1	calvin cycle protein CP12-1, chloroplastic-like (XP_019235066.1); calvin cycle protein CP12-1, chloroplastic-like (XP_019235066.1)	2	1	1	1	0	0	0	0	1	1	1	1	1	0	0	1	0	1	1	1	1	0	1	0	0	0	0	0	1	1	1	1	1	0	0	1	0	1	1	1	1	0	1	0
NbD036421.1;NbD006045.1;NbE44069779.1;NbE05067305.1;NbE03056727.1;NbD005734.1	NbD036421.1;NbD006045.1;NbE44069779.1;NbE05067305.1;NbE03056727.1;NbD005734.1	2;2;1;1;1;1	2;2;1;1;1;1	2;2;1;1;1;1	serine carboxypeptidase-like 42 (XP_016495792.1); serine carboxypeptidase-like 42 (XP_016495792.1); serine carboxypeptidase-like 42 isoform X2 (XP_009767156.1); serine carboxypeptidase-like 42 isoform X2 (XP_009767156.1); serine carboxypeptidase-like	6	2	2	2	0	0	0	0	1	0	1	0	1	1	0	1	0	1	1	0	0	0	0	0	0	0	0	0	1	0	1	0	1	1	0	1	0	1	1	0	0	0	0	0
NbD006086.1	NbD006086.1	21	15	15	subtilisin-like protease SBT1.7 (XP_016445807.1)	1	21	15	15	20	20	20	21	20	20	21	20	21	19	21	21	19	20	19	17	5	4	1	0	15	15	15	15	15	15	15	15	15	14	15	15	14	15	14	13	4	4	1	0
NbD006175.1;NbE44069222.1;NbE03055278.1;NbD046731.1;NbD032057.1	NbD006175.1;NbE44069222.1;NbE03055278.1;NbD046731.1;NbD032057.1	1;1;1;1;1	1;1;1;1;1	1;1;1;1;1	Partial, photosystem I subunit VII (plastid) (NP_054558.1); photosystem I subunit VII (plastid) (NP_054558.1); photosystem I subunit VII (plastid) (NP_054558.1); photosystem I subunit VII (plastid) (NP_054558.1); photosystem I subunit VII (plastid) (	5	1	1	1	0	0	0	0	0	1	0	0	0	0	0	0	0	0	0	0	0	0	0	0	0	0	0	0	0	1	0	0	0	0	0	0	0	0	0	0	0	0	0	0
NbD025717.1;NbE03055234.1;NbD016769.1;NbD006348.1;NbD034605.1;NbD018831.1;NbD010521.1	NbD025717.1;NbE03055234.1;NbD016769.1;NbD006348.1;NbD034605.1;NbD018831.1;NbD010521.1	1;1;1;1;1;1;1	1;1;1;1;1;1;1	1;1;1;1;1;1;1	Partial, profilin-3 (XP_019236862.1); profilin-2 (XP_019251991.1); profilin-2 (XP_019251991.1); profilin-2 (XP_019251991.1); profilin-3 (XP_016453093.1); profilin-1 (XP_019232430.1); profilin-1 (XP_019232430.1)	7	1	1	1	1	1	1	1	1	1	1	1	1	1	1	1	1	1	1	1	0	0	0	0	1	1	1	1	1	1	1	1	1	1	1	1	1	1	1	1	0	0	0	0
NbD044918.1;NbD006405.1	NbD044918.1;NbD006405.1	3;3	3;3	3;3	proteinase inhibitor I-B-like (XP_016467979.1); proteinase inhibitor I-B-like (XP_016467979.1)	2	3	3	3	1	0	0	1	2	2	3	3	2	2	2	2	2	2	2	2	2	2	0	2	1	0	0	1	2	2	3	3	2	2	2	2	2	2	2	2	2	2	0	2
NbD006408.1	NbD006408.1	4	4	4	proteinase inhibitor I-B-like (XP_016467979.1)	1	4	4	4	0	0	0	0	4	4	4	4	4	4	4	4	4	4	4	4	0	2	0	1	0	0	0	0	4	4	4	4	4	4	4	4	4	4	4	4	0	2	0	1
NbD006438.1;NbD006439.1	NbD006438.1;NbD006439.1	22;16	15;12	15;12	alpha-xylosidase 1-like (XP_009597805.1); Partial, alpha-xylosidase 1-like (XP_016479523.1)	2	22	15	15	11	13	15	16	19	20	21	20	19	22	21	19	19	16	17	14	0	1	1	0	6	7	9	9	13	13	14	13	12	15	14	12	13	9	10	8	0	1	1	0
NbD006528.1	NbD006528.1	7	7	2	GDSL esterase/lipase At3g26430-like (XP_016487165.1)	1	7	7	2	1	0	1	0	5	6	5	7	5	7	6	6	5	6	4	6	0	0	0	0	1	0	1	0	5	6	5	7	5	7	6	6	5	6	4	6	0	0	0	0
NbD042453.1;NbD006739.1;NbE05065912.1;NbD013453.1	NbD042453.1;NbD006739.1;NbE05065912.1;NbD013453.1	2;2;2;2	2;2;2;2	2;2;2;2	porphobilinogen deaminase, chloroplastic-like (XP_016442582.1); porphobilinogen deaminase, chloroplastic-like (XP_016442582.1); porphobilinogen deaminase, chloroplastic-like (XP_019240027.1); porphobilinogen deaminase, chloroplastic-like (XP_019240027	4	2	2	2	1	1	1	2	2	2	2	2	2	2	2	2	2	2	2	2	0	0	0	0	1	1	1	2	2	2	2	2	2	2	2	2	2	2	2	2	0	0	0	0
NbD038781.1;NbD006757.1	NbD038781.1;NbD006757.1	4;4	4;4	4;4	serine--glyoxylate aminotransferase-like (XP_016509943.1); serine--glyoxylate aminotransferase (XP_016473983.1)	2	4	4	4	2	1	2	4	2	2	4	2	1	3	2	4	4	4	4	3	0	0	0	0	2	1	2	4	2	2	4	2	1	3	2	4	4	4	4	3	0	0	0	0
NbD006810.1	NbD006810.1	22	9	0	subtilisin-like protease SBT1.7 (XP_019260166.1)	1	22	9	0	19	18	19	21	20	20	21	21	21	20	22	22	19	19	19	15	1	0	1	1	8	7	8	8	8	9	8	9	8	9	9	9	8	8	8	7	0	0	0	0
NbD006846.1;NbD006845.1	NbD006846.1;NbD006845.1	1;1	1;1	1;1	Partial, ATP-dependent helicase rhp16-like (XP_019251567.1); Partial, ATP-dependent helicase rhp16-like (XP_019251567.1)	2	1	1	1	1	1	1	1	1	1	1	1	1	1	1	1	1	1	1	1	1	1	0	1	1	1	1	1	1	1	1	1	1	1	1	1	1	1	1	1	1	1	0	1
NbD007019.1;NbE03054738.1;NbD000836.1	NbD007019.1;NbE03054738.1	6;6;1	6;6;1	6;6;1	GDSL esterase/lipase EXL3-like (XP_016459910.1); GDSL esterase/lipase EXL3-like (XP_016459910.1)	3	6	6	6	0	1	1	2	6	6	6	6	3	5	6	4	6	5	3	4	0	0	0	0	0	1	1	2	6	6	6	6	3	5	6	4	6	5	3	4	0	0	0	0
NbD007029.1	NbD007029.1	4	2	2	Partial, serine carboxypeptidase-like (XP_019262852.1)	1	4	2	2	2	3	2	3	2	1	3	4	4	3	4	1	3	4	2	2	0	1	0	0	1	2	1	2	0	0	1	2	2	1	2	0	1	2	0	1	0	0	0	0
NbD007106.1;NbD023156.1	NbD007106.1;NbD023156.1	15;10	12;8	12;8	uncharacterized protein LOC109234023 isoform X1 (XP_019255386.1); uncharacterized protein LOC109234023 isoform X1 (XP_019255386.1)	2	15	12	12	11	9	13	11	15	15	14	14	15	14	12	12	15	13	14	12	1	0	1	0	8	7	10	9	12	12	11	11	12	11	9	9	12	10	11	9	0	0	0	0
NbE05068852.1;NbD007113.1	NbE05068852.1;NbD007113.1	1;1	1;1	1;1	WAT1-related protein At5g07050-like isoform X2 (XP_009790910.1); WAT1-related protein At5g07050-like (XP_019261859.1)	2	1	1	1	0	0	0	0	0	1	0	0	1	0	0	0	0	0	0	1	0	1	0	0	0	0	0	0	0	1	0	0	1	0	0	0	0	0	0	1	0	1	0	0
NbD029696.1;NbD007165.1	NbD029696.1;NbD007165.1	1;1	1;1	1;1	cysteine proteinase inhibitor A-like (XP_016435174.1); cysteine proteinase inhibitor A-like (XP_019224001.1)	2	1	1	1	0	0	0	0	1	1	1	1	1	0	1	0	0	1	0	0	1	0	0	0	0	0	0	0	1	1	1	1	1	0	1	0	0	1	0	0	1	0	0	0
NbD007207.1;NbD008990.1	NbD007207.1;NbD008990.1	2;1	2;1	2;1	aspartyl protease AED3-like (XP_019253164.1); aspartyl protease AED3-like (XP_019253164.1)	2	2	2	2	1	1	2	1	2	1	2	1	2	1	1	2	1	2	2	2	0	1	0	0	1	1	2	1	2	1	2	1	2	1	1	2	1	2	2	2	0	1	0	0
NbD007252.1	NbD007252.1	6	6	6	subtilisin-like protease SBT1.4 (XP_016473807.1)	1	6	6	6	5	4	4	4	6	5	6	6	4	5	4	5	5	5	4	2	0	0	0	0	5	4	4	4	6	5	6	6	4	5	4	5	5	5	4	2	0	0	0	0
NbD007338.1	NbD007338.1	1	1	1	phytosulfokines-like (XP_009781130.1)	1	1	1	1	0	0	0	0	0	0	0	1	0	0	0	0	0	0	0	0	0	0	0	0	0	0	0	0	0	0	0	1	0	0	0	0	0	0	0	0	0	0	0	0
NbD028046.1;NbD007457.1;NbD012011.1;NbD042178.1;NbD005568.1	NbD028046.1;NbD007457.1;NbD012011.1	6;6;3;2;2	6;6;3;2;2	6;6;3;2;2	glycolate oxidase (ADM26718.1); glycolate oxidase (ADM26718.1); peroxisomal (S)-2-hydroxy-acid oxidase (XP_019251654.1)	5	6	6	6	5	3	5	6	6	6	5	4	4	5	3	4	5	5	6	4	0	2	0	0	5	3	5	6	6	6	5	4	4	5	3	4	5	5	6	4	0	2	0	0
NbD028042.1;NbE44074365.1;NbD007460.1;NbD041625.1	NbD028042.1;NbE44074365.1;NbD007460.1;NbD041625.1	2;2;2;1	1;1;1;0	0;0;0;0	Partial, probable glutathione S-transferase (XP_016506148.1); glutathione transferase (AEI01103.1); probable glutathione S-transferase (XP_016486882.1); probable glutathione S-transferase parA (XP_009776045.1)	4	2	1	0	2	1	2	2	2	2	2	2	2	2	2	2	2	2	2	2	0	0	0	0	1	0	1	1	1	1	1	1	1	1	1	1	1	1	1	1	0	0	0	0
NbD017559.1;NbD007757.1;NbE03059012.1;NbE05067527.1;NbE03059840.1;NbD023130.1;NbD013760.1;NbD006956.1	NbD017559.1;NbD007757.1;NbE03059012.1	4;4;3;1;1;1;1;1	4;4;3;1;1;1;1;1	3;3;2;0;0;0;0;0	glutamine synthetase, chloroplastic (XP_019243456.1); glutamine synthetase, chloroplastic (XP_019243456.1); glutamine synthetase, chloroplastic (XP_019243456.1)	8	4	4	3	4	3	3	3	3	3	2	2	3	2	2	3	2	4	3	3	0	0	0	0	4	3	3	3	3	3	2	2	3	2	2	3	2	4	3	3	0	0	0	0
NbD007909.1	NbD007909.1	3	3	2	cysteine protease RD19A-like (XP_019244782.1)	1	3	3	2	3	3	3	2	0	0	0	2	1	1	1	1	2	2	2	3	0	0	0	0	3	3	3	2	0	0	0	2	1	1	1	1	2	2	2	3	0	0	0	0
NbD008118.1	NbD008118.1	1	1	1	glucan endo-1,3-beta-glucosidase (XP_016453381.1)	1	1	1	1	1	1	0	1	1	1	1	1	1	1	0	1	1	0	1	1	0	0	0	0	1	1	0	1	1	1	1	1	1	1	0	1	1	0	1	1	0	0	0	0
NbD008224.1;NbE03055557.1;NbD035926.1	NbD008224.1;NbE03055557.1;NbD035926.1	1;1;1	1;1;1	1;1;1	Partial, MACPF domain-containing protein NSL1-like (XP_016466682.1); MACPF domain-containing protein NSL1-like (XP_016466682.1); MACPF domain-containing protein NSL1-like (XP_016466682.1)	3	1	1	1	0	0	0	1	1	0	1	0	0	0	1	0	0	0	0	0	1	0	0	1	0	0	0	1	1	0	1	0	0	0	1	0	0	0	0	0	1	0	0	1
NbD008332.1	NbD008332.1	11	11	11	serine carboxypeptidase-like 33 isoform X1 (XP_016454852.1)	1	11	11	11	5	7	9	8	8	5	9	7	7	6	7	8	7	8	8	5	0	1	1	0	5	7	9	8	8	5	9	7	7	6	7	8	7	8	8	5	0	1	1	0
NbD019504.1;NbD008456.1	NbD019504.1;NbD008456.1	1;1	1;1	1;1	thioredoxin-1-like (XP_016469231.1); uncharacterized protein LOC109226649 (XP_019247014.1)	2	1	1	1	0	0	0	0	1	1	1	1	1	1	1	1	1	1	1	0	0	0	1	0	0	0	0	0	1	1	1	1	1	1	1	1	1	1	1	0	0	0	1	0
NbD008746.1	NbD008746.1	3	2	2	GDSL esterase/lipase At5g45910 (XP_009784633.1)	1	3	2	2	2	1	2	2	3	3	3	2	2	2	3	2	2	2	2	2	0	0	0	0	1	0	1	1	2	2	2	1	1	1	2	1	1	1	1	1	0	0	0	0
NbD044304.1;NbD009021.1	NbD044304.1;NbD009021.1	1;1	1;1	1;1	glucomannan 4-beta-mannosyltransferase 2-like (XP_016470073.1); glucomannan 4-beta-mannosyltransferase 2-like (XP_019226447.1)	2	1	1	1	0	1	1	1	0	1	0	0	0	0	1	1	1	0	0	0	0	0	0	0	0	1	1	1	0	1	0	0	0	0	1	1	1	0	0	0	0	0	0	0
NbE44071637.1;NbD047939.1;NbD009383.1	NbE44071637.1;NbD047939.1;NbD009383.1	2;2;2	2;2;2	2;2;2	2-methylene-furan-3-one reductase (XP_019224715.1); 2-methylene-furan-3-one reductase (XP_009762380.1); 2-methylene-furan-3-one reductase (XP_019224715.1)	3	2	2	2	0	0	0	0	1	2	2	1	1	1	1	1	1	0	1	0	0	0	0	0	0	0	0	0	1	2	2	1	1	1	1	1	1	0	1	0	0	0	0	0
NbD009445.1	NbD009445.1	1	1	1	probable L-ascorbate peroxidase 6, chloroplastic isoform X1 (XP_016469841.1)	1	1	1	1	0	0	0	0	1	1	1	1	0	0	1	1	0	0	0	0	0	0	0	1	0	0	0	0	1	1	1	1	0	0	1	1	0	0	0	0	0	0	0	1
NbD009462.1	NbD009462.1	1	1	1	proline--tRNA ligase, cytoplasmic-like (XP_019259697.1)	1	1	1	1	1	1	0	0	1	1	0	0	1	1	0	1	1	0	0	1	0	0	0	0	1	1	0	0	1	1	0	0	1	1	0	1	1	0	0	1	0	0	0	0
NbD046317.1;NbD043835.1;NbD012482.1;NbD009481.1	NbD046317.1;NbD043835.1;NbD012482.1;NbD009481.1	4;4;4;4	4;4;4;4	4;4;4;4	S-adenosylhomocysteine hydrolase (BAR72292.1); adenosylhomocysteinase-like (XP_016459476.1); adenosylhomocysteinase-like (XP_016434848.1); adenosylhomocysteinase-like (XP_016434848.1)	4	4	4	4	2	3	3	4	3	4	4	3	2	3	4	4	2	4	4	4	0	0	0	0	2	3	3	4	3	4	4	3	2	3	4	4	2	4	4	4	0	0	0	0
NbD009568.1;NbD004320.1;NbE03059418.1;NbD004318.1;NbE03054437.1;NbD018031.1;NbD051916.1;NbD016192.1;NbE03058287.1;NbD004282.1;NbD003375.1;NbD052014.1	NbD009568.1;NbD004320.1;NbE03059418.1;NbD004318.1;NbE03054437.1	13;11;9;9;8;2;1;1;1;1;1;1	13;11;9;9;8;2;1;1;1;1;1;1	12;10;8;8;7;1;0;0;0;0;0;0	beta-glucosidase 44-like (XP_016492483.1); beta-glucosidase 44-like (XP_019228529.1); beta-glucosidase 44-like (XP_016476406.1); beta-glucosidase 44-like (XP_016492487.1); beta-glucosidase 44-like (XP_016492487.1)	12	13	13	12	5	5	4	8	13	12	13	10	12	11	13	10	9	13	12	13	0	1	1	0	5	5	4	8	13	12	13	10	12	11	13	10	9	13	12	13	0	1	1	0
NbD009698.1	NbD009698.1	12	12	12	acetylajmalan esterase-like (XP_016438333.1)	1	12	12	12	4	3	5	5	11	10	10	8	11	9	9	8	8	9	10	6	3	3	2	1	4	3	5	5	11	10	10	8	11	9	9	8	8	9	10	6	3	3	2	1
NbD009792.1;NbE03061982.1;NbE05066858.1	NbD009792.1;NbE03061982.1;NbE05066858.1	1;1;1	1;1;1	1;1;1	Partial, photosystem II 47 kDa protein (plastid) (NP_054526.1); Partial, photosystem II 47 kDa protein (plastid) (NP_054526.1); photosystem II 47 kDa protein (plastid) (NP_054526.1)	3	1	1	1	0	0	0	0	0	1	0	0	0	0	0	0	0	0	0	0	0	0	0	0	0	0	0	0	0	1	0	0	0	0	0	0	0	0	0	0	0	0	0	0
NbD042775.1;NbD009844.1	NbD042775.1;NbD009844.1	2;2	2;2	2;2	uncharacterized protein LOC109225799 (XP_019246127.1); uncharacterized protein LOC109225799 (XP_019246127.1)	2	2	2	2	0	1	0	1	1	1	1	1	1	1	1	2	0	1	2	2	1	1	1	1	0	1	0	1	1	1	1	1	1	1	1	2	0	1	2	2	1	1	1	1
NbD009901.1	NbD009901.1	14	14	14	GDSL esterase/lipase LTL1-like (XP_016452752.1)	1	14	14	14	12	12	12	12	12	13	12	13	12	13	12	12	14	12	13	13	10	7	6	6	12	12	12	12	12	13	12	13	12	13	12	12	14	12	13	13	10	7	6	6
NbD009967.1;NbD023535.1;NbE05066236.1	NbD009967.1	8;2;2	8;2;2	7;2;2	phospholipase A1-II 1-like (XP_016516199.1)	3	8	8	7	7	7	6	6	7	4	6	6	6	5	5	7	4	6	6	7	0	0	0	0	7	7	6	6	7	4	6	6	6	5	5	7	4	6	6	7	0	0	0	0
NbE03059234.1;NbD011592.1;NbD010427.1	NbE03059234.1;NbD011592.1;NbD010427.1	1;1;1	1;1;1	1;1;1	ubiquitin carboxyl-terminal hydrolase 2 (XP_019258086.1); ubiquitin carboxyl-terminal hydrolase 2 (XP_019258086.1); ubiquitin carboxyl-terminal hydrolase 2 (XP_019258086.1)	3	1	1	1	1	1	1	0	0	0	1	0	0	0	0	0	0	0	0	0	0	0	0	0	1	1	1	0	0	0	1	0	0	0	0	0	0	0	0	0	0	0	0	0
NbD046913.1;NbE03060933.1;NbD051257.1;NbD010431.1;NbE44071522.1	NbD046913.1;NbE03060933.1;NbD051257.1;NbD010431.1;NbE44071522.1	2;2;2;2;2	2;2;2;2;2	2;2;2;2;2	Partial, uncharacterized protein LOC107801684 (XP_016480530.1); uncharacterized protein LOC109219372 (XP_019239360.1); uncharacterized protein LOC109219372 (XP_019239360.1); uncharacterized protein LOC109219372 (XP_019239360.1); uncharacterized protei	5	2	2	2	1	0	0	1	2	2	2	2	1	1	2	1	2	1	2	1	0	0	0	0	1	0	0	1	2	2	2	2	1	1	2	1	2	1	2	1	0	0	0	0
NbD010486.1	NbD010486.1	1	1	1	uncharacterized protein LOC104243397 (XP_009796879.1)	1	1	1	1	1	0	0	0	1	0	0	0	1	0	1	0	1	0	0	0	1	1	0	1	1	0	0	0	1	0	0	0	1	0	1	0	1	0	0	0	1	1	0	1
NbD010880.1;NbD006111.1	NbD010880.1;NbD006111.1	7;6	7;6	5;5	papain-like cysteine proteinase 7 (AQQ13386.1); xylem cysteine proteinase 1-like (XP_016463303.1)	2	7	7	5	2	3	2	3	6	6	6	5	6	5	3	5	5	6	7	5	0	0	0	0	2	3	2	3	6	6	6	5	6	5	3	5	5	6	7	5	0	0	0	0
NbD010948.1;NbE03059745.1	NbD010948.1;NbE03059745.1	10;7	6;4	6;4	beta-glucosidase 18-like isoform X1 (XP_019236466.1); beta-glucosidase 18-like isoform X1 (XP_019236466.1)	2	10	6	6	7	8	7	8	9	8	8	7	8	8	9	8	8	9	8	6	0	0	0	0	3	4	4	5	5	5	5	4	4	5	5	5	5	5	5	3	0	0	0	0
NbE05064347.1;NbD010949.1	NbE05064347.1;NbD010949.1	2;2	1;1	1;1	beta-glucosidase 18-like isoform X1 (XP_019224810.1); beta-glucosidase 18-like isoform X1 (XP_019224810.1)	2	2	1	1	1	1	2	2	2	2	2	2	2	2	2	2	2	2	2	2	0	0	0	0	0	0	1	1	1	1	1	1	1	1	1	1	1	1	1	1	0	0	0	0
NbD011308.1;NbD015431.1	NbD011308.1	15;4	15;4	15;4	beta-galactosidase 6-like isoform X1 (XP_009789911.1)	2	15	15	15	2	3	4	5	11	13	13	14	12	14	15	13	10	13	11	7	0	0	0	0	2	3	4	5	11	13	13	14	12	14	15	13	10	13	11	7	0	0	0	0
NbD025940.1;NbD011324.1	NbD025940.1;NbD011324.1	1;1	1;1	1;1	Partial, ribose-phosphate pyrophosphokinase 4 (XP_016438919.1); ribose-phosphate pyrophosphokinase 4 (XP_016438919.1)	2	1	1	1	0	0	0	0	0	0	0	0	0	0	0	0	1	0	0	0	0	0	0	0	0	0	0	0	0	0	0	0	0	0	0	0	1	0	0	0	0	0	0	0
NbD011471.1	NbD011471.1	3	3	2	probable linoleate 9S-lipoxygenase 5 (XP_019230725.1)	1	3	3	2	3	1	3	3	0	0	0	0	2	0	1	2	1	0	0	0	0	0	0	0	3	1	3	3	0	0	0	0	2	0	1	2	1	0	0	0	0	0	0	0
NbD011552.2;NbD011552.1	NbD011552.2;NbD011552.1	10;10	10;10	9;9	cysteine proteinase aleuran type (AAZ32410.1); cysteine proteinase aleuran type (AAZ32410.1)	2	10	10	9	8	7	8	8	10	9	10	10	10	9	10	10	8	10	10	9	0	1	1	1	8	7	8	8	10	9	10	10	10	9	10	10	8	10	10	9	0	1	1	1
NbD011628.1	NbD011628.1	4	2	2	cathepsin B-like isoform X1 (XP_019228152.1)	1	4	2	2	3	2	2	3	4	4	3	3	4	3	4	3	4	4	4	4	2	0	0	1	1	1	1	1	2	2	1	1	2	1	2	1	2	2	2	2	1	0	0	0
NbD011946.1;NbE05067189.1	NbD011946.1;NbE05067189.1	1;1	1;1	1;1	Partial, mediator of RNA polymerase II transcription subunit 33A-like (XP_019265588.1); mediator of RNA polymerase II transcription subunit 33A-like (XP_009784277.1)	2	1	1	1	1	1	1	1	1	1	1	1	1	1	1	0	0	1	1	1	1	0	1	1	1	1	1	1	1	1	1	1	1	1	1	0	0	1	1	1	1	0	1	1
NbD011965.1;NbD007572.1;NbE05067115.1	NbD011965.1;NbD007572.1;NbE05067115.1	2;1;1	2;1;1	2;1;1	lysosomal Pro-X carboxypeptidase isoform X1 (XP_019258786.1); Partial, lysosomal Pro-X carboxypeptidase isoform X1 (XP_019258786.1); lysosomal Pro-X carboxypeptidase isoform X1 (XP_019258786.1)	3	2	2	2	0	0	0	0	2	1	2	2	1	0	1	0	1	2	0	1	0	0	0	1	0	0	0	0	2	1	2	2	1	0	1	0	1	2	0	1	0	0	0	1
NbD012025.1;NbE05068480.1;NbE03056168.1;NbD037228.1	NbD012025.1;NbE05068480.1;NbE03056168.1;NbD037228.1	1;1;1;1	1;1;1;1	1;1;1;1	transcription factor bHLH75-like (XP_009779032.1); transcription factor bHLH75-like (XP_009779032.1); transcription factor bHLH75-like (XP_009779032.1); transcription factor bHLH75-like (XP_009779032.1)	4	1	1	1	1	1	1	1	1	1	1	1	1	1	1	1	1	1	1	1	1	1	1	1	1	1	1	1	1	1	1	1	1	1	1	1	1	1	1	1	1	1	1	1
NbD012148.1;NbD020527.1	NbD012148.1;NbD020527.1	1;1	1;1	1;1	probable ribose-5-phosphate isomerase 3, chloroplastic (XP_016458157.1); probable ribose-5-phosphate isomerase 3, chloroplastic (XP_016458157.1)	2	1	1	1	0	0	0	0	0	0	0	0	0	0	0	0	0	0	0	0	1	1	1	1	0	0	0	0	0	0	0	0	0	0	0	0	0	0	0	0	1	1	1	1
NbD048856.1;NbD012284.1	NbD048856.1;NbD012284.1	2;2	2;2	2;2	UTP--glucose-1-phosphate uridylyltransferase (XP_019236048.1); UTP--glucose-1-phosphate uridylyltransferase (XP_019236048.1)	2	2	2	2	1	1	1	1	1	1	2	1	0	1	1	1	1	0	1	1	0	0	0	0	1	1	1	1	1	1	2	1	0	1	1	1	1	0	1	1	0	0	0	0
NbD012335.1;NbE44071746.1;NbD020124.1	NbD012335.1;NbE44071746.1;NbD020124.1	2;2;2	2;2;2	2;2;2	heme-binding protein 2-like (XP_016458361.1); heme-binding protein 2-like (XP_016458361.1); heme-binding protein 2-like (XP_016458361.1)	3	2	2	2	2	1	2	2	2	2	2	2	2	2	2	2	2	2	2	2	0	0	0	0	2	1	2	2	2	2	2	2	2	2	2	2	2	2	2	2	0	0	0	0
NbD022339.1;NbD012410.1;NbE05067756.1;NbE03059259.1	NbD022339.1;NbD012410.1;NbE05067756.1;NbE03059259.1	1;1;1;1	1;1;1;1	1;1;1;1	THO complex subunit 4A-like (XP_016469022.1); ALY protein (CAG26903.1); THO complex subunit 4A-like (XP_016469022.1); ALY protein (CAG26903.1)	4	1	1	1	1	1	1	0	1	0	0	1	0	1	0	1	0	1	1	0	0	0	0	1	1	1	1	0	1	0	0	1	0	1	0	1	0	1	1	0	0	0	0	1
NbD051775.1;NbD012674.1	NbD051775.1;NbD012674.1	4;4	4;4	4;4	probable beta-D-xylosidase 2 (XP_016458273.1); probable beta-D-xylosidase 2 (XP_019239794.1)	2	4	4	4	1	0	0	2	4	4	3	3	3	2	2	2	2	3	3	2	0	0	0	0	1	0	0	2	4	4	3	3	3	2	2	2	2	3	3	2	0	0	0	0
NbD041088.1;NbD012685.1	NbD041088.1;NbD012685.1	1;1	1;1	1;1	glucose-1-phosphate adenylyltransferase small subunit, chloroplastic/amyloplastic (XP_016477519.1); glucose-1-phosphate adenylyltransferase small subunit, chloroplastic/amyloplastic-like (XP_016449685.1)	2	1	1	1	1	1	1	0	1	1	1	0	1	1	1	1	1	0	0	1	0	0	1	0	1	1	1	0	1	1	1	0	1	1	1	1	1	0	0	1	0	0	1	0
NbD019408.1;NbD012851.1;NbD052725.1;NbD015971.1;NbE03059648.1;NbD038801.1	NbD019408.1;NbD012851.1;NbD052725.1	3;3;2;1;1;1	1;1;1;1;1;1	1;1;1;1;1;1	ribulose bisphosphate carboxylase/oxygenase activase 1, chloroplastic-like isoform X1 (XP_016480949.1); ribulose bisphosphate carboxylase/oxygenase activase 1, chloroplastic isoform X2 (XP_016501446.1); ribulose bisphosphate carboxylase/oxygenase activa	6	3	1	1	3	2	2	2	2	3	2	1	3	1	1	1	2	3	3	3	1	1	1	1	1	1	1	1	1	1	0	0	1	0	0	0	0	1	1	1	0	0	0	0
NbD012895.1;NbE44073008.1;NbE05063527.1;NbD046151.1;NbD013283.1	NbD012895.1;NbE44073008.1;NbE05063527.1;NbD046151.1;NbD013283.1	1;1;1;1;1	1;1;1;1;1	1;1;1;1;1	zingipain-2-like (XP_016497810.1); zingipain-2-like (XP_016497810.1); zingipain-2-like (XP_016497810.1); zingipain-2-like (XP_016497810.1); zingipain-2-like (XP_016497810.1)	5	1	1	1	1	1	1	1	0	0	0	0	0	0	0	1	0	1	1	1	0	0	0	0	1	1	1	1	0	0	0	0	0	0	0	1	0	1	1	1	0	0	0	0
NbD012971.1;NbE05063833.1	NbD012971.1	5;1	5;1	5;1	acetylajmalan esterase-like (XP_016436822.1)	2	5	5	5	1	0	0	1	3	5	4	4	3	4	3	4	5	3	3	1	0	0	0	0	1	0	0	1	3	5	4	4	3	4	3	4	5	3	3	1	0	0	0	0
NbE03055438.1;NbD012986.1	NbE03055438.1;NbD012986.1	1;1	1;1	1;1	squamosa promoter-binding-like protein 12 (XP_019231177.1); squamosa promoter-binding-like protein 12 (XP_019231177.1)	2	1	1	1	0	1	1	1	1	1	1	1	0	1	1	1	1	1	1	0	0	1	1	1	0	1	1	1	1	1	1	1	0	1	1	1	1	1	1	0	0	1	1	1
NbD013049.1;NbE44073966.1	NbD013049.1;NbE44073966.1	6;6	5;5	4;4	acetylajmalan esterase-like (XP_016470658.1); acetylajmalan esterase-like (XP_019252872.1)	2	6	5	4	4	3	4	6	6	6	5	6	5	6	6	6	6	6	6	4	1	0	0	0	3	2	3	5	5	5	4	5	4	5	5	5	5	5	5	3	0	0	0	0
NbD013278.1;NbD036037.1	NbD013278.1	6;2	6;2	6;2	cysteine proteinase 15A-like (XP_009776238.1)	2	6	6	6	3	2	2	4	5	3	5	5	5	5	6	6	3	5	3	4	0	0	0	0	3	2	2	4	5	3	5	5	5	5	6	6	3	5	3	4	0	0	0	0
NbD013286.1;NbD046153.1	NbD013286.1;NbD046153.1	2;2	2;2	2;2	thioredoxin H-type 1-like (XP_016468113.1); thioredoxin H-type 1-like (XP_016468113.1)	2	2	2	2	0	0	0	0	1	1	2	2	0	1	1	1	1	0	1	0	0	0	0	0	0	0	0	0	1	1	2	2	0	1	1	1	1	0	1	0	0	0	0	0
NbD013458.1	NbD013458.1	8	8	8	subtilisin-like protease SBT1.7 (XP_016459998.1)	1	8	8	8	0	0	0	0	7	7	8	8	7	6	6	5	5	5	6	4	0	0	0	0	0	0	0	0	7	7	8	8	7	6	6	5	5	5	6	4	0	0	0	0
NbD013459.1	NbD013459.1	1	1	1	Partial, uncharacterized protein LOC109233771 (XP_019255179.1)	1	1	1	1	1	1	1	0	1	1	0	0	1	0	0	0	0	1	1	1	0	1	0	0	1	1	1	0	1	1	0	0	1	0	0	0	0	1	1	1	0	1	0	0
NbD013747.1;NbD042124.1	NbD013747.1;NbD042124.1	1;1	1;1	1;1	protein Dr1 homolog (XP_019230808.1); protein Dr1 homolog (XP_009792100.1)	2	1	1	1	0	1	0	0	1	1	1	1	1	1	0	0	1	1	1	1	0	0	0	1	0	1	0	0	1	1	1	1	1	1	0	0	1	1	1	1	0	0	0	1
NbE44070615.1;NbD013805.1	NbE44070615.1;NbD013805.1	1;1	1;1	1;1	squamosa promoter-binding-like protein 1 (XP_019247614.1); squamosa promoter-binding-like protein 1 (XP_019247614.1)	2	1	1	1	1	1	1	1	1	1	1	1	1	1	1	1	1	1	1	1	1	1	1	1	1	1	1	1	1	1	1	1	1	1	1	1	1	1	1	1	1	1	1	1
NbD014173.1	NbD014173.1	1	1	1	uncharacterized protein LOC109241389 (XP_019263677.1)	1	1	1	1	1	0	0	0	0	0	0	0	0	0	0	0	0	0	0	0	0	0	0	0	1	0	0	0	0	0	0	0	0	0	0	0	0	0	0	0	0	0	0	0
NbD014213.1	NbD014213.1	6	6	6	GDSL esterase/lipase At3g48460-like (XP_016452091.1)	1	6	6	6	1	1	1	3	4	5	5	5	4	5	6	5	5	4	4	6	0	0	0	0	1	1	1	3	4	5	5	5	4	5	6	5	5	4	4	6	0	0	0	0
NbD021042.1;NbD014218.1	NbD021042.1;NbD014218.1	1;1	1;1	1;1	haloacid dehalogenase-like hydrolase domain-containing protein At3g48420 (XP_016468896.1); haloacid dehalogenase-like hydrolase domain-containing protein At3g48420 (XP_019243595.1)	2	1	1	1	1	0	1	1	1	1	1	1	1	1	1	1	1	1	1	1	0	1	0	0	1	0	1	1	1	1	1	1	1	1	1	1	1	1	1	1	0	1	0	0
NbE44072990.1;NbD014221.1;NbD037345.1	NbE44072990.1;NbD014221.1;NbD037345.1	1;1;1	1;1;1	1;1;1	floral homeotic protein GLOBOSA-like isoform X2 (XP_016492494.1); floral homeotic protein GLOBOSA (XP_019264307.1); floral homeotic protein GLOBOSA (XP_019264307.1)	3	1	1	1	0	0	0	0	0	0	0	0	0	1	0	0	0	0	0	0	0	0	0	0	0	0	0	0	0	0	0	0	0	1	0	0	0	0	0	0	0	0	0	0
NbE03054714.1;NbD050966.1;NbD014316.1;NbD028667.1;NbD014369.1	NbE03054714.1;NbD050966.1;NbD014316.1;NbD028667.1;NbD014369.1	2;2;2;1;1	2;2;2;1;1	2;2;2;1;1	triosephosphate isomerase, chloroplastic-like (XP_019265119.1); triosephosphate isomerase, chloroplastic-like (XP_009788094.1); triosephosphate isomerase, chloroplastic-like (XP_009788094.1); triosephosphate isomerase, chloroplastic-like (XP_016486151	5	2	2	2	1	1	1	1	0	0	1	1	0	0	1	1	0	0	1	1	0	0	0	0	1	1	1	1	0	0	1	1	0	0	1	1	0	0	1	1	0	0	0	0
NbD026860.1;NbD014434.1	NbD026860.1;NbD014434.1	1;1	1;1	1;1	thioredoxin Y1, chloroplastic-like (XP_019223838.1); thioredoxin Y1, chloroplastic-like (XP_016508402.1)	2	1	1	1	1	0	1	1	1	1	1	1	1	1	1	1	1	1	1	1	1	1	1	1	1	0	1	1	1	1	1	1	1	1	1	1	1	1	1	1	1	1	1	1
NbD014548.1;NbE03054069.1;NbE03054068.1;NbD006775.1;NbD014549.1;NbD014549.2	NbD014548.1;NbE03054069.1	15;13;3;2;2;2	14;12;2;2;1;1	14;12;2;2;1;1	beta-galactosidase 16-like (XP_019233600.1); beta-galactosidase 16-like (XP_019233600.1)	6	15	14	14	13	11	11	13	4	4	5	5	10	8	10	9	14	13	11	13	1	1	0	0	12	10	10	12	3	3	4	4	9	7	9	8	13	12	10	13	1	1	0	0
NbD014563.1;NbD001763.1	NbD014563.1	9;1	9;1	9;1	protein trichome birefringence-like 42 (XP_016511213.1)	2	9	9	9	8	8	6	9	8	9	8	8	8	9	7	8	8	8	8	7	1	0	0	0	8	8	6	9	8	9	8	8	8	9	7	8	8	8	8	7	1	0	0	0
NbD014572.1;NbD000676.1	NbD014572.1	46;1	46;1	16;0	beta-xylosidase/alpha-L-arabinofuranosidase 2-like (XP_016497975.1)	2	46	46	16	40	37	40	40	41	39	43	41	41	37	39	38	39	41	41	40	21	20	15	17	40	37	40	40	41	39	43	41	41	37	39	38	39	41	41	40	21	20	15	17
NbD014996.1;NbE05067080.1;NbE44071340.1	NbD014996.1;NbE05067080.1;NbE44071340.1	3;3;3	3;3;3	2;2;2	uncharacterized protein LOC109228938 (XP_019249750.1); uncharacterized protein LOC109228938 (XP_019249750.1); uncharacterized protein LOC109228938 (XP_019249750.1)	3	3	3	2	2	2	2	1	2	3	3	3	2	3	3	3	3	2	3	3	1	2	0	2	2	2	2	1	2	3	3	3	2	3	3	3	3	2	3	3	1	2	0	2
NbD015090.1	NbD015090.1	6	6	6	serine protease inhibitor 1-like (XP_019233492.1)	1	6	6	6	1	1	1	0	6	6	6	5	5	6	6	6	5	4	6	6	4	5	2	5	1	1	1	0	6	6	6	5	5	6	6	6	5	4	6	6	4	5	2	5
NbD015132.1	NbD015132.1	21	21	21	probable glucan 1,3-beta-glucosidase A isoform X1 (XP_016501952.1)	1	21	21	21	15	17	18	19	20	18	19	19	19	18	19	19	17	19	18	19	4	1	1	3	15	17	18	19	20	18	19	19	19	18	19	19	17	19	18	19	4	1	1	3
NbD015153.1;NbD015393.1;NbD041631.1;NbD043824.1;NbD038800.1;NbD021173.1;NbE44069535.1;NbD052248.1;NbD051867.1;NbD039575.1;NbD027927.1;NbD035508.1;NbD024063.1;NbD018538.1;NbD016167.1;NbD010579.1;NbD004199.1;NbD024598.1;NbD018946.1;NbD044964.1;NbE44071789.1;NbD005727.1;NbD052681.1;NbE03055418.1;NbD005853.1;NbD000124.1	NbD015153.1;NbD015393.1;NbD041631.1;NbD043824.1;NbD038800.1;NbD021173.1;NbE44069535.1;NbD052248.1;NbD051867.1;NbD039575.1;NbD027927.1;NbD035508.1;NbD024063.1;NbD018538.1;NbD016167.1;NbD010579.1;NbD004199.1;NbD024598.1;NbD018946.1	3;3;3;3;2;2;2;2;2;2;2;2;2;2;2;2;2;2;2;1;1;1;1;1;1;1	3;3;3;3;2;2;2;2;2;2;2;2;2;2;2;2;2;2;2;1;1;1;1;1;1;1	3;3;3;3;2;2;2;2;2;2;2;2;2;2;2;2;2;2;2;1;1;1;1;1;1;1	actin-97-like (XP_019253450.1); actin-97-like (XP_016465453.1); actin-like (XP_016486007.1); actin (XP_019265019.1); actin-104-like (XP_016514555.1); actin-97 (XP_019224788.1); actin-104-like (XP_016514555.1); actin-7 (XP_019245947.1); actin (XP_	26	3	3	3	2	2	2	1	2	2	2	1	2	2	1	1	1	2	2	2	1	1	0	2	2	2	2	1	2	2	2	1	2	2	1	1	1	2	2	2	1	1	0	2
NbD052193.1;NbD015289.1	NbD052193.1;NbD015289.1	1;1	1;1	1;1	ferredoxin (XP_016456381.1); ferredoxin (XP_016456381.1)	2	1	1	1	1	0	0	0	1	1	1	1	1	1	1	1	1	1	1	1	1	1	1	1	1	0	0	0	1	1	1	1	1	1	1	1	1	1	1	1	1	1	1	1
NbD015584.1	NbD015584.1	5	5	5	acidic endochitinase Q (XP_009788906.1)	1	5	5	5	5	4	3	4	4	2	2	2	4	2	1	2	3	4	2	1	4	4	4	4	5	4	3	4	4	2	2	2	4	2	1	2	3	4	2	1	4	4	4	4
NbD015813.1;NbE03056916.1;NbD027026.1	NbD015813.1;NbE03056916.1;NbD027026.1	1;1;1	1;1;1	1;1;1	Partial, uncharacterized protein At5g05190-like (XP_016495933.1); uncharacterized protein At5g05190-like (XP_016495933.1); uncharacterized protein At5g05190-like (XP_016495933.1)	3	1	1	1	0	1	0	0	0	1	0	1	0	0	0	0	0	0	0	0	0	0	0	1	0	1	0	0	0	1	0	1	0	0	0	0	0	0	0	0	0	0	0	1
NbD015962.1	NbD015962.1	1	1	1	protein NRT1/ PTR FAMILY 5.6-like (XP_019231301.1)	1	1	1	1	0	0	0	1	0	0	0	0	0	0	0	0	0	1	0	0	0	0	0	0	0	0	0	1	0	0	0	0	0	0	0	0	0	1	0	0	0	0	0	0
NbD015987.1	NbD015987.1	5	4	4	heparanase-like protein 3 (XP_019254679.1)	1	5	4	4	2	2	3	4	4	4	5	4	5	4	4	4	4	5	5	5	0	0	0	0	2	2	3	3	3	3	4	3	4	3	3	3	3	4	4	4	0	0	0	0
NbD016205.1;NbD045201.1	NbD016205.1;NbD045201.1	3;2	1;1	1;1	heat shock 70 kDa protein (XP_009789460.1); Partial, heat shock 70 kDa protein (XP_009789460.1)	2	3	1	1	1	0	1	3	1	2	2	1	1	2	2	3	1	1	0	0	0	0	0	0	0	0	0	1	0	0	0	0	0	0	0	1	1	0	0	0	0	0	0	0
NbD033346.1;NbD016339.1	NbD033346.1;NbD016339.1	3;3	3;3	3;3	aminomethyltransferase, mitochondrial (XP_019252116.1); aminomethyltransferase, mitochondrial (XP_019252116.1)	2	3	3	3	1	0	1	2	3	3	3	3	2	1	3	2	3	2	2	2	0	0	0	0	1	0	1	2	3	3	3	3	2	1	3	2	3	2	2	2	0	0	0	0
NbD034351.1;NbE44072720.1;NbD034350.1;NbD016346.1	NbD034351.1;NbE44072720.1;NbD034350.1;NbD016346.1	1;1;1;1	1;1;1;1	1;1;1;1	Partial, photosystem I reaction center subunit II, chloroplastic-like (XP_016437083.1); photosystem I reaction center subunit II, chloroplastic-like (XP_019229225.1); photosystem I reaction center subunit II, chloroplastic-like (XP_016437083.1); photos	4	1	1	1	1	0	0	0	0	1	0	0	0	0	0	1	0	0	0	0	0	0	0	0	1	0	0	0	0	1	0	0	0	0	0	1	0	0	0	0	0	0	0	0
NbE03061032.1;NbD016434.1	NbE03061032.1;NbD016434.1	7;7	7;7	1;1	psbP-like protein 1, chloroplastic (XP_016463766.1); psbP-like protein 1, chloroplastic (XP_016463766.1)	2	7	7	1	1	1	1	1	6	7	5	6	6	5	6	6	6	6	6	5	1	1	0	0	1	1	1	1	6	7	5	6	6	5	6	6	6	6	6	5	1	1	0	0
NbE05065489.1;NbD016502.1;NbE44069319.1	NbE05065489.1;NbD016502.1;NbE44069319.1	8;8;7	8;8;7	4;4;4	heparanase-like protein 2 isoform X2 (XP_009595357.1); heparanase-like protein 2 isoform X2 (XP_016515366.1); heparanase-like protein 1 isoform X2 (XP_016513361.1)	3	8	8	4	6	5	5	5	6	8	7	6	6	7	8	7	7	6	7	7	0	0	0	0	6	5	5	5	6	8	7	6	6	7	8	7	7	6	7	7	0	0	0	0
NbD044596.1;NbD016548.1	NbD044596.1;NbD016548.1	2;2	2;2	2;2	non-symbiotic hemoglobin 2 (XP_019243348.1); non-symbiotic hemoglobin 2 (XP_019243348.1)	2	2	2	2	0	0	0	0	2	2	2	2	0	2	1	2	2	2	2	2	0	0	0	0	0	0	0	0	2	2	2	2	0	2	1	2	2	2	2	2	0	0	0	0
NbD051735.1;NbD043694.1;NbD041460.1;NbD016868.1;NbD048288.1;NbD029946.1	NbD051735.1;NbD043694.1;NbD041460.1;NbD016868.1;NbD048288.1;NbD029946.1	1;1;1;1;1;1	1;1;1;1;1;1	1;1;1;1;1;1	Partial, 40S ribosomal protein S14-2-like (XP_016511987.1); Partial, 40S ribosomal protein S14-2-like (XP_016511987.1); Partial, 40S ribosomal protein S14-2-like (XP_016511987.1); Partial, 40S ribosomal protein S14-2-like (XP_016511987.1); 40S ribosom	6	1	1	1	0	0	0	0	0	1	0	0	0	0	0	0	0	0	0	0	0	0	0	0	0	0	0	0	0	1	0	0	0	0	0	0	0	0	0	0	0	0	0	0
NbD016876.1;NbD006507.1	NbD016876.1	4;1	4;1	4;1	uncharacterized protein LOC109223617 (XP_019243543.1)	2	4	4	4	4	4	4	4	4	4	4	3	4	4	4	4	4	4	4	4	1	1	0	2	4	4	4	4	4	4	4	3	4	4	4	4	4	4	4	4	1	1	0	2
NbD017030.1	NbD017030.1	23	22	4	uncharacterized protein LOC109239553 (XP_019261677.1)	1	23	22	4	1	1	1	1	22	22	21	19	17	17	12	14	19	17	18	9	0	0	1	0	0	0	0	0	21	21	20	18	16	16	11	13	18	16	17	8	0	0	1	0
NbD044898.1;NbD017233.1;NbE03055154.1;NbD017261.1	NbD044898.1;NbD017233.1;NbE03055154.1;NbD017261.1	5;5;4;4	1;1;1;1	1;1;1;1	sedoheptulose-1,7-bisphosphatase, chloroplastic-like (XP_016450781.1); sedoheptulose-1,7-bisphosphatase, chloroplastic-like (XP_009776701.1); sedoheptulose-1,7-bisphosphatase, chloroplastic-like (XP_019237329.1); sedoheptulose-1,7-bisphosphatase, chlor	4	5	1	1	4	3	4	5	5	3	5	3	2	2	2	2	2	3	2	2	1	1	1	0	0	0	1	1	1	1	1	1	0	0	0	0	0	0	0	0	0	0	0	0
NbD017480.1	NbD017480.1	1	1	1	Partial, uncharacterized protein LOC107762784 (XP_016436653.1)	1	1	1	1	0	0	0	0	0	1	0	0	0	0	0	1	1	0	0	0	0	0	0	0	0	0	0	0	0	1	0	0	0	0	0	1	1	0	0	0	0	0	0	0
NbD017755.1	NbD017755.1	7	6	6	serine carboxypeptidase-like 27 (XP_016504102.1)	1	7	6	6	2	1	3	3	7	7	7	6	6	6	5	6	7	7	5	5	0	0	0	0	2	1	3	3	6	6	6	5	5	5	4	5	6	6	4	5	0	0	0	0
NbD017761.1	NbD017761.1	12	12	12	serine carboxypeptidase II-2 (XP_019231649.1)	1	12	12	12	11	10	11	11	11	12	11	12	12	12	12	12	11	11	11	12	2	3	0	2	11	10	11	11	11	12	11	12	12	12	12	12	11	11	11	12	2	3	0	2
NbE05068353.1;NbD018021.1;NbE44069678.1	NbE05068353.1;NbD018021.1;NbE44069678.1	1;1;1	1;1;1	1;1;1	uncharacterized protein LOC104249024 isoform X3 (XP_009803695.1); uncharacterized protein LOC104249024 isoform X3 (XP_009803695.1); uncharacterized protein LOC104249024 isoform X1 (XP_009803693.1)	3	1	1	1	1	1	0	1	1	1	0	1	1	1	0	1	0	1	1	1	1	0	1	1	1	1	0	1	1	1	0	1	1	1	0	1	0	1	1	1	1	0	1	1
NbD031349.1;NbE44071010.1;NbD018122.1	NbD031349.1;NbE44071010.1;NbD018122.1	3;3;3	3;3;3	3;3;3	presequence protease 1, chloroplastic/mitochondrial-like (XP_009760273.1); presequence protease 1, chloroplastic/mitochondrial-like (XP_019256678.1); presequence protease 1, chloroplastic/mitochondrial-like (XP_019256678.1)	3	3	3	3	0	0	1	3	2	1	2	3	2	2	2	2	0	2	2	1	0	0	0	0	0	0	1	3	2	1	2	3	2	2	2	2	0	2	2	1	0	0	0	0
NbD018124.1	NbD018124.1	4	4	3	2-hydroxyisoflavanone dehydratase-like (XP_019256561.1)	1	4	4	3	0	0	1	0	3	4	3	4	3	4	4	4	4	4	3	3	0	0	0	0	0	0	1	0	3	4	3	4	3	4	4	4	4	4	3	3	0	0	0	0
NbD018126.1	NbD018126.1	11	11	9	2-hydroxyisoflavanone dehydratase-like (XP_016506602.1)	1	11	11	9	1	1	1	0	11	10	10	9	11	8	9	10	9	9	9	8	0	0	0	0	1	1	1	0	11	10	10	9	11	8	9	10	9	9	9	8	0	0	0	0
NbD018127.1	NbD018127.1	5	3	3	probable carboxylesterase 1 (XP_019266608.1)	1	5	3	3	1	1	1	1	5	4	5	3	3	2	2	3	3	3	3	3	0	1	0	0	1	1	1	1	3	3	3	2	1	1	1	1	2	1	1	1	0	1	0	0
NbD018131.1;NbD005335.1	NbD018131.1;NbD005335.1	2;1	2;1	2;1	basic endochitinase (XP_019230966.1); Partial, basic endochitinase (XP_019230966.1)	2	2	2	2	1	1	1	2	1	1	1	1	1	1	1	1	1	1	1	1	0	0	0	0	1	1	1	2	1	1	1	1	1	1	1	1	1	1	1	1	0	0	0	0
NbD018194.1	NbD018194.1	3	3	3	probable carboxylesterase 120 (XP_016473898.1)	1	3	3	3	0	0	0	0	2	2	3	3	0	0	0	2	1	2	1	0	0	0	0	0	0	0	0	0	2	2	3	3	0	0	0	2	1	2	1	0	0	0	0	0
NbD018238.1	NbD018238.1	1	1	1	vegetative cell wall protein gp1-like (XP_016486757.1)	1	1	1	1	1	1	1	1	1	1	1	1	1	1	1	1	1	1	1	1	1	1	1	1	1	1	1	1	1	1	1	1	1	1	1	1	1	1	1	1	1	1	1	1
NbE05066437.1;NbD018465.1	NbE05066437.1;NbD018465.1	1;1	1;1	1;1	general transcription factor 3C polypeptide 3-like, partial (XP_016438859.1); general transcription factor 3C polypeptide 3 isoform X1 (XP_009781369.1)	2	1	1	1	0	0	0	0	0	0	0	0	0	0	0	0	0	0	0	0	0	0	0	1	0	0	0	0	0	0	0	0	0	0	0	0	0	0	0	0	0	0	0	1
NbD018500.1;NbD034139.1	NbD018500.1;NbD034139.1	7;5	3;2	1;1	phosphoglycerate kinase, cytosolic (XP_019255498.1); Partial, phosphoglycerate kinase, cytosolic (XP_019255498.1)	2	7	3	1	2	0	1	4	5	5	5	5	2	5	4	4	4	3	3	1	0	0	0	0	2	0	1	2	3	3	3	2	1	2	2	1	2	2	2	1	0	0	0	0
NbE03057227.1;NbD018501.1	NbE03057227.1;NbD018501.1	12;12	12;12	2;2	phosphoglycerate kinase, chloroplastic (XP_019255499.1); phosphoglycerate kinase, chloroplastic (XP_019255499.1)	2	12	12	2	6	4	6	7	9	9	9	9	6	8	7	7	8	7	6	5	3	3	1	0	6	4	6	7	9	9	9	9	6	8	7	7	8	7	6	5	3	3	1	0
NbD018578.1;NbE03054530.1;NbE05064459.1;NbE05063281.1;NbD032154.1;NbD018089.1;NbD017960.1	NbD018578.1;NbE03054530.1;NbE05064459.1;NbE05063281.1;NbD032154.1;NbD018089.1;NbD017960.1	2;1;1;1;1;1;1	2;1;1;1;1;1;1	2;1;1;1;1;1;1	nucleoside diphosphate kinase 1-like isoform X2 (XP_019259291.1); nucleoside diphosphate kinase 1-like isoform X1 (XP_019259290.1); nucleoside diphosphate kinase 1-like (XP_016446591.1); nucleoside diphosphate kinase 1-like (XP_019245965.1); nucleosid	7	2	2	2	2	0	2	2	0	1	1	2	1	1	0	1	2	2	1	1	0	0	0	0	2	0	2	2	0	1	1	2	1	1	0	1	2	2	1	1	0	0	0	0
NbD018648.1;NbE44070351.1;NbE44072593.1;NbD026130.1	NbD018648.1;NbE44070351.1;NbE44072593.1;NbD026130.1	3;3;3;3	3;3;3;3	3;3;3;3	glycine dehydrogenase (decarboxylating), mitochondrial (XP_009620998.1); glycine dehydrogenase (decarboxylating), mitochondrial (XP_009620998.1); glycine dehydrogenase (decarboxylating), mitochondrial (XP_009620998.1); glycine dehydrogenase (decarboxyl	4	3	3	3	1	1	2	2	1	2	2	3	2	1	2	1	1	2	2	2	0	0	0	0	1	1	2	2	1	2	2	3	2	1	2	1	1	2	2	2	0	0	0	0
NbD030751.1;NbD025510.1;NbD018710.1	NbD030751.1;NbD025510.1;NbD018710.1	1;1;1	1;1;1	1;1;1	proteasome subunit beta type-5-like (XP_016508647.1); proteasome subunit beta type-5-like (XP_019246195.1); proteasome subunit beta type-5-like (XP_016508647.1)	3	1	1	1	1	1	1	1	1	0	1	0	1	1	1	0	0	1	1	1	1	1	1	1	1	1	1	1	1	0	1	0	1	1	1	0	0	1	1	1	1	1	1	1
NbD018815.1	NbD018815.1	3	2	2	thioredoxin-like (XP_016498761.1)	1	3	2	2	0	0	0	1	2	3	3	2	2	2	3	3	2	2	2	2	0	0	0	0	0	0	0	1	2	2	2	1	2	1	2	2	1	2	1	1	0	0	0	0
NbD039245.1;NbD018865.1	NbD039245.1;NbD018865.1	1;1	1;1	1;1	glucan endo-1,3-beta-glucosidase 14 (XP_019224040.1); glucan endo-1,3-beta-glucosidase 14 (XP_019224040.1)	2	1	1	1	1	0	0	1	0	0	0	0	0	0	0	0	0	0	0	0	0	0	0	0	1	0	0	1	0	0	0	0	0	0	0	0	0	0	0	0	0	0	0	0
NbD025909.1;NbD019219.1	NbD025909.1;NbD019219.1	1;1	1;1	1;1	leucine aminopeptidase 2, chloroplastic (XP_019246753.1); leucine aminopeptidase 2, chloroplastic (XP_019246753.1)	2	1	1	1	0	0	1	1	0	0	0	0	0	0	0	0	0	0	0	0	1	0	0	0	0	0	1	1	0	0	0	0	0	0	0	0	0	0	0	0	1	0	0	0
NbD019292.1	NbD019292.1	1	1	1	3-hydroxyisobutyryl-CoA hydrolase-like protein 5 (XP_009773948.1)	1	1	1	1	1	1	1	1	0	1	1	1	1	1	1	1	1	1	0	0	0	0	0	1	1	1	1	1	0	1	1	1	1	1	1	1	1	1	0	0	0	0	0	1
NbD024127.1;NbD019337.1	NbD024127.1;NbD019337.1	1;1	1;1	1;1	aquaporin TIP2-1-like (XP_016481506.1); aquaporin TIP2-1-like (XP_019223759.1)	2	1	1	1	1	0	1	1	0	0	0	0	0	0	1	0	1	0	1	1	0	0	0	0	1	0	1	1	0	0	0	0	0	0	1	0	1	0	1	1	0	0	0	0
NbD019353.1	NbD019353.1	2	2	2	esterase AGAP003155-like isoform X2 (XP_019256982.1)	1	2	2	2	0	0	0	0	2	2	2	2	0	0	0	1	1	2	1	1	0	0	0	0	0	0	0	0	2	2	2	2	0	0	0	1	1	2	1	1	0	0	0	0
NbD042976.1;NbD019416.1	NbD042976.1;NbD019416.1	6;6	6;6	6;6	ferredoxin--NADP reductase, leaf-type isozyme, chloroplastic (XP_019227525.1); ferredoxin--NADP reductase, leaf-type isozyme, chloroplastic (XP_019227525.1)	2	6	6	6	3	1	4	3	6	5	5	5	3	4	4	3	4	4	4	3	0	0	0	0	3	1	4	3	6	5	5	5	3	4	4	3	4	4	4	3	0	0	0	0
NbD019445.1;NbE44072845.1	NbD019445.1;NbE44072845.1	13;10	12;10	9;7	beta-glucosidase 18-like isoform X1 (XP_019236466.1); beta-glucosidase 18-like isoform X2 (XP_016481030.1)	2	13	12	9	11	8	9	10	12	10	11	11	12	11	11	10	8	12	11	10	0	0	0	0	10	7	8	9	11	9	10	10	11	10	10	9	7	11	10	9	0	0	0	0
NbD019583.1;NbE05064938.1	NbD019583.1	4;1	4;1	4;1	uncharacterized protein LOC109219251 isoform X2 (XP_019239242.1)	2	4	4	4	1	2	2	3	1	2	2	1	2	2	3	3	1	3	1	1	0	0	0	0	1	2	2	3	1	2	2	1	2	2	3	3	1	3	1	1	0	0	0	0
NbD040641.1;NbD019953.1	NbD040641.1;NbD019953.1	1;1	1;1	1;1	protein transport protein Sec61 subunit beta (XP_019239600.1); protein transport protein Sec61 subunit beta (XP_019239600.1)	2	1	1	1	1	1	1	1	1	0	1	1	1	1	1	1	1	1	0	1	1	1	1	1	1	1	1	1	1	0	1	1	1	1	1	1	1	1	0	1	1	1	1	1
NbD020037.1	NbD020037.1	3	3	3	probable steroid-binding protein 3 (XP_019252606.1)	1	3	3	3	0	0	0	1	2	2	3	3	0	2	1	1	3	2	3	0	0	0	0	0	0	0	0	1	2	2	3	3	0	2	1	1	3	2	3	0	0	0	0	0
NbD020158.1	NbD020158.1	3	3	3	xylem serine proteinase 1 isoform X1 (XP_009762586.1)	1	3	3	3	0	0	0	0	3	3	3	2	2	2	2	2	2	3	2	2	0	0	0	0	0	0	0	0	3	3	3	2	2	2	2	2	2	3	2	2	0	0	0	0
NbE44072176.1;NbE03057109.1;NbD020170.1	NbE44072176.1;NbE03057109.1;NbD020170.1	2;2;2	2;2;2	2;2;2	14 kDa proline-rich protein DC2.15-like (XP_019249001.1); 14 kDa proline-rich protein DC2.15-like (XP_016466161.1); 14 kDa proline-rich protein DC2.15-like (XP_016466161.1)	3	2	2	2	2	0	1	2	1	2	2	2	2	2	2	2	2	2	2	2	2	1	0	0	2	0	1	2	1	2	2	2	2	2	2	2	2	2	2	2	2	1	0	0
NbD036433.1;NbD050772.1;NbD046082.1;NbD040717.1;NbD020389.1	NbD036433.1;NbD050772.1;NbD046082.1;NbD040717.1;NbD020389.1	1;1;1;1;1	1;1;1;1;1	1;1;1;1;1	Partial, ribosomal protein S15 (plastid) (NP_054564.1); ribosomal protein S15 (plastid) (NP_054564.1); ribosomal protein S15 (plastid) (NP_054564.1); ribosomal protein S15 (plastid) (NP_054564.1); ribosomal protein S15 (plastid) (NP_054564.1)	5	1	1	1	0	0	0	0	0	0	0	0	0	0	1	0	0	0	0	0	0	0	0	0	0	0	0	0	0	0	0	0	0	0	1	0	0	0	0	0	0	0	0	0
NbE03058635.1;NbD048805.1;NbD031028.1;NbD020434.1;NbE44071750.1;NbD004276.1;NbD039221.1;NbD048169.1;NbD033096.1;NbD021662.1;NbD029427.1	NbE03058635.1;NbD048805.1;NbD031028.1;NbD020434.1;NbE44071750.1;NbD004276.1;NbD039221.1;NbD048169.1;NbD033096.1;NbD021662.1	6;6;6;6;6;5;4;4;4;3;2	6;6;6;6;6;5;4;4;4;3;2	4;4;4;4;4;3;3;3;3;2;1	HSP70 (ARH56399.1); heat shock cognate 70 kDa protein 2-like (XP_019236347.1); heat shock cognate 70 kDa protein 2-like (XP_016473204.1); HSP70 (ARH56399.1); HSP70 (ARH56399.1); heat shock cognate 70 kDa protein 2-like (XP_016455501.1); Partial, hea	11	6	6	4	3	0	3	4	3	4	4	3	4	5	4	3	2	3	2	2	0	0	0	0	3	0	3	4	3	4	4	3	4	5	4	3	2	3	2	2	0	0	0	0
NbD020626.1;NbE03056328.1;NbE03056329.1;NbE03054293.1;NbD018559.1	NbD020626.1;NbE03056328.1	15;14;2;2;1	13;12;2;2;1	13;12;2;2;1	serine carboxypeptidase-like (XP_019248753.1); serine carboxypeptidase-like (XP_019248753.1)	5	15	13	13	9	12	12	12	14	13	15	12	15	12	11	14	13	15	15	13	1	1	0	1	8	11	10	10	12	11	13	10	13	10	9	12	11	13	13	11	1	1	0	1
NbD020695.1	NbD020695.1	1	1	1	heterodimeric geranylgeranyl pyrophosphate synthase small subunit, chloroplastic-like (XP_019250808.1)	1	1	1	1	0	1	1	1	1	0	0	0	0	0	0	0	0	0	0	0	1	1	0	1	0	1	1	1	1	0	0	0	0	0	0	0	0	0	0	0	1	1	0	1
NbD020696.1	NbD020696.1	1	1	1	cytochrome P450 76A2-like (XP_019250804.1)	1	1	1	1	0	0	0	0	0	0	0	0	0	0	0	0	0	0	0	0	0	0	1	1	0	0	0	0	0	0	0	0	0	0	0	0	0	0	0	0	0	0	1	1
NbD021018.1	NbD021018.1	1	1	1	Partial, uncharacterized protein LOC107782086 (XP_016458403.1)	1	1	1	1	1	1	1	1	1	0	1	1	1	0	1	1	1	1	1	1	1	0	0	0	1	1	1	1	1	0	1	1	1	0	1	1	1	1	1	1	1	0	0	0
NbD048983.1;NbD021123.1	NbD048983.1;NbD021123.1	5;5	1;1	1;1	fructose-bisphosphate aldolase 1, chloroplastic (XP_016505617.1); fructose-bisphosphate aldolase 1, chloroplastic (XP_019249676.1)	2	5	1	1	3	2	4	4	3	5	2	2	2	3	3	3	4	4	3	3	0	0	0	0	1	1	1	1	1	1	1	1	1	1	1	1	1	1	1	1	0	0	0	0
NbD021453.1	NbD021453.1	20	20	15	heparanase-like protein 2 (XP_016510145.1)	1	20	20	15	15	15	16	16	18	17	19	19	18	16	17	18	16	18	18	18	1	1	0	0	15	15	16	16	18	17	19	19	18	16	17	18	16	18	18	18	1	1	0	0
NbD021558.1	NbD021558.1	21	18	18	CO(2)-response secreted protease-like isoform X2 (XP_019262863.1)	1	21	18	18	15	16	14	16	15	19	16	19	18	19	19	17	18	17	17	17	2	1	0	1	12	13	11	13	12	16	13	16	15	16	16	14	15	14	14	14	0	0	0	0
NbD021646.1	NbD021646.1	8	8	8	subtilisin-like protease SBT1.3 (XP_016502433.1)	1	8	8	8	1	0	0	0	6	7	7	8	3	4	4	4	6	5	5	2	0	0	0	0	1	0	0	0	6	7	7	8	3	4	4	4	6	5	5	2	0	0	0	0
NbD021713.1	NbD021713.1	9	4	4	cathepsin B-like isoform X1 (XP_019228170.1)	1	9	4	4	8	8	8	9	9	9	9	9	9	9	9	9	8	9	9	9	1	0	0	1	3	4	4	4	4	4	4	4	4	4	4	4	4	4	4	4	0	0	0	0
NbD021769.1;NbD021768.1	NbD021769.1;NbD021768.1	4;4	1;1	1;1	probable xyloglucan endotransglucosylase/hydrolase protein 7 (XP_019253375.1); probable xyloglucan endotransglucosylase/hydrolase protein 6 (XP_019225235.1)	2	4	1	1	1	1	1	3	4	3	3	3	3	2	3	3	3	3	3	3	1	1	0	0	0	0	0	0	1	0	0	0	0	0	0	0	0	0	0	0	0	0	0	0
NbD021885.1	NbD021885.1	3	3	3	2-hydroxyisoflavanone dehydratase-like (XP_019226401.1)	1	3	3	3	0	1	0	0	2	2	3	2	2	1	2	2	2	3	2	2	0	0	0	0	0	1	0	0	2	2	3	2	2	1	2	2	2	3	2	2	0	0	0	0
NbE03054535.1;NbD021899.1;NbE05067819.1;NbE44072045.1;NbD050090.1	NbE03054535.1;NbD021899.1;NbE05067819.1;NbE44072045.1;NbD050090.1	2;2;2;1;1	2;2;2;1;1	2;2;2;1;1	uncharacterized protein LOC107786283 (XP_016463222.1); uncharacterized protein LOC109215423 (XP_019235032.1); uncharacterized protein LOC109215423 (XP_019235032.1); Partial, uncharacterized protein LOC104214431 (XP_009762393.1); uncharacterized protei	5	2	2	2	0	1	1	1	1	2	1	2	1	1	0	2	2	1	1	1	0	0	0	0	0	1	1	1	1	2	1	2	1	1	0	2	2	1	1	1	0	0	0	0
NbD022051.1;NbD052049.1;NbD028153.1;NbE44070587.1;NbD032921.1	NbD022051.1;NbD052049.1;NbD028153.1;NbE44070587.1;NbD032921.1	2;2;2;1;1	2;2;2;1;1	2;2;2;1;1	V-type proton ATPase catalytic subunit A (XP_009781359.1); V-type proton ATPase catalytic subunit A-like (XP_016489565.1); V-type proton ATPase catalytic subunit A-like (XP_019259481.1); Partial, V-type proton ATPase catalytic subunit A (XP_016499512.	5	2	2	2	1	1	2	2	0	0	0	0	1	0	0	0	1	0	0	0	0	0	0	0	1	1	2	2	0	0	0	0	1	0	0	0	1	0	0	0	0	0	0	0
NbD022073.1;NbE05063913.1;NbD041682.1	NbD022073.1	13;2;2	13;2;2	12;2;2	beta-glucosidase 18-like (XP_009774064.1)	3	13	13	12	8	8	10	11	12	11	13	12	13	11	12	12	11	13	12	11	0	1	0	0	8	8	10	11	12	11	13	12	13	11	12	12	11	13	12	11	0	1	0	0
NbD022398.1	NbD022398.1	1	1	1	regulatory protein NPR3-like isoform X1 (XP_016513501.1)	1	1	1	1	0	0	0	0	0	0	0	1	0	1	1	0	0	0	0	0	0	0	0	0	0	0	0	0	0	0	0	1	0	1	1	0	0	0	0	0	0	0	0	0
NbD022504.1;NbD006462.1	NbD022504.1;NbD006462.1	12;11	12;11	12;11	serine carboxypeptidase-like 25 (XP_019224585.1); serine carboxypeptidase-like 25 (XP_019224585.1)	2	12	12	12	1	0	2	2	9	9	9	10	7	9	8	7	9	8	8	6	0	0	1	0	1	0	2	2	9	9	9	10	7	9	8	7	9	8	8	6	0	0	1	0
NbD032435.1;NbD022568.1;NbE05068808.1;NbD017417.1	NbD032435.1;NbD022568.1;NbE05068808.1;NbD017417.1	4;4;3;2	2;2;1;1	2;2;1;1	glyceraldehyde-3-phosphate dehydrogenase B, chloroplastic-like (XP_016441750.1); glyceraldehyde-3-phosphate dehydrogenase B, chloroplastic-like (XP_016441750.1); glyceraldehyde-3-phosphate dehydrogenase B, chloroplastic (XP_009786329.1); Partial, glyce	4	4	2	2	1	0	2	3	1	3	2	1	1	2	1	1	1	1	1	1	0	0	0	0	0	0	1	2	0	1	1	0	0	1	0	0	0	0	0	0	0	0	0	0
NbE05066239.1;NbD022616.1	NbE05066239.1;NbD022616.1	6;6	1;1	1;1	GDSL esterase/lipase At3g26430-like (XP_016487165.1); GDSL esterase/lipase At3g26430-like (XP_016487165.1)	2	6	1	1	1	0	1	0	4	5	4	6	4	6	5	5	5	5	4	5	0	0	0	0	0	0	0	0	1	1	1	1	1	1	1	1	1	1	1	1	0	0	0	0
NbD022948.1	NbD022948.1	4	2	2	probable carboxylesterase SOBER1-like (XP_016482426.1)	1	4	2	2	0	0	0	1	4	4	4	4	1	2	1	1	3	4	3	2	1	0	0	0	0	0	0	0	2	2	2	2	0	0	0	0	2	2	2	1	0	0	0	0
NbD033035.1;NbD023214.1	NbD033035.1;NbD023214.1	1;1	1;1	1;1	Partial, nuclear transcription factor Y subunit B-6-like (XP_009781818.1); Partial, nuclear transcription factor Y subunit B-6-like (XP_009781818.1)	2	1	1	1	0	0	0	0	0	0	0	0	0	0	0	0	0	0	0	0	0	0	0	1	0	0	0	0	0	0	0	0	0	0	0	0	0	0	0	0	0	0	0	1
NbD023558.1	NbD023558.1	1	1	1	vegetative cell wall protein gp1-like (XP_016486757.1)	1	1	1	1	1	0	1	1	1	0	1	1	0	1	1	1	0	1	1	1	1	1	1	1	1	0	1	1	1	0	1	1	0	1	1	1	0	1	1	1	1	1	1	1
NbD043634.1;NbD023779.1	NbD043634.1;NbD023779.1	1;1	1;1	1;1	photosystem II reaction center Psb28 protein-like (XP_016442603.1); photosystem II reaction center Psb28 protein-like (XP_016442603.1)	2	1	1	1	0	0	0	0	0	1	0	1	1	0	0	0	0	0	0	0	0	0	0	0	0	0	0	0	0	1	0	1	1	0	0	0	0	0	0	0	0	0	0	0
NbD023936.1	NbD023936.1	2	2	2	uncharacterized protein LOC104232799 (XP_009784386.1)	1	2	2	2	1	0	0	0	0	0	0	0	1	0	0	0	0	0	0	0	2	2	2	1	1	0	0	0	0	0	0	0	1	0	0	0	0	0	0	0	2	2	2	1
NbD023949.1	NbD023949.1	1	1	1	Partial, uncharacterized protein LOC107826372 (XP_016508822.1)	1	1	1	1	1	1	1	1	1	0	1	1	1	0	1	1	0	1	1	1	1	1	1	1	1	1	1	1	1	0	1	1	1	0	1	1	0	1	1	1	1	1	1	1
NbD043334.1;NbD023987.1	NbD043334.1;NbD023987.1	1;1	1;1	1;1	chaperonin 60 subunit beta 2, chloroplastic (XP_009790232.1); chaperonin 60 subunit beta 2, chloroplastic (XP_016490465.1)	2	1	1	1	1	1	1	1	1	1	1	1	1	1	1	1	1	1	1	1	1	0	1	0	1	1	1	1	1	1	1	1	1	1	1	1	1	1	1	1	1	0	1	0
NbE03060253.1;NbD024003.1	NbE03060253.1;NbD024003.1	2;2	2;2	2;2	probable glucan 1,3-beta-glucosidase A isoform X1 (XP_016470078.1); probable glucan 1,3-beta-glucosidase A isoform X1 (XP_016470078.1)	2	2	2	2	0	0	0	0	1	1	1	2	0	1	0	1	1	0	0	0	0	0	0	0	0	0	0	0	1	1	1	2	0	1	0	1	1	0	0	0	0	0	0	0
NbD024020.1	NbD024020.1	1	1	1	Partial, uncharacterized protein LOC109215965 (XP_019235636.1)	1	1	1	1	0	0	0	0	0	1	0	0	0	0	0	0	0	0	0	0	0	0	0	0	0	0	0	0	0	1	0	0	0	0	0	0	0	0	0	0	0	0	0	0
NbD028260.1;NbD024238.1	NbD028260.1;NbD024238.1	1;1	1;1	1;1	uncharacterized protein LOC107804369 (XP_016483745.1); uncharacterized protein LOC107804369 (XP_016483745.1)	2	1	1	1	1	1	1	1	1	1	1	1	1	1	1	1	1	1	1	1	0	0	0	0	1	1	1	1	1	1	1	1	1	1	1	1	1	1	1	1	0	0	0	0
NbD024340.1;NbD024339.1;NbD000290.1;NbD029346.1;NbD007319.1;NbD022216.1	NbD024340.1;NbD024339.1;NbD000290.1	6;5;5;2;2;1	6;5;5;2;2;1	6;5;5;2;2;1	malate dehydrogenase (XP_019240563.1); malate dehydrogenase (XP_019240563.1); malate dehydrogenase (XP_019240563.1)	6	6	6	6	3	1	2	5	4	4	5	4	5	4	6	5	3	4	4	2	0	0	0	0	3	1	2	5	4	4	5	4	5	4	6	5	3	4	4	2	0	0	0	0
NbD024399.1	NbD024399.1	3	3	3	lignin-forming anionic peroxidase-like (XP_016470284.1)	1	3	3	3	3	3	3	3	1	2	1	2	2	3	2	2	1	2	1	1	2	1	1	1	3	3	3	3	1	2	1	2	2	3	2	2	1	2	1	1	2	1	1	1
NbD024588.1	NbD024588.1	13	2	2	subtilisin-like protease SBT2.5 (XP_019255844.1)	1	13	2	2	1	2	3	4	8	11	7	10	6	10	6	7	9	7	6	4	0	0	0	0	0	0	0	0	2	2	1	2	1	1	0	1	2	1	1	0	0	0	0	0
NbD024597.1	NbD024597.1	5	5	1	triosephosphate isomerase, cytosolic (XP_019224789.1)	1	5	5	1	4	1	3	4	5	5	5	5	4	5	5	5	5	5	5	5	1	0	0	0	4	1	3	4	5	5	5	5	4	5	5	5	5	5	5	5	1	0	0	0
NbD024638.1;NbD031585.1;NbE05064187.1	NbD024638.1;NbD031585.1;NbE05064187.1	5;5;5	5;5;5	1;1;1	sedoheptulose-1,7-bisphosphatase, chloroplastic (XP_009590435.1); sedoheptulose-1,7-bisphosphatase, chloroplastic-like (XP_019259709.1); sedoheptulose-1,7-bisphosphatase, chloroplastic-like (XP_019259709.1)	3	5	5	1	5	4	4	5	5	2	5	3	2	3	3	3	2	4	3	3	1	1	1	0	5	4	4	5	5	2	5	3	2	3	3	3	2	4	3	3	1	1	1	0
NbD024694.1	NbD024694.1	6	5	5	cysteine proteinase 3-like (XP_016450644.1)	1	6	5	5	4	2	3	4	3	3	3	3	5	5	3	3	4	5	5	5	0	0	0	0	4	2	3	3	2	2	2	2	4	4	2	2	3	4	4	4	0	0	0	0
NbD024974.1	NbD024974.1	5	1	1	flavonol synthase/flavanone 3-hydroxylase-like (XP_019223501.1)	1	5	1	1	5	5	5	5	5	5	5	5	5	5	5	5	4	5	5	5	1	2	0	1	1	1	1	1	1	1	1	1	1	1	1	1	1	1	1	1	0	1	0	1
NbD025012.1;NbE03053915.1	NbD025012.1;NbE03053915.1	5;4	5;4	3;2	serine carboxypeptidase-like 34 (XP_019249112.1); serine carboxypeptidase-like 34 (XP_009794123.1)	2	5	5	3	1	1	1	0	5	4	5	4	4	2	3	4	4	4	4	3	0	0	0	0	1	1	1	0	5	4	5	4	4	2	3	4	4	4	4	3	0	0	0	0
NbD025146.1;NbE44072113.1	NbD025146.1;NbE44072113.1	5;5	5;5	1;1	phosphoenolpyruvate carboxylase-like (XP_016507808.1); phosphoenolpyruvate carboxylase-like (XP_016507808.1)	2	5	5	1	3	1	3	4	3	3	2	5	3	4	4	4	4	3	3	3	0	0	0	0	3	1	3	4	3	3	2	5	3	4	4	4	4	3	3	3	0	0	0	0
NbE03053363.1;NbD025242.1	NbE03053363.1;NbD025242.1	1;1	1;1	1;1	translocase of chloroplast 159, chloroplastic isoform X1 (XP_009781898.1); translocase of chloroplast 159, chloroplastic isoform X1 (XP_009781898.1)	2	1	1	1	0	0	0	1	0	0	1	1	0	0	0	0	0	0	0	0	0	0	1	0	0	0	0	1	0	0	1	1	0	0	0	0	0	0	0	0	0	0	1	0
NbD025329.1	NbD025329.1	1	1	1	GDSL esterase/lipase At5g03610-like isoform X1 (XP_019247952.1)	1	1	1	1	1	1	1	1	1	1	1	1	1	1	1	1	1	1	1	1	0	0	0	0	1	1	1	1	1	1	1	1	1	1	1	1	1	1	1	1	0	0	0	0
NbD025341.1	NbD025341.1	4	4	4	methylesterase 17-like (XP_019246025.1)	1	4	4	4	0	0	0	1	3	2	3	2	3	4	3	4	2	2	3	2	0	0	0	0	0	0	0	1	3	2	3	2	3	4	3	4	2	2	3	2	0	0	0	0
NbD025421.1	NbD025421.1	8	7	7	protein trichome birefringence-like 41 (XP_019249659.1)	1	8	7	7	1	1	0	1	7	8	6	8	6	5	5	5	5	6	7	3	1	0	1	0	1	1	0	1	6	7	5	7	6	5	5	5	4	6	6	3	1	0	1	0
NbD025467.1;NbD037900.1;NbE03058161.1;NbD051530.1;NbD012642.1	NbD025467.1	9;1;1;1;1	9;1;1;1;1	9;1;1;1;1	pectinesterase-like (XP_009771845.1)	5	9	9	9	6	7	7	8	8	7	7	9	6	8	7	7	9	8	7	6	1	4	0	2	6	7	7	8	8	7	7	9	6	8	7	7	9	8	7	6	1	4	0	2
NbD025509.1	NbD025509.1	2	2	2	peroxiredoxin 2B (AGN92481.1)	1	2	2	2	0	0	0	0	2	2	2	2	1	2	1	2	1	2	2	2	0	0	0	0	0	0	0	0	2	2	2	2	1	2	1	2	1	2	2	2	0	0	0	0
NbD025585.1	NbD025585.1	3	1	1	subtilisin-like protease SBT2.3 (XP_019231829.1)	1	3	1	1	1	3	3	3	3	3	3	3	3	3	3	3	3	3	3	2	0	0	0	0	0	1	1	1	1	1	1	1	1	1	1	1	1	1	1	0	0	0	0	0
NbD025685.1	NbD025685.1	25	25	10	subtilisin-like protease SBT1.7 (XP_019260166.1)	1	25	25	10	22	19	21	25	22	22	23	24	25	23	25	25	22	20	20	14	2	1	1	1	22	19	21	25	22	22	23	24	25	23	25	25	22	20	20	14	2	1	1	1
NbD025730.1	NbD025730.1	1	1	1	Partial, zinc finger BED domain-containing protein RICESLEEPER 2-like (XP_016509647.1)	1	1	1	1	0	0	0	0	0	0	0	1	0	0	0	1	0	1	0	0	0	0	0	0	0	0	0	0	0	0	0	1	0	0	0	1	0	1	0	0	0	0	0	0
NbD025791.1	NbD025791.1	2	2	2	carbonic anhydrase, chloroplastic-like (XP_019266830.1)	1	2	2	2	0	0	0	0	2	1	2	2	1	2	2	2	2	2	1	1	0	0	0	0	0	0	0	0	2	1	2	2	1	2	2	2	2	2	1	1	0	0	0	0
NbD025969.1;NbD009440.1	NbD025969.1;NbD009440.1	2;1	2;1	2;1	lysM domain-containing GPI-anchored protein 1-like (XP_019228947.1); lysM domain-containing GPI-anchored protein 1-like (XP_019228947.1)	2	2	2	2	1	0	0	0	0	0	0	0	1	0	0	0	0	0	0	0	1	2	2	1	1	0	0	0	0	0	0	0	1	0	0	0	0	0	0	0	1	2	2	1
NbD026078.1	NbD026078.1	7	7	7	pectinesterase/pectinesterase inhibitor U1 (XP_019234085.1)	1	7	7	7	0	0	0	0	5	6	6	6	4	6	5	5	6	4	5	5	0	2	0	0	0	0	0	0	5	6	6	6	4	6	5	5	6	4	5	5	0	2	0	0
NbD026331.1	NbD026331.1	3	1	1	plastocyanin A/A (XP_009776940.1)	1	3	1	1	2	1	1	1	3	2	3	3	3	3	3	2	3	3	3	3	2	2	2	1	1	0	0	0	1	1	1	1	1	1	1	1	1	1	1	1	1	1	1	0
NbD026349.1;NbE05066323.1	NbD026349.1;NbE05066323.1	10;10	10;10	5;5	cathepsin B (ABF47216.1); cathepsin B (ABF47216.1)	2	10	10	5	7	5	6	9	6	7	6	7	7	8	7	7	7	7	8	8	1	0	0	1	7	5	6	9	6	7	6	7	7	8	7	7	7	7	8	8	1	0	0	1
NbD026383.1;NbE44069021.1;NbE05063129.1	NbD026383.1;NbE44069021.1;NbE05063129.1	2;2;1	2;2;1	2;2;1	psbP domain-containing protein 6, chloroplastic-like (XP_016502541.1); psbP domain-containing protein 6, chloroplastic-like (XP_016502541.1); Partial, psbP domain-containing protein 6, chloroplastic-like isoform X2 (XP_016500611.1)	3	2	2	2	0	0	0	0	2	0	2	1	0	0	1	0	1	1	1	0	0	0	0	0	0	0	0	0	2	0	2	1	0	0	1	0	1	1	1	0	0	0	0	0
NbE03057770.1;NbD026399.1	NbE03057770.1;NbD026399.1	42;42	12;12	12;12	beta-xylosidase/alpha-L-arabinofuranosidase 2-like (XP_016497975.1); beta-xylosidase/alpha-L-arabinofuranosidase 2-like (XP_016497975.1)	2	42	12	12	37	33	37	36	37	35	39	37	36	33	36	34	36	37	38	37	18	16	13	13	11	10	11	10	11	10	11	11	10	10	11	10	11	12	12	12	5	4	5	3
NbD041253.1;NbD026548.1	NbD041253.1;NbD026548.1	3;3	3;3	3;3	expansin-like A2 (XP_019244104.1); expansin-like A2 (XP_019244104.1)	2	3	3	3	3	2	2	3	2	3	2	2	2	2	3	1	2	2	2	2	0	0	0	0	3	2	2	3	2	3	2	2	2	2	3	1	2	2	2	2	0	0	0	0
NbD026646.1	NbD026646.1	1	1	1	cucumber peeling cupredoxin-like (XP_016492823.1)	1	1	1	1	1	0	0	0	1	1	0	0	0	0	0	0	0	0	0	0	1	1	1	1	1	0	0	0	1	1	0	0	0	0	0	0	0	0	0	0	1	1	1	1
NbD044082.1;NbD030113.1;NbD026843.1;NbD032611.1;NbE44073039.1	NbD044082.1;NbD030113.1;NbD026843.1;NbD032611.1;NbE44073039.1	1;1;1;1;1	1;1;1;1;1	1;1;1;1;1	Partial, glycine-rich RNA-binding protein-like (XP_019235651.1); Partial, glycine-rich RNA-binding protein-like (XP_019235651.1); glycine-rich RNA-binding protein-like (XP_016461536.1); glycine-rich RNA-binding protein-like (XP_019252028.1); glycine-r	5	1	1	1	0	0	0	0	1	1	0	1	0	0	0	0	1	1	1	0	0	0	0	0	0	0	0	0	1	1	0	1	0	0	0	0	1	1	1	0	0	0	0	0
NbD026891.1	NbD026891.1	14	14	14	serine carboxypeptidase-like 51 (XP_019263684.1)	1	14	14	14	10	10	10	12	13	14	14	14	13	13	13	13	12	13	14	11	5	4	1	2	10	10	10	12	13	14	14	14	13	13	13	13	12	13	14	11	5	4	1	2
NbD026944.1	NbD026944.1	1	1	1	pentatricopeptide repeat-containing protein At2g20540-like (XP_019232438.1)	1	1	1	1	0	1	1	1	1	1	1	1	1	1	1	1	1	1	1	1	1	1	0	1	0	1	1	1	1	1	1	1	1	1	1	1	1	1	1	1	1	1	0	1
NbD026977.1	NbD026977.1	8	8	6	probable carboxylesterase SOBER1-like (XP_016482426.1)	1	8	8	6	1	1	1	2	8	8	8	8	7	8	6	7	7	8	7	7	2	1	0	0	1	1	1	2	8	8	8	8	7	8	6	7	7	8	7	7	2	1	0	0
NbD027079.1;NbD027078.1	NbD027079.1;NbD027078.1	4;3	4;3	4;3	subtilisin-like protease SBT1.4 (XP_019241011.1); Partial, subtilisin-like protease SBT1.4 (XP_019241011.1)	2	4	4	4	2	2	1	3	1	2	2	3	2	2	3	2	2	1	2	0	0	0	0	0	2	2	1	3	1	2	2	3	2	2	3	2	2	1	2	0	0	0	0	0
NbD027122.1	NbD027122.1	5	4	4	papain-like cysteine proteinase 6 (AQQ13385.1)	1	5	4	4	3	3	3	4	4	3	3	4	4	3	3	4	4	4	4	3	0	0	0	0	3	3	3	4	3	2	2	3	3	2	3	3	3	3	3	3	0	0	0	0
NbD027134.1	NbD027134.1	10	10	10	subtilisin-like protease SBT1.9 (XP_016456056.1)	1	10	10	10	6	6	6	6	8	8	8	8	9	7	8	9	7	7	8	8	0	0	0	0	6	6	6	6	8	8	8	8	9	7	8	9	7	7	8	8	0	0	0	0
NbD027184.1	NbD027184.1	15	15	14	GDSL esterase/lipase At1g54790-like (XP_016489786.1)	1	15	15	14	6	4	7	8	15	14	13	13	13	13	13	13	14	15	14	14	0	1	0	0	6	4	7	8	15	14	13	13	13	13	13	13	14	15	14	14	0	1	0	0
NbD027286.1;NbE05066427.1	NbD027286.1;NbE05066427.1	1;1	1;1	1;1	rho GTPase-activating protein 5-like (XP_016463931.1); rho GTPase-activating protein 5-like (XP_016467698.1)	2	1	1	1	1	1	1	1	1	1	1	1	1	1	1	1	1	1	1	1	1	1	0	1	1	1	1	1	1	1	1	1	1	1	1	1	1	1	1	1	1	1	0	1
NbD027500.1;NbD017711.1;NbD017710.1	NbD027500.1;NbD017711.1	4;2;1	4;2;1	4;2;1	miraculin-like (XP_016492647.1); kunitz trypsin inhibitor 2-like (XP_019259357.1)	3	4	4	4	3	2	3	4	4	3	4	3	4	2	4	4	3	3	4	1	0	1	0	0	3	2	3	4	4	3	4	3	4	2	4	4	3	3	4	1	0	1	0	0
NbE03060590.1;NbD042548.1;NbD027563.1	NbE03060590.1;NbD042548.1;NbD027563.1	4;4;4	4;4;4	4;4;4	thylakoid lumenal 17.4 kDa protein, chloroplastic (XP_009799240.1); thylakoid lumenal 17.4 kDa protein, chloroplastic (XP_009799240.1); thylakoid lumenal 17.4 kDa protein, chloroplastic (XP_009799240.1)	3	4	4	4	0	0	0	0	3	3	3	3	3	3	3	3	3	3	3	3	1	2	1	1	0	0	0	0	3	3	3	3	3	3	3	3	3	3	3	3	1	2	1	1
NbD031860.1;NbD027868.1;NbE03059519.1;NbD031861.1	NbD031860.1;NbD027868.1;NbE03059519.1;NbD031861.1	10;10;10;5	10;10;10;5	10;10;10;5	Partial, photosynthetic NDH subunit of lumenal location 5, chloroplastic (XP_019223579.1); Partial, photosynthetic NDH subunit of lumenal location 5, chloroplastic (XP_019223579.1); photosynthetic NDH subunit of lumenal location 5, chloroplastic (XP_01	4	10	10	10	0	0	1	0	10	7	10	9	9	6	8	8	8	9	9	10	1	1	0	0	0	0	1	0	10	7	10	9	9	6	8	8	8	9	9	10	1	1	0	0
NbD028041.1	NbD028041.1	2	2	1	probable glutathione S-transferase (XP_016459398.1)	1	2	2	1	2	1	2	2	2	2	2	2	2	2	2	2	1	2	2	1	0	0	0	0	2	1	2	2	2	2	2	2	2	2	2	2	1	2	2	1	0	0	0	0
NbD028157.1;NbE03059928.1	NbD028157.1;NbE03059928.1	4;3	1;0	1;0	ribulose-1,5-bisphosphate carboxylase/oxygenase small chain (Rubisco) (CUA55116.1); ribulose bisphosphate carboxylase small chain S41, chloroplastic-like (XP_016461746.1)	2	4	1	1	3	3	4	4	2	2	2	2	3	2	3	4	3	3	3	3	1	1	1	1	1	1	1	1	1	1	1	1	1	1	1	1	1	1	1	1	0	0	0	0
NbD028175.1;NbE05068323.1;NbD048871.1	NbD028175.1;NbE05068323.1;NbD048871.1	5;5;4	5;5;4	5;5;4	ferredoxin-dependent glutamate synthase, chloroplastic (XP_009794669.1); ferredoxin-dependent glutamate synthase, chloroplastic (XP_009794669.1); ferredoxin-dependent glutamate synthase, chloroplastic (XP_019254667.1)	3	5	5	5	4	2	4	5	2	3	1	1	3	3	3	3	3	4	3	1	0	0	0	0	4	2	4	5	2	3	1	1	3	3	3	3	3	4	3	1	0	0	0	0
NbD029643.1;NbD028191.1;NbE05067332.1;NbE05067331.1;NbD038961.1	NbD029643.1;NbD028191.1;NbE05067332.1;NbE05067331.1;NbD038961.1	2;2;1;1;1	2;2;1;1;1	2;2;1;1;1	glycerophosphodiester phosphodiesterase GDPDL3-like (XP_019224116.1); glycerophosphodiester phosphodiesterase GDPDL3-like (XP_019224116.1); probable glycerophosphoryl diester phosphodiesterase 2 (XP_009798152.1); glycerophosphodiester phosphodiesterase	5	2	2	2	2	2	2	2	1	2	1	2	1	1	1	1	1	2	1	0	0	0	1	0	2	2	2	2	1	2	1	2	1	1	1	1	1	2	1	0	0	0	1	0
NbD028226.1	NbD028226.1	22	22	6	subtilisin-like protease (XP_009789823.1)	1	22	22	6	4	2	6	11	21	20	22	18	17	17	17	17	17	18	18	12	0	0	0	0	4	2	6	11	21	20	22	18	17	17	17	17	17	18	18	12	0	0	0	0
NbE44072757.1;NbD028253.1;NbE03055020.1	NbE44072757.1;NbD028253.1;NbE03055020.1	1;1;1	1;1;1	1;1;1	purine permease 3-like (XP_009766753.1); purine permease 3-like (XP_009766753.1); purine permease 3-like (XP_009766753.1)	3	1	1	1	0	0	0	0	0	0	0	0	0	0	0	1	0	1	1	1	0	1	1	0	0	0	0	0	0	0	0	0	0	0	0	1	0	1	1	1	0	1	1	0
NbD028304.1;NbE03057595.1	NbD028304.1;NbE03057595.1	8;8	4;4	4;4	GDSL esterase/lipase At5g33370-like (XP_016453060.1); GDSL esterase/lipase At5g33370-like (XP_016453060.1)	2	8	4	4	4	3	4	7	7	8	7	8	7	8	8	6	7	7	7	6	0	0	0	0	1	1	1	4	4	4	4	4	4	4	4	3	3	4	4	3	0	0	0	0
NbD028404.1	NbD028404.1	10	10	10	pectin acetylesterase 9 (XP_019267221.1)	1	10	10	10	7	8	6	7	9	10	9	10	8	7	9	9	8	10	8	8	0	1	0	0	7	8	6	7	9	10	9	10	8	7	9	9	8	10	8	8	0	1	0	0
NbE03054803.1;NbE05063505.1;NbD028519.1	NbE03054803.1;NbE05063505.1;NbD028519.1	2;2;2	2;2;2	1;1;1	biotin carboxyl carrier protein of acetyl-CoA carboxylase-like isoform X1 (XP_016473104.1); biotin carboxyl carrier protein of acetyl-CoA carboxylase-like isoform X2 (XP_016473105.1); biotin carboxyl carrier protein of acetyl-CoA carboxylase-like isofor	3	2	2	1	2	2	2	2	2	2	1	2	2	2	2	2	2	2	2	2	1	2	0	1	2	2	2	2	2	2	1	2	2	2	2	2	2	2	2	2	1	2	0	1
NbD028573.1	NbD028573.1	1	1	1	splicing regulatory glutamine/lysine-rich protein 1 isoform X1 (XP_019245286.1)	1	1	1	1	1	0	0	1	0	0	0	0	0	0	0	0	1	1	1	0	1	0	0	1	1	0	0	1	0	0	0	0	0	0	0	0	1	1	1	0	1	0	0	1
NbD028765.1	NbD028765.1	1	1	1	protein LHCP TRANSLOCATION DEFECT-like (XP_016457251.1)	1	1	1	1	0	0	0	0	0	0	0	0	0	0	0	0	0	0	0	0	1	1	0	1	0	0	0	0	0	0	0	0	0	0	0	0	0	0	0	0	1	1	0	1
NbE03062052.1;NbD028773.1	NbE03062052.1;NbD028773.1	2;2	2;2	2;2	reactive Intermediate Deaminase A, chloroplastic (XP_019251774.1); reactive Intermediate Deaminase A, chloroplastic (XP_019251774.1)	2	2	2	2	2	2	2	2	0	0	2	2	2	0	2	2	2	2	2	2	0	0	0	0	2	2	2	2	0	0	2	2	2	0	2	2	2	2	2	2	0	0	0	0
NbD028864.1;NbE05067405.1	NbD028864.1;NbE05067405.1	4;3	1;1	1;1	biotin carboxyl carrier protein of acetyl-CoA carboxylase, chloroplastic-like isoform X1 (XP_019263398.1); biotin carboxyl carrier protein of acetyl-CoA carboxylase, chloroplastic-like isoform X1 (XP_019263398.1)	2	4	1	1	3	3	3	3	2	2	1	2	3	2	4	3	3	3	3	4	0	0	0	0	1	1	1	1	1	1	0	1	1	1	1	1	1	1	1	1	0	0	0	0
NbD028931.1;NbE03058898.1	NbD028931.1;NbE03058898.1	1;1	1;1	1;1	DNA-damage-repair/toleration protein DRT100-like (XP_009617306.1); DNA-damage-repair/toleration protein DRT100-like (XP_016456816.1)	2	1	1	1	0	0	0	0	0	1	1	1	1	1	1	1	1	1	1	1	0	0	0	0	0	0	0	0	0	1	1	1	1	1	1	1	1	1	1	1	0	0	0	0
NbD029086.1;NbE44072731.1	NbD029086.1	3;1	3;1	3;1	S-formylglutathione hydrolase (XP_019238916.1)	2	3	3	3	0	0	1	0	3	2	3	3	2	2	3	2	2	2	1	1	0	0	0	0	0	0	1	0	3	2	3	3	2	2	3	2	2	2	1	1	0	0	0	0
NbD030889.1;NbD029265.1	NbD030889.1;NbD029265.1	8;8	8;8	8;8	fasciclin-like arabinogalactan protein 1 (XP_019245660.1); fasciclin-like arabinogalactan protein 1 (XP_016499184.1)	2	8	8	8	6	6	5	6	5	5	6	6	7	6	5	6	4	7	5	6	5	7	3	3	6	6	5	6	5	5	6	6	7	6	5	6	4	7	5	6	5	7	3	3
NbD029561.1	NbD029561.1	10	10	5	protein trichome birefringence-like 41 isoform X1 (XP_019226590.1)	1	10	10	5	2	2	3	5	8	8	10	9	6	6	7	5	8	7	7	3	0	0	0	0	2	2	3	5	8	8	10	9	6	6	7	5	8	7	7	3	0	0	0	0
NbD029635.1;NbD004790.1	NbD029635.1	24;7	24;7	23;6	beta-galactosidase 8 (XP_009766589.1)	2	24	24	23	21	20	22	24	14	13	14	12	19	16	19	19	12	20	21	16	0	0	1	0	21	20	22	24	14	13	14	12	19	16	19	19	12	20	21	16	0	0	1	0
NbD041514.1;NbD029848.1	NbD041514.1;NbD029848.1	2;2	2;2	2;2	glucan endo-1,3-beta-glucosidase 7 isoform X2 (XP_019245015.1); glucan endo-1,3-beta-glucosidase 7-like isoform X1 (XP_009758632.1)	2	2	2	2	2	2	2	2	1	1	2	2	2	2	2	2	2	2	2	2	0	0	0	0	2	2	2	2	1	1	2	2	2	2	2	2	2	2	2	2	0	0	0	0
NbE03054350.1;NbD029889.1	NbE03054350.1;NbD029889.1	1;1	1;1	1;1	ABC transporter C family member 14-like (XP_009757900.1); ABC transporter C family member 14-like (XP_009757900.1)	2	1	1	1	0	0	0	0	0	0	1	0	0	0	0	0	0	0	0	0	0	0	0	0	0	0	0	0	0	0	1	0	0	0	0	0	0	0	0	0	0	0	0	0
NbE44072637.1;NbE03056103.1;NbD053060.1;NbD048861.1;NbD042613.1;NbD039606.1;NbD029989.1	NbE44072637.1;NbE03056103.1;NbD053060.1;NbD048861.1;NbD042613.1;NbD039606.1;NbD029989.1	3;3;3;3;3;3;3	3;3;3;3;3;3;3	3;3;3;3;3;3;3	elongation factor 1-alpha (XP_019255352.1); elongation factor 1-alpha (XP_016508842.1); elongation factor 1-alpha-like isoform X4 (XP_016492903.1); elongation factor 1-alpha-like isoform X4 (XP_016492903.1); elongation factor 1-alpha-like (XP_0192609	7	3	3	3	3	2	2	2	3	2	3	3	2	2	2	2	3	3	3	3	2	2	0	1	3	2	2	2	3	2	3	3	2	2	2	2	3	3	3	3	2	2	0	1
NbD030005.1	NbD030005.1	9	9	3	secoisolariciresinol dehydrogenase-like (XP_019245258.1)	1	9	9	3	8	8	8	9	6	7	7	7	7	8	7	6	8	7	6	7	2	3	2	1	8	8	8	9	6	7	7	7	7	8	7	6	8	7	6	7	2	3	2	1
NbD030007.1	NbD030007.1	8	1	1	secoisolariciresinol dehydrogenase-like (XP_009776711.1)	1	8	1	1	7	8	7	8	6	7	7	7	7	8	7	6	8	7	6	7	1	3	1	1	1	1	1	1	1	1	1	1	1	1	1	1	1	1	1	1	0	0	0	0
NbD030042.1	NbD030042.1	5	5	1	fasciclin-like arabinogalactan protein 2 (XP_016455308.1)	1	5	5	1	4	5	2	3	4	3	4	4	3	3	3	2	3	3	2	2	3	4	1	2	4	5	2	3	4	3	4	4	3	3	3	2	3	3	2	2	3	4	1	2
NbD030181.1;NbD029609.1	NbD030181.1;NbD029609.1	2;1	2;1	2;1	vacuolar-processing enzyme-like (XP_019253274.1); vacuolar-processing enzyme-like (XP_019253274.1)	2	2	2	2	2	2	2	2	2	2	2	2	2	2	2	2	2	2	2	2	0	0	0	0	2	2	2	2	2	2	2	2	2	2	2	2	2	2	2	2	0	0	0	0
NbD030236.1	NbD030236.1	1	1	1	Partial, uncharacterized zinc finger CCHC domain-containing protein At4g19190 (XP_009788113.1)	1	1	1	1	1	1	1	1	1	1	1	1	1	1	1	0	1	1	1	0	1	1	1	0	1	1	1	1	1	1	1	1	1	1	1	0	1	1	1	0	1	1	1	0
NbE03054976.1;NbE05065487.1;NbD030358.1;NbD041181.1;NbE44072982.1;NbD048640.1;NbE03060184.1;NbD010926.1	NbE03054976.1;NbE05065487.1;NbD030358.1;NbD041181.1;NbE44072982.1;NbD048640.1;NbE03060184.1;NbD010926.1	4;4;4;4;2;2;2;2	4;4;4;4;2;2;2;2	4;4;4;4;2;2;2;2	2-Cys peroxiredoxin BAS1, chloroplastic (XP_016486796.1); 2-Cys peroxiredoxin BAS1, chloroplastic (XP_019239930.1); 2-Cys peroxiredoxin BAS1, chloroplastic (XP_019239930.1); 2-Cys peroxiredoxin BAS1, chloroplastic (XP_016486796.1); 2-Cys peroxiredoxin	8	4	4	4	2	1	1	4	4	4	4	4	4	4	3	3	3	3	3	1	1	1	0	0	2	1	1	4	4	4	4	4	4	4	3	3	3	3	3	1	1	1	0	0
NbD030443.1;NbE03055800.1	NbD030443.1;NbE03055800.1	8;8	8;8	4;4	GDSL esterase/lipase At5g33370-like (XP_016453060.1); GDSL esterase/lipase At5g33370-like (XP_016453060.1)	2	8	8	4	6	4	6	6	6	7	6	8	6	7	7	7	8	7	6	7	0	1	0	0	6	4	6	6	6	7	6	8	6	7	7	7	8	7	6	7	0	1	0	0
NbD030763.1	NbD030763.1	6	2	2	fasciclin-like arabinogalactan protein 8 (XP_009785088.1)	1	6	2	2	4	4	5	5	5	5	5	5	4	5	5	4	4	5	5	4	4	2	0	1	0	0	1	1	1	1	1	1	0	1	1	1	2	1	1	1	1	0	0	0
NbE03062054.1;NbE05064299.1;NbD030792.1	NbE03062054.1;NbE05064299.1;NbD030792.1	1;1;1	1;1;1	1;1;1	pentatricopeptide repeat-containing protein At1g09220, mitochondrial (XP_016477662.1); pentatricopeptide repeat-containing protein At1g09220, mitochondrial isoform X1 (XP_009784437.1); pentatricopeptide repeat-containing protein At1g09220, mitochondrial	3	1	1	1	1	1	1	1	1	1	1	1	1	1	1	1	1	1	1	1	1	1	1	1	1	1	1	1	1	1	1	1	1	1	1	1	1	1	1	1	1	1	1	1
NbD030812.1	NbD030812.1	1	1	1	uncharacterized protein LOC104237944 isoform X2 (XP_009790479.1)	1	1	1	1	1	1	1	1	1	1	1	1	1	1	1	1	1	1	1	1	1	1	1	1	1	1	1	1	1	1	1	1	1	1	1	1	1	1	1	1	1	1	1	1
NbD030856.1	NbD030856.1	1	1	1	Partial, uncharacterized protein LOC109235097, partial (XP_019256633.1)	1	1	1	1	1	1	1	1	1	1	1	1	1	1	1	0	1	1	1	1	0	0	0	0	1	1	1	1	1	1	1	1	1	1	1	0	1	1	1	1	0	0	0	0
NbD030930.1;NbD046652.1	NbD030930.1;NbD046652.1	3;3	3;3	3;3	beta-galactosidase 3-like (XP_016511053.1); beta-galactosidase 3-like (XP_019263918.1)	2	3	3	3	0	0	0	0	2	3	3	3	3	3	3	2	2	2	1	1	0	0	0	0	0	0	0	0	2	3	3	3	3	3	3	2	2	2	1	1	0	0	0	0
NbD031168.1	NbD031168.1	16	5	5	heparanase-like protein 3 (XP_016511107.1)	1	16	5	5	14	13	14	16	15	15	15	15	15	16	15	15	16	15	15	15	6	5	3	4	4	3	4	5	4	4	4	4	4	5	4	4	5	4	4	4	0	0	0	0
NbD031351.1	NbD031351.1	3	2	2	2-hydroxyisoflavanone dehydratase-like (XP_019256561.1)	1	3	2	2	0	0	1	0	3	3	3	3	1	1	1	1	1	2	2	2	0	0	0	0	0	0	0	0	2	2	2	2	0	0	0	0	0	1	1	1	0	0	0	0
NbD037953.1;NbD031353.1	NbD037953.1;NbD031353.1	2;2	1;1	1;1	Partial, ATP synthase F1 subunit 1 (mitochondrion) (YP_173459.1); ATP synthase F1 subunit 1 (mitochondrion) (YP_173459.1)	2	2	1	1	1	1	1	0	0	2	0	0	0	1	0	0	0	0	0	0	0	0	0	0	1	1	1	0	0	1	0	0	0	1	0	0	0	0	0	0	0	0	0	0
NbD031519.1;NbD031520.1	NbD031519.1;NbD031520.1	29;19	28;19	21;15	alpha-xylosidase 1-like (XP_019240758.1); Partial, alpha-xylosidase 1-like (XP_016496324.1)	2	29	28	21	21	21	21	23	17	15	19	19	24	23	23	24	22	25	27	21	0	0	0	0	20	20	20	22	16	14	18	18	23	22	22	23	21	24	26	20	0	0	0	0
NbD031532.1	NbD031532.1	1	1	1	DDB1- and CUL4-associated factor homolog 1 (XP_009767086.1)	1	1	1	1	1	1	1	1	1	1	1	1	1	0	1	1	1	1	1	1	0	0	0	0	1	1	1	1	1	1	1	1	1	0	1	1	1	1	1	1	0	0	0	0
NbD031567.1	NbD031567.1	1	1	1	Partial, uncharacterized protein LOC104234850 (XP_009786787.1)	1	1	1	1	0	1	1	1	1	1	0	1	1	1	1	1	1	0	0	1	0	0	0	0	0	1	1	1	1	1	0	1	1	1	1	1	1	0	0	1	0	0	0	0
NbD031733.1	NbD031733.1	3	1	1	cysteine protease XCP1-like (XP_019223859.1)	1	3	1	1	1	1	0	2	3	3	3	3	3	2	2	2	3	3	3	2	0	0	0	0	1	0	0	1	1	1	1	1	1	1	1	1	1	1	1	1	0	0	0	0
NbD032055.1;NbD000852.1	NbD032055.1;NbD000852.1	13;9	13;9	13;9	GDSL esterase/lipase APG-like (XP_016444095.1); GDSL esterase/lipase APG-like (XP_016444095.1)	2	13	13	13	11	10	10	11	12	12	13	13	12	13	12	12	13	12	11	10	7	6	2	4	11	10	10	11	12	12	13	13	12	13	12	12	13	12	11	10	7	6	2	4
NbE03053768.1;NbD032306.1;NbD032270.1;NbD006132.1	NbE03053768.1;NbD032306.1;NbD032270.1;NbD006132.1	4;4;4;2	4;4;4;2	2;2;2;0	glyceraldehyde-3-phosphate dehydrogenase A, chloroplastic (XP_019225118.1); glyceraldehyde 3-phosphate dehydrogenase-A (BAP91041.1); glyceraldehyde 3-phosphate dehydrogenase-A (BAP91041.1); glyceraldehyde-3-phosphate dehydrogenase B, chloroplastic-like	4	4	4	2	3	2	3	3	2	3	3	3	3	2	3	3	3	3	3	3	0	0	0	0	3	2	3	3	2	3	3	3	3	2	3	3	3	3	3	3	0	0	0	0
NbD032448.1;NbE05066810.1;NbD041013.1;NbE44070464.1;NbE05066811.1	NbD032448.1;NbE05066810.1;NbD041013.1;NbE44070464.1;NbE05066811.1	1;1;1;1;1	1;1;1;1;1	1;1;1;1;1	Partial, cationic peroxidase 1-like (XP_016494388.1); cationic peroxidase 1-like (XP_016494388.1); cationic peroxidase 1-like (XP_016494388.1); cationic peroxidase 1-like (XP_016494388.1); cationic peroxidase 1-like (XP_016494388.1)	5	1	1	1	0	0	0	0	0	0	0	1	0	0	0	1	0	0	0	0	0	0	0	0	0	0	0	0	0	0	0	1	0	0	0	1	0	0	0	0	0	0	0	0
NbE44070727.1;NbD032503.1	NbE44070727.1;NbD032503.1	1;1	1;1	1;1	photosystem II 5 kDa protein, chloroplastic-like (XP_019223888.1); photosystem II 5 kDa protein, chloroplastic-like (XP_016452979.1)	2	1	1	1	0	0	0	0	1	1	1	1	1	1	1	1	1	1	1	1	0	0	0	0	0	0	0	0	1	1	1	1	1	1	1	1	1	1	1	1	0	0	0	0
NbD032556.1;NbD053274.1	NbD032556.1;NbD053274.1	5;4	5;4	5;4	NADP-dependent glyceraldehyde-3-phosphate dehydrogenase (XP_019231097.1); NADP-dependent glyceraldehyde-3-phosphate dehydrogenase (XP_019231097.1)	2	5	5	5	3	5	4	5	3	3	3	3	3	3	4	4	3	3	2	3	0	0	0	0	3	5	4	5	3	3	3	3	3	3	4	4	3	3	2	3	0	0	0	0
NbE03054460.1;NbD032576.1;NbD045955.1;NbD037221.1	NbE03054460.1;NbD032576.1;NbD045955.1	3;3;2;1	3;3;2;1	3;3;2;1	probable carbohydrate esterase At4g34215 (XP_016489813.1); probable carbohydrate esterase At4g34215 (XP_016489813.1); Partial, probable carbohydrate esterase At4g34215 (XP_019259721.1)	4	3	3	3	1	1	0	1	3	3	3	3	3	3	3	3	3	3	3	1	0	0	0	0	1	1	0	1	3	3	3	3	3	3	3	3	3	3	3	1	0	0	0	0
NbD032580.1	NbD032580.1	3	3	3	cysteine synthase, chloroplastic/chromoplastic-like (XP_016498851.1)	1	3	3	3	1	1	2	2	2	2	2	2	1	2	2	2	2	2	2	1	2	1	1	1	1	1	2	2	2	2	2	2	1	2	2	2	2	2	2	1	2	1	1	1
NbD032829.1;NbE03059168.1;NbD008674.1	NbD032829.1;NbE03059168.1;NbD008674.1	11;11;7	11;11;7	10;10;6	serine carboxypeptidase 24-like (XP_009792407.1); serine carboxypeptidase 24-like (XP_009792407.1); serine carboxypeptidase 24-like (XP_009792407.1)	3	11	11	10	0	0	0	0	11	11	9	11	9	10	10	8	8	8	8	5	0	0	0	0	0	0	0	0	11	11	9	11	9	10	10	8	8	8	8	5	0	0	0	0
NbD042270.1;NbD032982.1	NbD042270.1;NbD032982.1	3;3	3;3	0;0	Partial, ribulose bisphosphate carboxylase/oxygenase activase 2, chloroplastic (XP_019254757.1); ribulose bisphosphate carboxylase/oxygenase activase 2, chloroplastic (XP_019254757.1)	2	3	3	0	3	2	1	2	1	2	2	1	2	1	1	1	2	3	3	2	1	1	1	1	3	2	1	2	1	2	2	1	2	1	1	1	2	3	3	2	1	1	1	1
NbD045283.1;NbD033041.1	NbD045283.1;NbD033041.1	1;1	1;1	1;1	uncharacterized protein LOC107795773 (XP_016473943.1); uncharacterized protein LOC107795773 (XP_016473943.1)	2	1	1	1	0	0	0	0	1	1	1	1	1	1	1	1	1	1	1	1	1	0	0	0	0	0	0	0	1	1	1	1	1	1	1	1	1	1	1	1	1	0	0	0
NbD033120.1;NbD037657.1;NbD042442.1	NbD033120.1;NbD037657.1	3;3;1	3;3;1	3;3;1	enolase-like (XP_009764205.1); enolase-like (XP_016452041.1)	3	3	3	3	2	1	1	1	2	3	3	3	2	3	2	3	2	2	1	2	0	0	0	0	2	1	1	1	2	3	3	3	2	3	2	3	2	2	1	2	0	0	0	0
NbD033450.2;NbE03060191.1	NbD033450.2;NbE03060191.1	2;2	2;2	2;2	papain-like cysteine proteinase (ANJ02840.1); papain-like cysteine proteinase (ANJ02840.1)	2	2	2	2	1	1	2	1	0	0	0	1	1	2	1	1	1	1	1	0	0	0	0	0	1	1	2	1	0	0	0	1	1	2	1	1	1	1	1	0	0	0	0	0
NbD033830.1	NbD033830.1	14	9	9	uncharacterized protein LOC104102999 isoform X1 (XP_009609159.1)	1	14	9	9	11	10	11	11	13	12	13	11	14	13	12	11	13	13	12	12	2	0	1	0	7	7	7	7	8	7	8	6	9	8	7	6	8	8	7	7	0	0	0	0
NbD033834.1	NbD033834.1	13	2	2	uncharacterized protein LOC109205647 (XP_019223928.1)	1	13	2	2	4	5	7	7	11	10	11	12	11	11	10	9	11	11	10	10	2	0	1	0	0	0	0	0	1	1	1	2	1	2	0	0	1	1	1	0	0	0	0	0
NbD049215.1;NbD034490.1	NbD049215.1;NbD034490.1	2;2	2;2	2;2	2,3-bisphosphoglycerate-independent phosphoglycerate mutase (XP_019249235.1); 2,3-bisphosphoglycerate-independent phosphoglycerate mutase-like (XP_016514948.1)	2	2	2	2	0	0	1	1	1	2	2	2	2	1	1	1	2	2	1	1	0	0	0	0	0	0	1	1	1	2	2	2	2	1	1	1	2	2	1	1	0	0	0	0
NbD034492.1	NbD034492.1	6	6	2	chloroplast PsbP4 precursor (AFH58004.1)	1	6	6	2	1	1	1	1	5	6	5	6	5	6	5	5	6	6	5	4	3	3	1	2	1	1	1	1	5	6	5	6	5	6	5	5	6	6	5	4	3	3	1	2
NbD050008.1;NbD034838.1	NbD050008.1;NbD034838.1	5;5	5;5	5;5	protein PMR5-like (XP_009622720.1); protein PMR5-like (XP_009766231.1)	2	5	5	5	0	0	0	0	4	4	5	5	5	4	4	4	3	4	5	0	0	0	0	0	0	0	0	0	4	4	5	5	5	4	4	4	3	4	5	0	0	0	0	0
NbD034870.1	NbD034870.1	19	15	14	serine carboxypeptidase-like (XP_019236464.1)	1	19	15	14	17	16	17	16	14	17	14	17	18	17	17	17	17	16	13	15	2	2	1	1	13	12	13	12	10	13	10	13	14	13	13	13	13	12	9	11	0	1	0	0
NbD034914.1	NbD034914.1	6	6	1	serine carboxypeptidase-like 45 (XP_019243981.1)	1	6	6	1	1	1	1	2	6	4	6	4	4	3	2	4	3	3	5	3	0	1	0	0	1	1	1	2	6	4	6	4	4	3	2	4	3	3	5	3	0	1	0	0
NbD035156.1	NbD035156.1	17	6	6	serine carboxypeptidase-like 20 (XP_016504046.1)	1	17	6	6	16	15	16	16	16	17	16	17	17	15	17	17	17	17	16	17	7	6	3	4	6	6	6	6	6	6	6	6	6	6	6	6	6	6	6	6	4	4	1	2
NbE05068645.1;NbE03058670.1;NbD035173.1	NbE05068645.1;NbE03058670.1;NbD035173.1	1;1;1	1;1;1	1;1;1	vacuolar iron transporter homolog 4-like (XP_016450322.1); vacuolar iron transporter homolog 4-like (XP_019262045.1); vacuolar iron transporter homolog 4-like (XP_019262045.1)	3	1	1	1	0	0	0	0	1	1	1	1	1	1	1	1	0	0	0	0	0	0	0	0	0	0	0	0	1	1	1	1	1	1	1	1	0	0	0	0	0	0	0	0
NbD035180.1	NbD035180.1	1	1	1	SUN domain-containing protein 3-like (XP_009801788.1)	1	1	1	1	0	0	0	0	0	1	0	0	0	0	0	0	0	0	0	0	0	0	0	0	0	0	0	0	0	1	0	0	0	0	0	0	0	0	0	0	0	0	0	0
NbD035193.1	NbD035193.1	1	1	1	1,2-dihydroxy-3-keto-5-methylthiopentene dioxygenase 1 (XP_016497056.1)	1	1	1	1	0	0	0	1	0	0	1	1	0	1	1	1	0	0	0	0	1	0	0	1	0	0	0	1	0	0	1	1	0	1	1	1	0	0	0	0	1	0	0	1
NbD035332.1	NbD035332.1	1	1	1	transcription factor (BAS69358.1)	1	1	1	1	1	1	1	1	1	1	1	0	1	1	1	1	1	1	1	1	1	1	1	1	1	1	1	1	1	1	1	0	1	1	1	1	1	1	1	1	1	1	1	1
NbD035559.1	NbD035559.1	1	1	1	signal recognition particle 54 kDa protein 1 (XP_019243816.1)	1	1	1	1	1	1	1	1	1	0	1	0	1	0	0	1	0	1	1	0	1	1	1	1	1	1	1	1	1	0	1	0	1	0	0	1	0	1	1	0	1	1	1	1
NbD035885.1;NbD005366.1	NbD035885.1;NbD005366.1	2;1	2;1	2;1	BAHD acyltransferase DCR (XP_019238065.1); Partial, BAHD acyltransferase DCR (XP_019238065.1)	2	2	2	2	1	0	0	1	1	1	1	2	2	1	1	1	1	0	1	0	0	0	0	0	1	0	0	1	1	1	1	2	2	1	1	1	1	0	1	0	0	0	0	0
NbD035904.1	NbD035904.1	22	3	3	uncharacterized protein LOC109239553 (XP_019261677.1)	1	22	3	3	1	1	1	1	20	21	21	18	17	16	11	15	18	17	18	8	0	0	1	0	0	0	0	0	2	3	3	2	1	1	0	1	2	2	2	0	0	0	0	0
NbD036107.1;NbD036105.1	NbD036107.1	3;1	3;1	3;1	lysosomal Pro-X carboxypeptidase-like (XP_019253193.1)	2	3	3	3	0	0	0	0	3	2	3	3	2	1	1	2	1	2	2	1	0	0	0	0	0	0	0	0	3	2	3	3	2	1	1	2	1	2	2	1	0	0	0	0
NbD044558.1;NbD036203.1	NbD044558.1;NbD036203.1	3;3	3;3	3;3	peroxidase 63-like (XP_016440067.1); peroxidase 63-like (XP_016440067.1)	2	3	3	3	0	0	0	0	2	1	1	3	1	0	1	1	0	0	0	0	0	0	0	0	0	0	0	0	2	1	1	3	1	0	1	1	0	0	0	0	0	0	0	0
NbD036333.1;NbD036334.1	NbD036333.1;NbD036334.1	19;15	19;15	3;3	serine carboxypeptidase-like (XP_019237181.1); Partial, serine carboxypeptidase-like (XP_016464516.1)	2	19	19	3	8	7	9	13	18	16	18	18	18	18	19	17	19	18	17	15	3	2	1	1	8	7	9	13	18	16	18	18	18	18	19	17	19	18	17	15	3	2	1	1
NbD036388.1	NbD036388.1	1	1	1	protease Do-like 1, chloroplastic (XP_019237479.1)	1	1	1	1	1	1	1	1	1	1	1	1	1	1	1	1	1	1	1	1	0	0	0	0	1	1	1	1	1	1	1	1	1	1	1	1	1	1	1	1	0	0	0	0
NbD036389.1;NbD044058.1	NbD036389.1;NbD044058.1	3;2	3;2	3;2	carbonic anhydrase, chloroplastic isoform X1 (XP_019237480.1); carbonic anhydrase, chloroplastic isoform X1 (XP_016443404.1)	2	3	3	3	2	2	2	2	2	2	2	2	2	2	2	2	2	3	2	2	1	0	0	0	2	2	2	2	2	2	2	2	2	2	2	2	2	3	2	2	1	0	0	0
NbE03058218.1;NbD036439.1	NbE03058218.1;NbD036439.1	3;3	2;2	2;2	linoleate 9S-lipoxygenase 6 (XP_009787604.1); linoleate 9S-lipoxygenase 6 (XP_009787604.1)	2	3	2	2	3	3	3	3	1	1	1	1	2	1	2	2	2	1	0	0	0	0	0	0	2	2	2	2	1	1	1	1	1	1	2	2	2	1	0	0	0	0	0	0
NbD036475.1;NbE03057327.1;NbD005614.1	NbD036475.1;NbE03057327.1	15;14;4	14;13;3	10;9;1	probable beta-D-xylosidase 7 (XP_009782575.1); probable beta-D-xylosidase 7 (XP_009782575.1)	3	15	14	10	13	12	14	14	13	11	14	12	14	10	11	14	12	15	14	12	2	1	1	0	12	11	13	13	12	10	13	11	13	9	10	13	11	14	13	11	1	0	1	0
NbD036526.1	NbD036526.1	3	3	1	peroxiredoxin Q, chloroplastic-like (XP_019249207.1)	1	3	3	1	0	0	0	0	3	1	3	1	2	1	2	1	1	3	3	2	0	0	0	0	0	0	0	0	3	1	3	1	2	1	2	1	1	3	3	2	0	0	0	0
NbD036596.1	NbD036596.1	16	16	16	probable carboxylesterase 8 (XP_009758682.1)	1	16	16	16	4	2	5	6	15	16	16	16	16	15	16	16	14	15	13	12	3	2	2	0	4	2	5	6	15	16	16	16	16	15	16	16	14	15	13	12	3	2	2	0
NbD036625.1	NbD036625.1	5	5	5	GDSL esterase/lipase At1g09390-like (XP_019227547.1)	1	5	5	5	3	3	4	4	4	5	5	4	4	4	5	4	5	4	4	3	0	0	1	0	3	3	4	4	4	5	5	4	4	4	5	4	5	4	4	3	0	0	1	0
NbD051159.1;NbE03058610.1;NbD036665.1	NbD051159.1;NbE03058610.1;NbD036665.1	1;1;1	1;1;1	1;1;1	C2 and GRAM domain-containing protein At1g03370 (XP_009782111.1); C2 and GRAM domain-containing protein At1g03370 (XP_009782111.1); C2 and GRAM domain-containing protein At1g03370 (XP_009782111.1)	3	1	1	1	0	0	0	0	1	0	0	0	0	0	0	0	0	0	1	0	0	0	0	0	0	0	0	0	1	0	0	0	0	0	0	0	0	0	1	0	0	0	0	0
NbD036722.1;NbE03055728.1	NbD036722.1;NbE03055728.1	9;7	4;4	4;4	protein trichome birefringence-like 41 isoform X1 (XP_019226590.1); protein trichome birefringence-like 41 isoform X1 (XP_019226590.1)	2	9	4	4	1	1	2	3	7	8	9	8	7	5	6	7	7	7	7	4	0	0	0	0	0	0	1	1	3	4	4	3	4	3	3	4	3	4	3	2	0	0	0	0
NbD036995.1;NbE03056473.1	NbD036995.1;NbE03056473.1	13;10	13;10	13;10	beta-D-xylosidase 1 isoform X1 (XP_009804070.1); beta-D-xylosidase 1-like isoform X2 (XP_016505031.1)	2	13	13	13	2	2	0	3	11	12	13	13	9	10	7	8	9	10	8	4	1	0	1	0	2	2	0	3	11	12	13	13	9	10	7	8	9	10	8	4	1	0	1	0
NbD037261.1;NbE03059318.1;NbE05066112.1;NbE03059562.1;NbD008464.1	NbD037261.1;NbE03059318.1;NbE05066112.1;NbE03059562.1;NbD008464.1	2;2;2;1;1	2;2;2;1;1	2;2;2;1;1	early nodulin-like protein 2 (XP_016449436.1); early nodulin-like protein 2 (XP_016449436.1); early nodulin-like protein 2 (XP_016449436.1); early nodulin-like protein 2 (XP_016449436.1); early nodulin-like protein 2 (XP_016449436.1)	5	2	2	2	1	1	2	2	1	2	1	1	1	2	2	2	2	2	2	1	2	1	1	0	1	1	2	2	1	2	1	1	1	2	2	2	2	2	2	1	2	1	1	0
NbD037488.1	NbD037488.1	22	22	22	alpha-L-arabinofuranosidase 1-like isoform X3 (XP_016465548.1)	1	22	22	22	20	18	20	22	16	16	18	16	20	18	18	19	18	22	21	20	0	1	0	0	20	18	20	22	16	16	18	16	20	18	18	19	18	22	21	20	0	1	0	0
NbD037681.1	NbD037681.1	18	3	3	beta-glucosidase BoGH3B-like (XP_016462420.1)	1	18	3	3	16	15	16	17	16	16	17	16	17	17	16	16	16	17	18	18	3	1	1	0	2	2	2	3	2	3	3	3	3	3	3	3	3	3	3	3	0	0	0	0
NbD037867.1	NbD037867.1	10	10	4	alpha-galactosidase (XP_018627558.1)	1	10	10	4	8	6	8	9	6	5	6	8	6	7	8	9	6	8	5	7	0	0	0	0	8	6	8	9	6	5	6	8	6	7	8	9	6	8	5	7	0	0	0	0
NbD037884.1	NbD037884.1	9	9	3	chloroplast PsbP2 precursor (AFH58002.1)	1	9	9	3	4	2	3	2	6	8	7	8	7	7	8	8	8	8	7	5	7	6	4	5	4	2	3	2	6	8	7	8	7	7	8	8	8	8	7	5	7	6	4	5
NbD037995.1	NbD037995.1	9	9	9	amidase 1 isoform X1 (XP_019235688.1)	1	9	9	9	0	0	0	1	9	9	8	9	8	9	8	8	9	8	8	3	0	0	0	0	0	0	0	1	9	9	8	9	8	9	8	8	9	8	8	3	0	0	0	0
NbD038072.1;NbD019186.1;NbD013006.1	NbD038072.1	31;2;2	31;2;2	28;1;1	subtilisin-like protease SBT5.3 (XP_009780984.1)	3	31	31	28	29	28	30	31	31	29	31	31	30	30	31	30	28	31	31	31	13	14	5	13	29	28	30	31	31	29	31	31	30	30	31	30	28	31	31	31	13	14	5	13
NbD038119.1	NbD038119.1	10	10	8	acetylajmalan esterase-like (XP_016511304.1)	1	10	10	8	6	5	7	9	9	9	10	10	9	8	8	8	8	10	10	8	2	1	0	0	6	5	7	9	9	9	10	10	9	8	8	8	8	10	10	8	2	1	0	0
NbD038132.1;NbD004606.1;NbD038139.1;NbD038133.1;NbD047540.1	NbD038132.1	13;2;1;1;1	13;2;1;1;1	13;2;1;1;1	subtilisin-like protease SBT1.2 (XP_009608768.1)	5	13	13	13	12	10	10	12	13	12	13	13	13	12	12	13	11	11	12	11	0	0	0	0	12	10	10	12	13	12	13	13	13	12	12	13	11	11	12	11	0	0	0	0
NbD038277.1	NbD038277.1	1	1	1	uncharacterized protein LOC104234855 (XP_009786808.1)	1	1	1	1	0	0	0	1	1	1	1	0	0	0	0	1	1	1	0	0	0	0	0	0	0	0	0	1	1	1	1	0	0	0	0	1	1	1	0	0	0	0	0	0
NbD038376.1	NbD038376.1	16	16	5	subtilisin-like protease SBT2.5 (XP_016472700.1)	1	16	16	5	1	2	3	4	10	13	8	11	7	12	9	9	10	9	8	4	0	0	0	0	1	2	3	4	10	13	8	11	7	12	9	9	10	9	8	4	0	0	0	0
NbD038390.1	NbD038390.1	1	1	1	thylakoid lumenal 19 kDa protein, chloroplastic (XP_009612301.1)	1	1	1	1	0	0	0	0	1	1	1	1	0	1	1	1	1	1	1	0	0	0	0	0	0	0	0	0	1	1	1	1	0	1	1	1	1	1	1	0	0	0	0	0
NbD038396.1	NbD038396.1	1	1	1	peptidyl-prolyl cis-trans isomerase FKBP12-like (XP_016514534.1)	1	1	1	1	0	0	0	0	1	1	1	1	0	1	1	1	1	1	1	1	0	0	0	0	0	0	0	0	1	1	1	1	0	1	1	1	1	1	1	1	0	0	0	0
NbD038406.1	NbD038406.1	6	6	6	probable carboxylesterase 2 (XP_019241594.1)	1	6	6	6	0	0	0	0	4	6	5	6	2	2	4	4	6	5	6	4	0	0	0	0	0	0	0	0	4	6	5	6	2	2	4	4	6	5	6	4	0	0	0	0
NbD038608.1	NbD038608.1	15	15	14	uncharacterized protein LOC104221730 (XP_009771151.1)	1	15	15	14	12	9	10	13	14	15	15	15	15	14	15	15	15	15	15	14	8	5	1	1	12	9	10	13	14	15	15	15	15	14	15	15	15	15	15	14	8	5	1	1
NbD038993.1	NbD038993.1	17	1	1	serine carboxypeptidase-like (XP_019237181.1)	1	17	1	1	8	7	10	12	16	14	16	16	16	16	17	15	17	16	15	13	3	2	1	1	1	1	1	1	1	1	1	1	1	1	1	1	1	1	1	1	0	0	0	0
NbD039255.1;NbE05063169.1	NbD039255.1;NbE05063169.1	1;1	1;1	1;1	ATPase family AAA domain-containing protein 3C-like (XP_019231209.1); ATPase family AAA domain-containing protein 3C-like (XP_019231209.1)	2	1	1	1	0	1	0	1	0	0	1	0	0	1	1	1	1	1	1	0	1	0	0	1	0	1	0	1	0	0	1	0	0	1	1	1	1	1	1	0	1	0	0	1
NbD046002.1;NbD039308.1	NbD046002.1;NbD039308.1	1;1	1;1	1;1	ruBisCO large subunit-binding protein subunit alpha (XP_009799931.1); ruBisCO large subunit-binding protein subunit alpha (XP_016509320.1)	2	1	1	1	0	0	0	0	0	0	1	0	0	0	0	0	0	0	0	0	1	1	1	0	0	0	0	0	0	0	1	0	0	0	0	0	0	0	0	0	1	1	1	0
NbD039416.1	NbD039416.1	2	2	2	receptor-like protein 12 isoform X2 (XP_016444458.1)	1	2	2	2	0	0	0	0	2	2	2	2	1	1	1	1	1	1	1	0	0	0	0	0	0	0	0	0	2	2	2	2	1	1	1	1	1	1	1	0	0	0	0	0
NbD039467.1;NbD048275.1;NbE44071680.1	NbD039467.1;NbD048275.1;NbE44071680.1	2;2;1	2;2;1	2;2;1	biotin carboxyl carrier protein of acetyl-CoA carboxylase 1, chloroplastic-like (XP_016504152.1); uncharacterized protein LOC109227425 (XP_019248132.1); Partial, biotin carboxyl carrier protein of acetyl-CoA carboxylase 1, chloroplastic-like (XP_016504	3	2	2	2	0	1	1	2	0	0	1	2	2	0	2	1	1	1	2	1	0	0	0	0	0	1	1	2	0	0	1	2	2	0	2	1	1	1	2	1	0	0	0	0
NbD039485.1	NbD039485.1	8	8	2	chloroplast stem-loop binding protein of 41 kDa b, chloroplastic (XP_016458846.1)	1	8	8	2	6	2	6	6	7	5	8	7	7	6	6	7	5	7	6	7	0	1	0	0	6	2	6	6	7	5	8	7	7	6	6	7	5	7	6	7	0	1	0	0
NbD039563.1	NbD039563.1	1	1	1	Partial, uncharacterized protein LOC109220053 (XP_019240059.1)	1	1	1	1	0	0	0	0	0	0	0	0	0	1	0	1	0	1	0	0	0	0	0	0	0	0	0	0	0	0	0	0	0	1	0	1	0	1	0	0	0	0	0	0
NbD039678.1;NbE03054264.1;NbD037128.1	NbD039678.1;NbE03054264.1;NbD037128.1	4;3;3	3;3;2	3;3;2	GDSL esterase/lipase At5g33370-like isoform X1 (XP_009777584.1); GDSL esterase/lipase At5g33370-like isoform X1 (XP_009777584.1); GDSL esterase/lipase At5g33370-like (XP_019239251.1)	3	4	3	3	2	1	2	3	4	3	3	3	3	2	3	4	1	3	3	3	0	1	0	0	2	1	2	3	3	3	2	3	2	2	3	3	1	2	2	2	0	1	0	0
NbD039749.1	NbD039749.1	4	3	3	beta-glucosidase BoGH3B-like (XP_016490827.1)	1	4	3	3	1	1	1	1	2	3	4	3	3	4	3	3	3	3	3	2	0	0	0	0	0	0	0	0	1	2	3	2	2	3	2	2	2	2	2	1	0	0	0	0
NbE44073593.1;NbD039838.1	NbE44073593.1;NbD039838.1	1;1	1;1	1;1	prolycopene isomerase, chloroplastic isoform X2 (XP_019258033.1); prolycopene isomerase 1, chloroplastic-like (XP_016464347.1)	2	1	1	1	1	1	1	1	1	1	1	1	0	1	1	0	0	0	1	1	1	0	0	0	1	1	1	1	1	1	1	1	0	1	1	0	0	0	1	1	1	0	0	0
NbD040181.1;NbD046010.1	NbD040181.1;NbD046010.1	3;3	3;3	3;3	14 kDa proline-rich protein DC2.15-like (XP_016458079.1); 14 kDa proline-rich protein DC2.15-like (XP_016458079.1)	2	3	3	3	2	3	3	3	3	3	3	3	3	3	3	3	3	3	3	2	2	1	0	0	2	3	3	3	3	3	3	3	3	3	3	3	3	3	3	2	2	1	0	0
NbD040361.1;NbD045489.1	NbD040361.1;NbD045489.1	2;1	2;1	2;1	cytochrome P450 CYP72A219-like isoform X1 (XP_019256114.1); cytochrome P450 CYP72A219-like isoform X1 (XP_019256114.1)	2	2	2	2	0	0	0	0	1	0	1	2	0	2	0	1	2	1	1	0	0	0	0	0	0	0	0	0	1	0	1	2	0	2	0	1	2	1	1	0	0	0	0	0
NbD040390.1	NbD040390.1	3	3	3	esterase AGAP003155-like (XP_019228127.1)	1	3	3	3	0	0	0	0	3	3	3	3	3	3	3	3	3	3	3	3	0	0	0	0	0	0	0	0	3	3	3	3	3	3	3	3	3	3	3	3	0	0	0	0
NbD040416.1	NbD040416.1	5	3	3	Partial, serine carboxypeptidase-like 34 (XP_019249112.1)	1	5	3	3	2	1	1	1	5	4	5	4	4	3	3	4	4	4	4	4	0	0	0	0	2	1	1	1	3	3	3	3	3	3	3	3	3	3	3	3	0	0	0	0
NbE44070796.1;NbD040581.1	NbE44070796.1;NbD040581.1	4;4	4;4	4;4	monodehydroascorbate reductase (XP_016455903.1); monodehydroascorbate reductase (XP_016455903.1)	2	4	4	4	1	2	2	3	4	3	4	3	2	2	3	3	4	4	2	2	0	0	0	0	1	2	2	3	4	3	4	3	2	2	3	3	4	4	2	2	0	0	0	0
NbD040666.1	NbD040666.1	9	9	9	lecithin-cholesterol acyltransferase-like 1 (XP_016499848.1)	1	9	9	9	8	7	7	8	5	3	5	5	5	6	5	7	6	8	7	6	0	0	0	0	8	7	7	8	5	3	5	5	5	6	5	7	6	8	7	6	0	0	0	0
NbD040687.1;NbE03055496.1	NbD040687.1;NbE03055496.1	1;1	1;1	1;1	non-specific lipid-transfer protein 2-like (XP_016502250.1); non-specific lipid-transfer protein 2-like (XP_019255329.1)	2	1	1	1	1	1	0	1	1	1	0	1	1	1	0	1	1	1	0	1	0	0	0	0	1	1	0	1	1	1	0	1	1	1	0	1	1	1	0	1	0	0	0	0
NbD040693.1;NbE03058493.1;NbD048220.1	NbD040693.1;NbE03058493.1	14;7;5	14;7;5	11;5;3	Partial, uncharacterized protein LOC104210613 (XP_009757862.1); uncharacterized protein LOC104210613 (XP_009757862.1)	3	14	14	11	13	13	14	14	14	13	13	14	14	14	14	14	14	13	14	14	3	3	2	1	13	13	14	14	14	13	13	14	14	14	14	14	14	13	14	14	3	3	2	1
NbD040694.1	NbD040694.1	9	7	7	GDSL esterase/lipase At1g29670-like (XP_016435584.1)	1	9	7	7	3	4	4	5	7	8	9	8	7	6	7	8	5	7	7	7	1	0	1	0	1	2	2	3	5	6	7	6	5	4	5	6	3	5	5	5	1	0	0	0
NbD040809.1	NbD040809.1	16	11	11	heparanase-like protein 2 (XP_019240437.1)	1	16	11	11	9	8	9	9	12	13	14	15	13	12	13	14	10	13	12	11	0	1	0	0	4	3	4	4	8	9	10	10	8	8	9	10	6	8	7	7	0	0	0	0
NbD040813.1	NbD040813.1	6	6	6	lysosomal Pro-X carboxypeptidase-like (XP_009801420.1)	1	6	6	6	3	0	2	2	5	6	5	5	4	5	3	5	4	5	5	5	0	0	0	0	3	0	2	2	5	6	5	5	4	5	3	5	4	5	5	5	0	0	0	0
NbE44073396.1;NbD046579.1;NbD040946.1	NbE44073396.1;NbD046579.1;NbD040946.1	1;1;1	1;1;1	1;1;1	aspartate aminotransferase, chloroplastic (XP_019233633.1); aspartate aminotransferase, chloroplastic (XP_019233633.1); aspartate aminotransferase, chloroplastic (XP_019233633.1)	3	1	1	1	1	1	1	0	0	0	0	0	1	0	0	0	0	1	1	1	0	1	0	0	1	1	1	0	0	0	0	0	1	0	0	0	0	1	1	1	0	1	0	0
NbD041021.1	NbD041021.1	1	1	1	ADP,ATP carrier protein 1, mitochondrial-like (XP_019251877.1)	1	1	1	1	1	1	1	1	1	1	1	1	1	1	1	1	1	1	1	1	1	1	0	1	1	1	1	1	1	1	1	1	1	1	1	1	1	1	1	1	1	1	0	1
NbD052623.1;NbD041039.1;NbD003607.1;NbE44074385.1;NbE03061286.1;NbD004351.1	NbD052623.1;NbD041039.1;NbD003607.1;NbE44074385.1;NbE03061286.1;NbD004351.1	2;2;1;1;1;1	2;2;1;1;1;1	2;2;1;1;1;1	translationally-controlled tumor protein homolog (XP_019254433.1); translationally-controlled tumor protein homolog (XP_016454109.1); Partial, translationally-controlled tumor protein homolog (XP_016510243.1); translationally-controlled tumor protein h	6	2	2	2	1	0	1	1	1	1	1	1	1	1	1	1	1	1	1	1	1	1	0	0	1	0	1	1	1	1	1	1	1	1	1	1	1	1	1	1	1	1	0	0
NbD049285.1;NbD041451.1	NbD049285.1;NbD041451.1	4;4	2;2	2;2	malate dehydrogenase 2, mitochondrial (XP_016456818.1); malate dehydrogenase 2, mitochondrial (XP_019247032.1)	2	4	2	2	1	1	2	4	4	4	4	4	2	4	4	4	3	3	3	2	0	0	0	0	1	1	2	2	2	2	2	2	1	2	2	2	2	2	2	1	0	0	0	0
NbD048224.1;NbD041614.1	NbD048224.1;NbD041614.1	9;9	2;2	2;2	subtilisin-like protease SBT5.6 (XP_016457964.1); subtilisin-like protease SBT5.6 (XP_019265394.1)	2	9	2	2	0	0	0	1	8	8	7	8	2	3	4	3	6	5	5	0	0	0	0	0	0	0	0	0	2	2	2	2	0	0	1	1	1	0	1	0	0	0	0	0
NbD041617.1	NbD041617.1	15	9	7	GDSL esterase/lipase At5g45670-like (XP_016508012.1)	1	15	9	7	6	4	6	8	11	13	13	14	11	13	13	13	15	11	11	8	2	0	0	0	4	1	3	4	7	8	8	8	7	8	8	8	9	7	7	5	0	0	0	0
NbD041618.1;NbE44073658.1	NbD041618.1;NbE44073658.1	10;10	5;5	5;5	GDSL esterase/lipase At1g29670 isoform X1 (XP_009769554.1); GDSL esterase/lipase At1g29670 isoform X1 (XP_009769554.1)	2	10	5	5	5	1	6	6	9	9	10	10	9	8	8	9	9	9	7	6	0	0	0	0	1	0	2	3	5	5	5	5	5	4	4	5	5	5	3	2	0	0	0	0
NbD041766.1;NbD001724.1;NbD001724.2	NbD041766.1	8;3;3	8;3;3	8;3;3	probable serine protease EDA2 isoform X2 (XP_019227905.1)	3	8	8	8	5	3	6	5	7	4	6	5	7	4	4	7	2	7	5	4	0	0	0	0	5	3	6	5	7	4	6	5	7	4	4	7	2	7	5	4	0	0	0	0
NbD041839.1;NbD003856.1	NbD041839.1;NbD003856.1	5;4	5;4	3;2	malate dehydrogenase, mitochondrial (XP_016468597.1); malate dehydrogenase, mitochondrial (XP_016468597.1)	2	5	5	3	2	1	2	5	4	5	4	5	3	5	5	4	3	3	3	3	0	0	0	0	2	1	2	5	4	5	4	5	3	5	5	4	3	3	3	3	0	0	0	0
NbD045087.1;NbE05065751.1;NbD042156.1	NbD045087.1;NbE05065751.1;NbD042156.1	1;1;1	1;1;1	1;1;1	peptidyl-prolyl cis-trans isomerase FKBP15-1-like (XP_016461444.1); peptidyl-prolyl cis-trans isomerase FKBP15-1-like (XP_016461444.1); peptidyl-prolyl cis-trans isomerase FKBP15-1-like (XP_016461444.1)	3	1	1	1	0	0	0	0	1	1	1	1	1	1	1	1	1	1	1	0	0	0	0	0	0	0	0	0	1	1	1	1	1	1	1	1	1	1	1	0	0	0	0	0
NbD042300.1	NbD042300.1	5	5	5	dihydrofolate reductase-like isoform X1 (XP_019260515.1)	1	5	5	5	0	0	0	0	3	4	5	5	4	4	4	5	5	5	4	5	0	0	0	0	0	0	0	0	3	4	5	5	4	4	4	5	5	5	4	5	0	0	0	0
NbE03059429.1;NbD042329.1	NbE03059429.1;NbD042329.1	1;1	1;1	1;1	autophagy protein ATG9 (APT43519.1); autophagy protein ATG9 (APT43519.1)	2	1	1	1	0	0	0	0	0	0	1	1	0	1	1	1	1	0	0	0	0	0	0	0	0	0	0	0	0	0	1	1	0	1	1	1	1	0	0	0	0	0	0	0
NbD042457.1;NbD052741.1;NbD012448.1	NbD042457.1	13;1;1	12;1;1	5;0;0	pectin acetylesterase 8-like (XP_016469948.1)	3	13	12	5	6	2	6	5	13	13	13	13	11	12	12	13	12	13	12	10	5	2	0	0	5	2	5	4	12	12	12	12	10	11	11	12	11	12	11	9	4	1	0	0
NbD042608.1;NbD003474.1	NbD042608.1;NbD003474.1	6;5	6;5	6;5	aspartyl protease family protein At5g10770-like (XP_019243705.1); aspartyl protease family protein At5g10770-like (XP_016437414.1)	2	6	6	6	6	5	6	6	5	5	6	5	6	5	5	5	5	5	6	5	1	3	0	0	6	5	6	6	5	5	6	5	6	5	5	5	5	5	6	5	1	3	0	0
NbE03056803.1;NbD042698.1	NbE03056803.1;NbD042698.1	2;2	2;2	2;2	beta-galactosidase 15-like (XP_009790181.1); beta-galactosidase 15-like (XP_009790181.1)	2	2	2	2	2	1	1	1	1	1	1	1	1	1	1	1	1	1	1	1	0	0	0	0	2	1	1	1	1	1	1	1	1	1	1	1	1	1	1	1	0	0	0	0
NbE03061129.1;NbD042875.1;NbD052293.1	NbE03061129.1;NbD042875.1;NbD052293.1	1;1;1	1;1;1	1;1;1	29 kDa ribonucleoprotein A, chloroplastic (XP_019257248.1); 29 kDa ribonucleoprotein A, chloroplastic isoform X1 (XP_009596608.1); 29 kDa ribonucleoprotein A, chloroplastic (XP_019257248.1)	3	1	1	1	1	1	1	0	1	1	1	1	1	0	0	0	0	0	0	1	1	1	1	1	1	1	1	0	1	1	1	1	1	0	0	0	0	0	0	1	1	1	1	1
NbD042951.1;NbE05063740.1	NbD042951.1;NbE05063740.1	1;1	1;1	1;1	rho GTPase-activating protein 7-like isoform X1 (XP_009624923.1); rho GTPase-activating protein 7-like isoform X1 (XP_009624923.1)	2	1	1	1	0	1	1	0	0	0	0	0	0	0	0	0	0	1	1	1	1	0	0	0	0	1	1	0	0	0	0	0	0	0	0	0	0	1	1	1	1	0	0	0
NbE03054477.1;NbD042952.1	NbE03054477.1;NbD042952.1	1;1	1;1	1;1	gamma-tubulin complex component 3 (XP_009765947.1); gamma-tubulin complex component 3 (XP_009765947.1)	2	1	1	1	1	0	0	1	1	1	1	1	1	1	0	1	1	0	1	0	0	0	0	0	1	0	0	1	1	1	1	1	1	1	0	1	1	0	1	0	0	0	0	0
NbD043094.1;NbD038756.1	NbD043094.1	14;5	14;5	11;4	GDSL esterase/lipase At1g28590-like (XP_016443477.1)	2	14	14	11	7	9	9	9	14	14	13	14	14	14	13	14	14	13	13	13	6	6	1	4	7	9	9	9	14	14	13	14	14	14	13	14	14	13	13	13	6	6	1	4
NbD043121.1;NbD048606.1;NbE05063261.1;NbD035786.1	NbD043121.1;NbD048606.1;NbE05063261.1	3;3;2;1	2;2;2;1	2;2;2;1	Partial, GDSL esterase/lipase At5g45670-like isoform X1 (XP_009594105.1); GDSL esterase/lipase At1g29670-like isoform X1 (XP_009800182.1); GDSL esterase/lipase At1g29670-like isoform X2 (XP_009800183.1)	4	3	2	2	2	2	2	2	2	1	2	2	2	2	2	3	1	1	1	1	0	0	0	0	1	1	1	1	1	1	1	1	1	1	1	2	0	0	0	0	0	0	0	0
NbD046921.1;NbD043427.1;NbD036664.1;NbE03054207.1	NbD046921.1;NbD043427.1;NbD036664.1;NbE03054207.1	2;2;1;1	2;2;1;1	2;2;1;1	phosphoglycolate phosphatase 1B, chloroplastic-like (XP_009764455.1); phosphoglycolate phosphatase 1B, chloroplastic-like (XP_019246244.1); phosphoglycolate phosphatase 2-like (XP_019237884.1); phosphoglycolate phosphatase 1B, chloroplastic-like (XP_0	4	2	2	2	1	0	0	0	2	2	1	2	2	2	1	2	1	1	1	1	0	0	0	0	1	0	0	0	2	2	1	2	2	2	1	2	1	1	1	1	0	0	0	0
NbE44069071.1;NbD043650.1	NbE44069071.1;NbD043650.1	6;6	6;6	6;6	lysosomal Pro-X carboxypeptidase-like (XP_016474413.1); lysosomal Pro-X carboxypeptidase-like (XP_016474413.1)	2	6	6	6	2	0	1	1	4	4	4	4	5	5	4	5	4	4	4	2	0	0	0	0	2	0	1	1	4	4	4	4	5	5	4	5	4	4	4	2	0	0	0	0
NbD043656.1	NbD043656.1	5	5	2	probable xyloglucan endotransglucosylase/hydrolase protein 7 (XP_016507323.1)	1	5	5	2	2	1	1	3	5	4	5	5	5	3	5	4	5	5	4	5	1	1	0	0	2	1	1	3	5	4	5	5	5	3	5	4	5	5	4	5	1	1	0	0
NbD043930.1;NbD043933.1;NbE05063268.1;NbE44073794.1	NbD043930.1;NbD043933.1;NbE05063268.1;NbE44073794.1	4;2;2;2	4;2;2;2	4;2;2;2	trypsin proteinase inhibitor precursor (ABA42892.1); Partial, wound-induced proteinase inhibitor 2-like (XP_016470150.1); wound-induced proteinase inhibitor 2-like (XP_016470150.1); uncharacterized protein LOC104239916 (XP_009792960.1)	4	4	4	4	0	0	0	0	3	3	4	3	3	3	2	3	3	4	3	3	1	1	0	0	0	0	0	0	3	3	4	3	3	3	2	3	3	4	3	3	1	1	0	0
NbD044179.1	NbD044179.1	16	2	0	pectin acetylesterase 12-like isoform X1 (XP_016508968.1)	1	16	2	0	12	11	12	13	16	15	15	16	16	16	16	16	14	16	16	16	9	5	6	5	1	1	2	2	2	2	2	2	2	2	2	2	2	2	2	2	1	1	1	1
NbD044399.1	NbD044399.1	1	1	1	protein ALUMINUM SENSITIVE 3-like (XP_016461104.1)	1	1	1	1	0	0	0	0	0	0	0	0	0	0	0	0	0	0	0	1	1	0	0	0	0	0	0	0	0	0	0	0	0	0	0	0	0	0	0	1	1	0	0	0
NbD044481.1	NbD044481.1	2	2	2	proline iminopeptidase-like isoform X1 (XP_016487155.1)	1	2	2	2	0	0	0	1	0	1	0	1	1	2	2	2	1	1	1	0	0	0	0	0	0	0	0	1	0	1	0	1	1	2	2	2	1	1	1	0	0	0	0	0
NbD044490.1;NbE03057005.1	NbD044490.1;NbE03057005.1	1;1	1;1	1;1	Partial, protein REVEILLE 6 isoform X2 (XP_009617756.2); protein REVEILLE 6 isoform X1 (XP_018631068.1)	2	1	1	1	0	0	0	0	1	0	0	0	0	0	0	0	0	0	0	1	0	0	0	0	0	0	0	0	1	0	0	0	0	0	0	0	0	0	0	1	0	0	0	0
NbE03060232.1;NbD044567.1;NbD022525.1;NbE44074176.1	NbE03060232.1;NbD044567.1;NbD022525.1;NbE44074176.1	2;2;1;1	2;2;1;1	2;2;1;1	stromal 70 kDa heat shock-related protein, chloroplastic (XP_016498345.1); stromal 70 kDa heat shock-related protein, chloroplastic (XP_009775069.1); stromal 70 kDa heat shock-related protein, chloroplastic-like (XP_016483064.1); stromal 70 kDa heat sh	4	2	2	2	1	0	0	1	1	2	1	1	1	0	1	1	1	1	1	1	0	0	0	0	1	0	0	1	1	2	1	1	1	0	1	1	1	1	1	1	0	0	0	0
NbD044683.1;NbD027526.1	NbD044683.1;NbD027526.1	5;3	5;3	5;3	intracellular ribonuclease LX-like (XP_009793099.1); intracellular ribonuclease LX-like (XP_009793099.1)	2	5	5	5	0	0	0	0	5	4	5	4	4	3	4	4	4	5	5	0	0	1	0	0	0	0	0	0	5	4	5	4	4	3	4	4	4	5	5	0	0	1	0	0
NbD044850.1	NbD044850.1	18	18	3	beta-glucosidase BoGH3B-like (XP_016449639.1)	1	18	18	3	17	16	17	16	16	15	16	15	16	16	16	15	15	16	18	17	3	1	1	0	17	16	17	16	16	15	16	15	16	16	16	15	15	16	18	17	3	1	1	0
NbD045037.1;NbE03059759.1;NbD006436.1	NbD045037.1	17;1;1	17;1;1	17;1;1	GDSL esterase/lipase EXL3-like (XP_016473520.1)	3	17	17	17	15	11	12	15	17	17	17	17	17	17	16	17	16	16	16	16	3	0	0	0	15	11	12	15	17	17	17	17	17	17	16	17	16	16	16	16	3	0	0	0
NbD045046.1	NbD045046.1	1	1	1	EG45-like domain containing protein (XP_016480471.1)	1	1	1	1	1	1	1	1	1	0	1	0	1	0	1	1	1	1	1	1	1	1	1	1	1	1	1	1	1	0	1	0	1	0	1	1	1	1	1	1	1	1	1	1
NbD045137.1	NbD045137.1	17	17	17	GDSL esterase/lipase At1g09390-like (XP_009794850.1)	1	17	17	17	8	8	10	12	15	14	14	14	13	15	16	17	14	14	12	14	1	0	1	0	8	8	10	12	15	14	14	14	13	15	16	17	14	14	12	14	1	0	1	0
NbD045163.2;NbD045163.1	NbD045163.2;NbD045163.1	10;10	10;10	4;4	low-temperature-induced cysteine proteinase-like (XP_009775102.1); low-temperature-induced cysteine proteinase-like (XP_009775102.1)	2	10	10	4	4	4	4	5	9	7	9	9	9	9	8	10	8	9	8	5	0	0	1	0	4	4	4	5	9	7	9	9	9	9	8	10	8	9	8	5	0	0	1	0
NbD045177.1;NbD050666.1	NbD045177.1;NbD050666.1	2;2	2;2	2;2	mannan endo-1,4-beta-mannosidase 6 isoform X2 (XP_019254842.1); mannan endo-1,4-beta-mannosidase 6-like isoform X1 (XP_016455490.1)	2	2	2	2	1	1	1	1	2	2	2	2	2	1	2	2	1	2	2	2	0	0	0	0	1	1	1	1	2	2	2	2	2	1	2	2	1	2	2	2	0	0	0	0
NbD045336.1;NbE05064548.1;NbD052827.1	NbD045336.1	3;1;1	3;1;1	3;1;1	glutathione S-transferase DHAR2-like (XP_016452737.1)	3	3	3	3	0	0	0	1	3	2	3	3	3	1	2	2	1	3	2	3	0	0	0	0	0	0	0	1	3	2	3	3	3	1	2	2	1	3	2	3	0	0	0	0
NbD045530.1;NbD051756.1	NbD045530.1;NbD051756.1	1;1	1;1	1;1	Partial, LOW QUALITY PROTEIN: uncharacterized protein LOC104120869 (XP_009631035.1); DExH-box ATP-dependent RNA helicase DExH17-like (XP_016434855.1)	2	1	1	1	0	0	0	0	0	0	0	1	0	0	0	0	0	0	0	0	0	0	0	0	0	0	0	0	0	0	0	1	0	0	0	0	0	0	0	0	0	0	0	0
NbD045919.1;NbD023541.1	NbD045919.1;NbD023541.1	3;2	2;1	2;1	phospholipase A1-IIgamma-like (XP_016450945.1); phospholipase A1-IIgamma-like (XP_016449748.1)	2	3	2	2	1	1	1	1	2	1	2	3	2	2	2	2	2	2	2	2	0	0	0	0	0	0	0	0	1	1	1	2	1	1	1	1	1	1	1	1	0	0	0	0
NbD045953.1	NbD045953.1	1	1	1	uncharacterized protein LOC109223064 (XP_019242869.1)	1	1	1	1	1	1	0	0	0	0	1	1	1	0	0	0	0	0	0	1	0	0	0	0	1	1	0	0	0	0	1	1	1	0	0	0	0	0	0	1	0	0	0	0
NbD046100.1;NbD048657.1	NbD046100.1	17;6	17;6	17;6	serine carboxypeptidase-like 26 (XP_016484230.1)	2	17	17	17	14	12	13	14	17	17	17	17	17	14	17	17	15	17	17	17	3	2	1	1	14	12	13	14	17	17	17	17	17	14	17	17	15	17	17	17	3	2	1	1
NbD046180.1;NbE05063564.1;NbE05063563.1	NbD046180.1;NbE05063564.1;NbE05063563.1	1;1;1	1;1;1	1;1;1	protein disulfide-isomerase-like (XP_018631719.1); protein disulfide-isomerase-like (XP_018631719.1); protein disulfide-isomerase-like (XP_019229837.1)	3	1	1	1	1	0	0	1	1	1	1	1	1	1	1	1	1	1	1	1	0	0	0	0	1	0	0	1	1	1	1	1	1	1	1	1	1	1	1	1	0	0	0	0
NbD046385.1;NbE05066508.1	NbD046385.1;NbE05066508.1	6;5	6;5	2;1	flavonol synthase/flavanone 3-hydroxylase-like (XP_019223501.1); flavonol synthase/flavanone 3-hydroxylase-like (XP_019223501.1)	2	6	6	2	5	6	6	6	6	5	6	6	5	5	6	5	5	6	6	6	1	1	0	0	5	6	6	6	6	5	6	6	5	5	6	5	5	6	6	6	1	1	0	0
NbE05066005.1;NbD046673.1;NbD048589.1	NbE05066005.1;NbD046673.1;NbD048589.1	2;2;2	2;2;2	2;2;2	phosphoribulokinase, chloroplastic-like (XP_019227615.1); phosphoribulokinase, chloroplastic-like (XP_016435498.1); phosphoribulokinase, chloroplastic-like (XP_019227615.1)	3	2	2	2	1	2	2	2	2	1	1	1	1	1	1	1	1	2	2	1	0	0	0	0	1	2	2	2	2	1	1	1	1	1	1	1	1	2	2	1	0	0	0	0
NbD047288.1;NbD005651.1	NbD047288.1	11;1	11;1	11;1	beta-glucosidase 40-like (XP_016497770.1)	2	11	11	11	10	10	10	11	9	6	8	7	10	7	8	8	9	10	10	11	0	0	0	0	10	10	10	11	9	6	8	7	10	7	8	8	9	10	10	11	0	0	0	0
NbE03056993.1;NbD047379.1	NbE03056993.1;NbD047379.1	1;1	1;1	1;1	uncharacterized protein LOC109223059 (XP_019242868.1); uncharacterized protein LOC109223059 (XP_019242868.1)	2	1	1	1	1	1	1	1	1	1	1	1	1	0	1	1	1	1	1	1	1	1	1	1	1	1	1	1	1	1	1	1	1	0	1	1	1	1	1	1	1	1	1	1
NbD047750.1;NbE03058575.1	NbD047750.1;NbE03058575.1	2;2	2;2	2;2	puromycin-sensitive aminopeptidase-like isoform X1 (XP_016495786.1); puromycin-sensitive aminopeptidase-like isoform X1 (XP_016495786.1)	2	2	2	2	0	0	1	2	0	0	0	1	0	1	0	0	0	1	1	0	0	0	0	0	0	0	1	2	0	0	0	1	0	1	0	0	0	1	1	0	0	0	0	0
NbD047813.1	NbD047813.1	1	1	1	uncharacterized protein LOC107779276 (XP_016455156.1)	1	1	1	1	0	0	0	0	0	0	0	0	0	0	0	0	0	0	0	0	0	0	0	1	0	0	0	0	0	0	0	0	0	0	0	0	0	0	0	0	0	0	0	1
NbD048052.1;NbD021404.1	NbD048052.1;NbD021404.1	2;1	2;1	2;1	alpha-galactosidase 1-like (XP_019265981.1); alpha-galactosidase 1-like (XP_016514753.1)	2	2	2	2	2	0	2	2	2	2	2	2	2	2	2	2	2	2	2	2	0	0	0	0	2	0	2	2	2	2	2	2	2	2	2	2	2	2	2	2	0	0	0	0
NbE05063640.1;NbE03059722.1;NbE03055774.1;NbD048200.1;NbD046221.1;NbD010797.1	NbE05063640.1;NbE03059722.1;NbE03055774.1;NbD048200.1;NbD046221.1	3;3;3;3;2;1	2;2;2;2;1;1	2;2;2;2;1;1	biotin carboxyl carrier protein of acetyl-CoA carboxylase 1, chloroplastic-like (XP_016488425.1); biotin carboxyl carrier protein of acetyl-CoA carboxylase 1, chloroplastic-like (XP_019230607.1); biotin carboxyl carrier protein of acetyl-CoA carboxylase	6	3	2	2	2	2	2	2	3	3	3	3	3	3	3	2	3	2	2	3	1	2	1	2	2	2	2	2	2	2	2	2	2	2	2	2	2	2	2	2	1	2	1	2
NbD048222.1;NbE44071062.1	NbD048222.1;NbE44071062.1	11;7	10;7	7;4	GDSL esterase/lipase At1g29670-like (XP_019243544.1); GDSL esterase/lipase At1g29670 isoform X2 (XP_009769555.1)	2	11	10	7	6	3	5	4	9	9	10	8	8	7	6	10	9	9	7	7	0	0	0	0	5	3	4	4	8	8	9	7	7	6	5	9	8	8	6	6	0	0	0	0
NbD048223.1	NbD048223.1	17	17	11	GDSL esterase/lipase At5g45670-like (XP_019235371.1)	1	17	17	11	5	6	8	12	15	16	15	17	14	16	15	14	16	14	15	12	2	2	0	0	5	6	8	12	15	16	15	17	14	16	15	14	16	14	15	12	2	2	0	0
NbD048320.1	NbD048320.1	2	2	2	putative amidase C869.01 (XP_019243303.1)	1	2	2	2	2	2	2	2	0	0	0	0	0	0	0	0	1	0	1	1	0	0	0	0	2	2	2	2	0	0	0	0	0	0	0	0	1	0	1	1	0	0	0	0
NbD048336.1	NbD048336.1	1	1	1	non-specific lipid-transfer protein 2-like (XP_019228910.1)	1	1	1	1	1	1	1	1	1	1	1	1	1	1	1	1	1	1	1	1	1	0	0	0	1	1	1	1	1	1	1	1	1	1	1	1	1	1	1	1	1	0	0	0
NbD048397.1	NbD048397.1	4	4	4	GDSL esterase/lipase At4g28780-like (XP_016489089.1)	1	4	4	4	3	3	3	2	3	3	1	3	3	3	2	1	2	3	3	3	0	0	0	0	3	3	3	2	3	3	1	3	3	3	2	1	2	3	3	3	0	0	0	0
NbE03062155.1;NbE05065886.1;NbD048474.1	NbE03062155.1;NbE05065886.1;NbD048474.1	5;5;5	1;1;1	1;1;1	fasciclin-like arabinogalactan protein 2 (XP_016455308.1); fasciclin-like arabinogalactan protein 2 (XP_016455308.1); fasciclin-like arabinogalactan protein 2 (XP_016455308.1)	3	5	1	1	4	4	2	3	4	3	4	4	3	3	2	2	2	3	3	2	3	3	1	2	0	0	0	1	1	1	1	1	1	1	0	0	0	1	1	0	1	0	0	0
NbD048751.1	NbD048751.1	7	2	2	low-temperature-induced cysteine proteinase-like (XP_009775102.1)	1	7	2	2	3	3	3	4	4	6	6	6	6	6	6	7	6	6	5	4	0	0	0	0	1	1	1	2	0	2	2	2	2	2	2	2	2	2	2	2	0	0	0	0
NbD048781.1;NbD018698.1	NbD048781.1;NbD018698.1	16;11	15;10	15;10	pectin acetylesterase 12-like isoform X1 (XP_016481028.1); pectin acetylesterase 12-like isoform X1 (XP_016481028.1)	2	16	15	15	5	4	4	6	14	14	14	15	13	15	16	14	14	14	14	11	1	2	0	0	4	3	4	6	13	14	13	14	12	14	15	13	13	13	13	10	1	2	0	0
NbD048783.1;NbE05065051.1;NbD018703.1	NbD048783.1;NbE05065051.1	10;7;1	10;7;1	10;7;1	probable carbohydrate esterase At4g34215 (XP_009803448.1); probable carbohydrate esterase At4g34215 (XP_019231527.1)	3	10	10	10	7	8	8	7	9	9	9	9	9	9	8	9	9	9	9	9	2	1	2	0	7	8	8	7	9	9	9	9	9	9	8	9	9	9	9	9	2	1	2	0
NbD049241.1	NbD049241.1	19	19	8	serine carboxypeptidase-like 20 (XP_016494042.1)	1	19	19	8	18	16	17	17	17	18	17	18	18	17	18	18	17	18	17	18	5	3	2	2	18	16	17	17	17	18	17	18	18	17	18	18	17	18	17	18	5	3	2	2
NbD049307.1	NbD049307.1	8	8	8	uncharacterized protein LOC109244172 (XP_019266762.1)	1	8	8	8	7	6	7	7	4	6	5	4	6	6	6	6	7	6	6	5	0	0	1	0	7	6	7	7	4	6	5	4	6	6	6	6	7	6	6	5	0	0	1	0
NbE03061236.1;NbD049463.1	NbE03061236.1;NbD049463.1	1;1	1;1	1;1	Partial, uncharacterized protein LOC107824363 (XP_016506596.1); Partial, uncharacterized protein LOC107824363 (XP_016506596.1)	2	1	1	1	1	1	1	1	1	1	1	1	1	0	1	1	1	1	0	1	1	1	1	1	1	1	1	1	1	1	1	1	1	0	1	1	1	1	0	1	1	1	1	1
NbD049501.1	NbD049501.1	2	2	1	xyloglucan endotransglucosylase/hydrolase protein 31-like (XP_019232369.1)	1	2	2	1	0	0	0	0	1	1	2	2	1	1	1	1	1	0	1	1	0	0	0	0	0	0	0	0	1	1	2	2	1	1	1	1	1	0	1	1	0	0	0	0
NbD049569.1;NbE03054394.1;NbD028929.1	NbD049569.1	8;3;3	8;3;3	8;3;3	uncharacterized protein LOC104218533 isoform X1 (XP_009767360.1)	3	8	8	8	6	5	6	8	2	2	3	3	3	2	1	4	2	5	6	2	0	0	0	0	6	5	6	8	2	2	3	3	3	2	1	4	2	5	6	2	0	0	0	0
NbD049662.1;NbD025666.1	NbD049662.1;NbD025666.1	2;1	2;1	2;1	repetitive proline-rich cell wall protein 1 (XP_018629881.1); repetitive proline-rich cell wall protein 1 (XP_018629881.1)	2	2	2	2	1	1	1	1	1	2	1	2	1	1	1	1	1	1	1	1	0	0	0	0	1	1	1	1	1	2	1	2	1	1	1	1	1	1	1	1	0	0	0	0
NbD050050.1;NbD023358.1	NbD050050.1;NbD023358.1	2;1	2;1	2;1	subtilisin-like protease SBT3.9 isoform X1 (XP_016461150.1); subtilisin-like protease SBT3.9 (XP_019229057.1)	2	2	2	2	0	0	0	0	2	2	2	2	2	1	2	2	2	1	2	0	0	0	0	0	0	0	0	0	2	2	2	2	2	1	2	2	2	1	2	0	0	0	0	0
NbD050088.1;NbE05064801.1	NbD050088.1;NbE05064801.1	1;1	1;1	1;1	pentatricopeptide repeat-containing protein At3g53170-like isoform X2 (XP_016463224.1); pentatricopeptide repeat-containing protein At3g53170-like isoform X1 (XP_016463223.1)	2	1	1	1	0	0	0	0	0	0	0	0	0	0	0	0	0	0	0	0	1	0	0	0	0	0	0	0	0	0	0	0	0	0	0	0	0	0	0	0	1	0	0	0
NbD050241.1	NbD050241.1	9	3	3	chloroplast PsbP1 precursor (AFH58001.1)	1	9	3	3	4	2	2	2	7	7	6	8	6	5	6	7	6	8	7	5	5	5	3	4	0	0	0	0	3	2	2	3	2	1	1	2	1	3	3	2	0	0	0	0
NbE03055831.1;NbD050243.1	NbE03055831.1;NbD050243.1	3;3	3;3	3;3	protein trichome birefringence-like 43 isoform X2 (XP_018626981.1); protein trichome birefringence-like 43 (XP_019238616.1)	2	3	3	3	2	2	1	2	3	2	1	3	3	2	3	3	0	1	2	1	0	1	1	0	2	2	1	2	3	2	1	3	3	2	3	3	0	1	2	1	0	1	1	0
NbD050908.1	NbD050908.1	17	17	6	heparanase-like protein 3 (XP_019230408.1)	1	17	17	6	16	15	16	17	16	17	16	17	17	17	17	17	17	17	16	17	6	5	3	4	16	15	16	17	16	17	16	17	17	17	17	17	17	17	16	17	6	5	3	4
NbD050980.1	NbD050980.1	1	1	1	phosphopantetheine adenylyltransferase-like (XP_016462401.1)	1	1	1	1	1	1	1	1	1	0	1	0	0	0	0	1	1	1	1	0	0	0	0	1	1	1	1	1	1	0	1	0	0	0	0	1	1	1	1	0	0	0	0	1
NbE05067171.1;NbD051027.1	NbE05067171.1;NbD051027.1	1;1	1;1	1;1	polyribonucleotide nucleotidyltransferase 2, mitochondrial-like (XP_016498172.1); polyribonucleotide nucleotidyltransferase 2, mitochondrial-like (XP_016498172.1)	2	1	1	1	0	0	0	0	0	0	1	1	0	0	0	1	1	0	0	0	0	0	0	0	0	0	0	0	0	0	1	1	0	0	0	1	1	0	0	0	0	0	0	0
NbD051029.1	NbD051029.1	3	3	3	glutaredoxin (XP_016504903.1)	1	3	3	3	0	0	0	0	3	2	3	3	1	1	1	2	2	2	2	1	0	0	0	0	0	0	0	0	3	2	3	3	1	1	1	2	2	2	2	1	0	0	0	0
NbD051379.1;NbE03054370.1;NbD033857.1	NbD051379.1;NbE03054370.1	10;10;1	9;9;1	9;9;1	beta-glucosidase 18-like isoform X1 (XP_016493785.1); beta-glucosidase 18-like isoform X2 (XP_016493786.1)	3	10	9	9	5	5	9	9	9	10	10	10	7	6	8	8	9	9	10	8	0	0	0	0	5	4	8	8	8	9	9	9	6	5	7	7	8	8	9	7	0	0	0	0
NbD051632.1	NbD051632.1	1	1	1	peptidyl-prolyl cis-trans isomerase FKBP13, chloroplastic-like (XP_016509102.1)	1	1	1	1	0	0	0	0	0	1	1	1	1	1	1	1	0	1	0	1	0	0	0	0	0	0	0	0	0	1	1	1	1	1	1	1	0	1	0	1	0	0	0	0
NbD051702.1	NbD051702.1	1	1	1	Partial, uncharacterized protein LOC104214342 (XP_009762297.1)	1	1	1	1	0	0	0	0	0	1	0	0	0	0	0	0	0	0	0	0	0	0	0	0	0	0	0	0	0	1	0	0	0	0	0	0	0	0	0	0	0	0	0	0
NbD051731.1	NbD051731.1	4	4	4	subtilisin-like protease (XP_009776158.1)	1	4	4	4	3	1	1	3	1	3	3	3	4	3	2	2	2	3	2	2	0	0	0	0	3	1	1	3	1	3	3	3	4	3	2	2	2	3	2	2	0	0	0	0
NbE03053514.1;NbD051790.1	NbE03053514.1;NbD051790.1	1;1	1;1	1;1	tRNA (guanine-N(7)-)-methyltransferase (XP_019228549.1); tRNA (guanine-N(7)-)-methyltransferase-like (XP_016495044.1)	2	1	1	1	0	0	0	0	0	1	0	0	0	1	0	1	1	0	0	0	0	0	0	1	0	0	0	0	0	1	0	0	0	1	0	1	1	0	0	0	0	0	0	1
NbD052482.1;NbD027297.1;NbD024255.1;NbD000553.1;Q886R9	NbD052482.1;NbD027297.1;NbD024255.1;NbD000553.1	5;4;4;3;1	1;0;0;0;0	1;0;0;0;0	phosphoenolpyruvate carboxylase (XP_016512961.1); phosphoenolpyruvate carboxylase-like (XP_016476841.1); phosphoenolpyruvate carboxylase (XP_009604680.1); phosphoenolpyruvate carboxylase-like (XP_016437317.1)	5	5	1	1	3	2	4	4	4	3	3	5	4	4	4	4	3	4	3	4	0	0	0	0	1	1	1	1	1	0	1	1	1	1	1	1	0	1	1	1	0	0	0	0
NbD052601.1	NbD052601.1	36	36	35	alpha-glucosidase (XP_019239833.1)	1	36	36	35	30	28	34	32	30	31	34	34	35	32	35	36	32	32	30	32	6	9	1	4	30	28	34	32	30	31	34	34	35	32	35	36	32	32	30	32	6	9	1	4
NbD052708.1;NbE05065466.1;NbD002308.1	NbD052708.1;NbE05065466.1;NbD002308.1	4;3;3	4;3;3	4;3;3	probable carboxylesterase 2 (XP_019237506.1); probable carboxylesterase 2 (XP_019237506.1); probable carboxylesterase 2 (XP_019237506.1)	3	4	4	4	0	0	0	0	1	2	3	3	1	2	1	2	1	1	2	2	0	0	0	0	0	0	0	0	1	2	3	3	1	2	1	2	1	1	2	2	0	0	0	0
NbD052766.1	NbD052766.1	4	4	4	non-specific lipid-transfer protein 1-like isoform X1 (XP_018628565.1)	1	4	4	4	3	3	4	3	1	1	3	3	3	3	3	3	1	4	4	2	3	2	1	0	3	3	4	3	1	1	3	3	3	3	3	3	1	4	4	2	3	2	1	0
NbD052940.1;NbD016942.1	NbD052940.1;NbD016942.1	3;2	3;2	3;2	acyl-CoA-binding protein (XP_019263690.1); acyl-CoA-binding protein (XP_019263690.1)	2	3	3	3	1	2	2	2	3	3	3	2	1	3	2	3	3	3	2	2	0	1	0	0	1	2	2	2	3	3	3	2	1	3	2	3	3	3	2	2	0	1	0	0
NbD053009.1	NbD053009.1	1	1	1	triosephosphate isomerase, cytosolic-like (XP_019232908.1)	1	1	1	1	0	0	1	1	1	1	1	1	1	1	1	1	1	1	1	1	0	0	0	0	0	0	1	1	1	1	1	1	1	1	1	1	1	1	1	1	0	0	0	0
NbD053012.1;NbD039937.1	NbD053012.1;NbD039937.1	6;5	6;5	6;5	GDSL esterase/lipase At4g26790-like (XP_009804685.1); GDSL esterase/lipase At4g26790-like (XP_009804685.1)	2	6	6	6	1	1	1	1	5	5	5	6	6	6	6	6	5	5	6	1	0	0	0	0	1	1	1	1	5	5	5	6	6	6	6	6	5	5	6	1	0	0	0	0
NbD053052.1;NbD004255.1;NbE05062813.1	NbD053052.1;NbD004255.1;NbE05062813.1	3;2;2	3;2;2	3;2;2	L-ascorbate oxidase homolog (XP_019249658.1); L-ascorbate oxidase homolog (XP_019249658.1); L-ascorbate oxidase homolog (XP_016495408.1)	3	3	3	3	3	2	3	3	1	0	1	1	2	2	1	1	2	2	0	1	0	0	0	0	3	2	3	3	1	0	1	1	2	2	1	1	2	2	0	1	0	0	0	0
NbD053057.1	NbD053057.1	1	1	1	uncharacterized protein LOC104229794 isoform X1 (XP_009780797.1)	1	1	1	1	0	0	0	0	0	1	0	0	0	0	0	0	0	0	0	0	0	0	0	0	0	0	0	0	0	1	0	0	0	0	0	0	0	0	0	0	0	0	0	0
NbE03053358.1;NbD002817.1;NbD049550.1	NbE03053358.1;NbD002817.1	28;27;13	27;26;13	27;26;13	beta-xylosidase/alpha-L-arabinofuranosidase 2-like (XP_016438839.1); beta-xylosidase/alpha-L-arabinofuranosidase 2-like (XP_016438839.1)	3	28	27	27	24	27	27	28	26	23	22	23	23	24	21	23	25	25	27	22	6	5	3	5	23	26	26	27	25	22	21	22	22	23	20	22	24	24	26	21	5	5	3	5
NbE03054003.1	NbE03054003.1	1	1	1	protein TAP1-like (XP_019263048.1)	1	1	1	1	1	0	0	1	1	1	1	1	1	1	1	1	1	1	0	0	0	1	1	0	1	0	0	1	1	1	1	1	1	1	1	1	1	1	0	0	0	1	1	0
NbE03054343.1	NbE03054343.1	1	1	1	NAD-dependent protein deacylase SRT2-like (XP_016452253.1)	1	1	1	1	1	1	1	1	1	1	1	1	1	1	1	1	1	1	1	1	1	1	0	1	1	1	1	1	1	1	1	1	1	1	1	1	1	1	1	1	1	1	0	1
NbE03055099.1	NbE03055099.1	1	1	1	uncharacterized protein LOC104248655 (XP_009803264.1)	1	1	1	1	1	1	1	1	1	1	1	1	1	1	1	1	1	1	1	1	1	1	1	1	1	1	1	1	1	1	1	1	1	1	1	1	1	1	1	1	1	1	1	1
NbE03057400.1	NbE03057400.1	17	17	1	5-methyltetrahydropteroyltriglutamate--homocysteine methyltransferase-like (XP_019232886.1)	1	17	17	1	14	10	13	15	12	13	13	14	14	16	13	13	13	12	13	10	0	2	0	0	14	10	13	15	12	13	13	14	14	16	13	13	13	12	13	10	0	2	0	0
NbE03058205.1	NbE03058205.1	22	2	2	subtilisin-like protease SBT1.7 (XP_019260166.1)	1	22	2	2	20	18	19	21	20	21	21	20	21	21	22	22	20	20	20	16	1	0	1	1	2	2	2	2	2	2	2	1	2	2	2	2	2	2	2	2	0	0	0	0
NbE03058256.1;NbD016568.1;NbE03061396.1	NbE03058256.1;NbD016568.1;NbE03061396.1	4;3;2	4;3;2	2;1;1	cytochrome c-like (XP_019266679.1); cytochrome c-like (XP_016502762.1); cytochrome c-like (XP_016450114.1)	3	4	4	2	0	0	1	1	4	4	3	3	3	3	3	3	3	4	3	3	1	1	0	0	0	0	1	1	4	4	3	3	3	3	3	3	3	4	3	3	1	1	0	0
NbE03058344.1;NbD015262.1;NbD015261.1;NbE44074020.1	NbE03058344.1;NbD015262.1;NbD015261.1	6;5;5;2	6;5;5;2	3;2;2;2	ribulose bisphosphate carboxylase small chain S41, chloroplastic-like (XP_016461746.1); ribulose bisphosphate carboxylase small chain S41, chloroplastic-like (XP_016439980.1); ribulose bisphosphate carboxylase small chain S41, chloroplastic-like (XP_01	4	6	6	3	4	3	5	5	2	1	1	1	3	1	3	4	3	3	3	3	2	2	1	1	4	3	5	5	2	1	1	1	3	1	3	4	3	3	3	3	2	2	1	1
NbE03058749.1	NbE03058749.1	7	3	3	probable carboxylesterase 17 (XP_019241733.1)	1	7	3	3	0	0	0	0	7	6	7	6	7	5	6	7	5	7	6	3	0	0	0	0	0	0	0	0	3	2	3	2	3	2	2	3	2	3	3	1	0	0	0	0
NbE03059263.1	NbE03059263.1	21	21	20	subtilisin-like protease SBT1.7 isoform X2 (XP_016439738.1)	1	21	21	20	16	15	15	16	16	19	16	19	18	15	18	18	17	17	16	10	2	0	0	0	16	15	15	16	16	19	16	19	18	15	18	18	17	17	16	10	2	0	0	0
NbE03059520.1	NbE03059520.1	16	5	0	5-methyltetrahydropteroyltriglutamate--homocysteine methyltransferase-like (XP_016491448.1)	1	16	5	0	11	8	10	14	12	12	11	14	13	15	11	12	13	12	12	7	0	2	0	0	3	1	2	5	4	4	3	5	4	5	4	5	5	5	4	2	0	0	0	0
NbE03059530.1	NbE03059530.1	9	9	2	subtilisin-like protease SBT5.6 (XP_019265394.1)	1	9	9	2	0	0	0	1	8	7	7	6	3	3	3	2	5	7	6	0	0	0	0	0	0	0	0	1	8	7	7	6	3	3	3	2	5	7	6	0	0	0	0	0
NbE03059885.1;NbD033831.1;NbE05063305.1	NbE03059885.1;NbD033831.1	18;9;7	15;6;5	0;0;0	beta-glucosidase BoGH3B-like isoform X1 (XP_016439682.1); uncharacterized protein LOC109240178 isoform X1 (XP_019262359.1)	3	18	15	0	9	9	12	12	16	15	16	17	15	14	16	14	15	16	15	15	2	0	1	1	6	6	9	9	13	12	13	14	12	11	13	11	12	13	12	12	0	0	0	1
NbE03060443.1;NbD032622.1	NbE03060443.1;NbD032622.1	8;6	8;6	4;2	probable carboxylesterase 17 (XP_019227602.1); probable carboxylesterase 17 (XP_019241733.1)	2	8	8	4	1	1	0	1	7	8	8	8	6	6	7	6	6	7	6	3	0	0	0	0	1	1	0	1	7	8	8	8	6	6	7	6	6	7	6	3	0	0	0	0
NbE03060504.1;NbD020078.1	NbE03060504.1;NbD020078.1	17;16	17;16	1;1	pectin acetylesterase 12-like isoform X1 (XP_016508968.1); pectin acetylesterase 12-like isoform X1 (XP_016508968.1)	2	17	17	1	14	12	13	14	17	16	16	17	17	16	17	17	14	17	17	17	10	7	7	6	14	12	13	14	17	16	16	17	17	16	17	17	14	17	17	17	10	7	7	6
NbE03060712.1;NbD042637.1	NbE03060712.1;NbD042637.1	18;16	2;2	2;2	subtilisin-like protease (XP_009789823.1); subtilisin-like protease (XP_009789823.1)	2	18	2	2	4	2	4	10	17	16	18	14	13	14	14	15	13	15	16	9	0	0	0	0	0	0	0	1	2	2	2	2	2	1	2	2	1	2	2	0	0	0	0	0
NbE05063873.1;NbE03061472.1;NbE03061471.1;NbE05063141.1;NbE05066995.1;NbD002621.1;NbD040563.1;NbE03056501.1;NbE03062274.1;NbD042137.1;NbE03058177.1;NbE03061666.1;NbE05066401.1;NbD005115.1	NbE05063873.1;NbE03061472.1;NbE03061471.1;NbE05063141.1;NbE05066995.1;NbD002621.1;NbD040563.1;NbE03056501.1;NbE03062274.1	3;3;3;3;3;2;2;2;2;1;1;1;1;1	3;3;3;3;3;2;2;2;2;1;1;1;1;1	3;3;3;3;3;2;2;2;2;1;1;1;1;1	photosystem II D2 protein-like (XP_019241212.1); photosystem II D2 protein-like (XP_019241212.1); Partial, uncharacterized protein LOC108943857 (XP_018623879.1); Partial, uncharacterized protein LOC108943857 (XP_018623879.1); Partial, uncharacterized	14	3	3	3	3	1	3	2	0	3	1	0	0	0	2	0	0	1	0	1	1	1	0	0	3	1	3	2	0	3	1	0	0	0	2	0	0	1	0	1	1	1	0	0
NbE03061757.1;NbD034140.1	NbE03061757.1;NbD034140.1	11;10	1;1	0;0	phosphoglycerate kinase (chloroplast) (ADR71054.1); phosphoglycerate kinase (chloroplast) (ADR71054.1)	2	11	1	0	6	4	6	7	8	8	8	8	6	7	7	7	7	6	7	5	2	2	0	0	0	0	0	0	1	1	1	1	1	1	1	1	1	1	1	0	0	0	0	0
NbE03062337.1	NbE03062337.1	3	3	3	kirola-like (XP_016440471.1)	1	3	3	3	2	2	2	2	2	2	2	2	3	2	2	3	2	2	3	2	1	1	0	0	2	2	2	2	2	2	2	2	3	2	2	3	2	2	3	2	1	1	0	0
NbE05062848.1;NbD051445.1	NbE05062848.1;NbD051445.1	2;1	2;1	2;1	vacuolar-processing enzyme-like (XP_009780274.1); Partial, vacuolar-processing enzyme-like (XP_009780274.1)	2	2	2	2	2	1	2	2	1	1	1	1	1	1	1	1	1	1	1	1	0	0	0	0	2	1	2	2	1	1	1	1	1	1	1	1	1	1	1	1	0	0	0	0
NbE05064048.1	NbE05064048.1	3	3	3	uncharacterized protein LOC108947531 (XP_018631163.1)	1	3	3	3	1	0	1	1	0	3	0	0	0	0	0	0	0	0	0	0	0	0	0	0	1	0	1	1	0	3	0	0	0	0	0	0	0	0	0	0	0	0	0	0
NbE05064163.1;NbD037857.1	NbE05064163.1;NbD037857.1	19;17	19;17	19;17	beta-galactosidase 10-like (XP_016496425.1); Partial, beta-galactosidase 10-like (XP_016496425.1)	2	19	19	19	16	13	16	18	11	8	13	10	16	17	15	17	16	17	15	17	2	0	0	0	16	13	16	18	11	8	13	10	16	17	15	17	16	17	15	17	2	0	0	0
NbE05064989.1;NbD046976.1;NbD001946.1;NbE05065000.1;NbE03057843.1;NbD001947.1;NbD005118.1;NbE03053297.1;NbD050537.1;NbD044043.1;NbD016631.1;NbD011109.1;NbD052540.1	NbE05064989.1;NbD046976.1	19;17;9;6;6;5;4;3;3;2;2;1;1	19;17;9;6;6;5;4;3;3;2;2;1;1	19;17;9;6;6;5;4;3;3;2;2;1;1	ribulose-1,5-bisphosphate carboxylase/oxygenase large subunit (plastid) (NP_054507.1); Partial, ribulose-1,5-bisphosphate carboxylase/oxygenase large subunit (plastid) (NP_054507.1)	13	19	19	19	15	14	17	17	16	15	15	16	17	16	16	17	17	17	18	17	7	7	2	4	15	14	17	17	16	15	15	16	17	16	16	17	17	17	18	17	7	7	2	4
NbE05065149.1	NbE05065149.1	1	1	1	protein SPIRRIG isoform X1 (XP_019248095.1)	1	1	1	1	1	1	1	0	1	0	0	0	0	0	0	0	0	1	1	1	1	0	0	0	1	1	1	0	1	0	0	0	0	0	0	0	0	1	1	1	1	0	0	0
NbE05066609.1;NbD001634.1	NbE05066609.1;NbD001634.1	5;4	1;1	1;1	beta-glucosidase BoGH3B-like (XP_016459452.1); Partial, beta-glucosidase BoGH3B-like (XP_016459452.1)	2	5	1	1	4	3	4	2	5	4	5	5	5	5	5	5	5	5	4	5	1	0	1	0	1	1	1	0	1	0	1	1	1	1	1	1	1	1	1	1	0	0	0	0
NbE05066848.1	NbE05066848.1	1	1	1	cucumber peeling cupredoxin-like (XP_016492823.1)	1	1	1	1	0	0	0	0	0	0	0	0	0	0	0	0	0	0	0	0	1	1	1	1	0	0	0	0	0	0	0	0	0	0	0	0	0	0	0	0	1	1	1	1
NbE05068629.1	NbE05068629.1	16	1	1	beta-glucosidase BoGH3B-like isoform X2 (XP_016439684.1)	1	16	1	1	8	9	11	11	14	14	14	15	13	13	14	13	14	14	13	13	1	0	0	1	0	1	1	1	1	1	1	1	1	1	1	1	1	1	1	1	0	0	0	0
NbE05068848.1	NbE05068848.1	1	1	1	Partial, photosystem I P700 chlorophyll a apoprotein A2 (plastid) (NP_054496.1)	1	1	1	1	0	0	0	0	0	1	0	0	0	0	0	0	0	0	0	0	0	0	0	0	0	0	0	0	0	1	0	0	0	0	0	0	0	0	0	0	0	0	0	0
NbE44070130.1	NbE44070130.1	3	3	3	GDSL esterase/lipase At1g28600-like (XP_009601721.1)	1	3	3	3	1	0	2	1	3	2	3	3	3	2	2	3	2	3	2	2	0	0	0	0	1	0	2	1	3	2	3	3	3	2	2	3	2	3	2	2	0	0	0	0
NbE44070139.1	NbE44070139.1	3	3	3	non-specific lipid-transfer protein 1-like (XP_016467671.1)	1	3	3	3	3	3	2	2	2	2	2	2	2	3	2	3	3	3	2	2	1	1	1	2	3	3	2	2	2	2	2	2	2	3	2	3	3	3	2	2	1	1	1	2
NbE44071034.1	NbE44071034.1	22	1	0	lysosomal beta glucosidase-like (XP_009786312.1)	1	22	1	0	16	11	16	19	21	22	22	22	22	21	22	22	21	21	21	21	8	3	2	3	0	0	0	0	0	1	1	1	1	0	1	1	0	0	0	0	0	0	0	0
NbE44071568.1	NbE44071568.1	8	1	1	pectin acetylesterase 8-like (XP_016469948.1)	1	8	1	1	2	1	2	2	7	8	7	7	5	7	6	7	7	7	7	5	1	1	0	0	0	0	0	0	0	1	0	0	0	0	0	0	0	0	0	0	0	0	0	0
NbE44071960.1	NbE44071960.1	8	2	0	secoisolariciresinol dehydrogenase-like (XP_019245258.1)	1	8	2	0	7	8	7	8	6	7	7	7	7	8	7	6	8	7	6	7	1	3	1	1	2	2	2	2	2	2	2	2	2	2	2	2	2	2	2	2	0	1	0	0
NbE44072119.1;NbD014664.1;NbE44072118.1;NbE03053569.1;NbE05066190.1;NbE44071915.1;NbD045830.1	NbE44072119.1;NbD014664.1;NbE44072118.1;NbE03053569.1;NbE05066190.1;NbE44071915.1;NbD045830.1	2;1;1;1;1;1;1	2;1;1;1;1;1;1	2;1;1;1;1;1;1	thioredoxin X, chloroplastic (XP_019261089.1); Partial, thioredoxin X, chloroplastic (XP_019261089.1); Partial, thioredoxin X, chloroplastic (XP_019261089.1); Partial, thioredoxin X, chloroplastic (XP_019261089.1); thioredoxin X, chloroplastic (XP_01	7	2	2	2	1	0	0	0	2	1	2	2	1	2	1	1	1	2	2	2	1	1	1	0	1	0	0	0	2	1	2	2	1	2	1	1	1	2	2	2	1	1	1	0
NbE44072729.1;NbD014991.1;NbD020000.1	NbE44072729.1	4;1;1	4;1;1	2;0;0	glutamate decarboxylase (XP_016476602.1)	3	4	4	2	4	3	4	4	1	1	1	1	1	1	1	1	1	1	1	1	0	0	0	0	4	3	4	4	1	1	1	1	1	1	1	1	1	1	1	1	0	0	0	0
NbE44073769.1;NbE05063791.1;NbD014011.1;NbD031941.1	NbE44073769.1;NbE05063791.1;NbD014011.1;NbD031941.1	2;1;1;1	2;1;1;1	2;1;1;1	30S ribosomal protein 2, chloroplastic (XP_019259052.1); 30S ribosomal protein 2, chloroplastic (XP_019259052.1); 30S ribosomal protein 2, chloroplastic (XP_019259052.1); 30S ribosomal protein 2, chloroplastic-like (XP_016476267.1)	4	2	2	2	1	1	1	1	1	1	1	1	2	1	1	1	1	1	1	1	2	0	0	1	1	1	1	1	1	1	1	1	2	1	1	1	1	1	1	1	2	0	0	1
P0A159	P0A159	2	2	2	50S ribosomal protein L20	1	2	2	2	0	0	0	0	2	2	2	2	2	1	2	2	2	1	1	2	2	2	1	2	0	0	0	0	2	2	2	2	2	1	2	2	2	1	1	2	2	2	1	2
Q87TT2;NbD021566.1;NbD029578.1;NbD001885.1	Q87TT2	8;1;1;1	8;1;1;1	7;0;0;0	ATP synthase subunit alpha	4	8	8	7	0	0	0	0	7	7	7	6	6	4	6	6	6	6	6	5	0	3	0	0	0	0	0	0	7	7	7	6	6	4	6	6	6	6	6	5	0	3	0	0
Q87TT4	Q87TT4	6	6	6	ATP synthase subunit beta	1	6	6	6	0	0	0	0	5	6	5	6	1	4	4	5	4	5	2	4	0	1	0	1	0	0	0	0	5	6	5	6	1	4	4	5	4	5	2	4	0	1	0	1
Q87U06	Q87U06	5	5	5	Acetyl-CoA carboxylase, biotin carboxylase, putative	1	5	5	5	0	0	0	0	5	4	5	5	1	1	1	3	2	2	1	1	0	0	0	0	0	0	0	0	5	4	5	5	1	1	1	3	2	2	1	1	0	0	0	0
Q87U07	Q87U07	40	40	40	Oxaloacetate decarboxylase, alpha subunit	1	40	40	40	11	8	15	14	37	39	38	39	38	35	39	36	38	36	38	37	27	37	20	29	11	8	15	14	37	39	38	39	38	35	39	36	38	36	38	37	27	37	20	29
Q87U50	Q87U50	1	1	1	Acetyl-CoA hydrolase/transferase family protein	1	1	1	1	0	0	0	1	0	1	1	1	0	1	1	1	1	0	0	0	0	0	0	1	0	0	0	1	0	1	1	1	0	1	1	1	1	0	0	0	0	0	0	1
Q87U73	Q87U73	6	6	6	Secreted protein Hcp	1	6	6	6	0	0	0	0	5	5	6	4	4	4	4	5	4	5	5	5	2	2	0	0	0	0	0	0	5	5	6	4	4	4	4	5	4	5	5	5	2	2	0	0
Q87U76	Q87U76	7	7	7	Uncharacterized protein	1	7	7	7	1	0	0	0	7	5	6	6	7	4	4	4	4	6	7	5	1	4	0	1	1	0	0	0	7	5	6	6	7	4	4	4	4	6	7	5	1	4	0	1
Q87UC4	Q87UC4	24	24	24	Biotin carboxylase/biotin carboxyl carrier protein	1	24	24	24	3	2	2	1	24	23	23	23	23	23	22	23	22	24	22	23	12	15	5	14	3	2	2	1	24	23	23	23	23	23	22	23	22	24	22	23	12	15	5	14
Q87UH3	Q87UH3	2	2	2	Protein-export protein SecB	1	2	2	2	0	0	0	0	2	2	2	2	2	1	1	2	1	2	1	1	1	0	0	0	0	0	0	0	2	2	2	2	2	1	1	2	1	2	1	1	1	0	0	0
Q87UI0	Q87UI0	2	2	2	Antioxidant, AhpC/Tsa family	1	2	2	2	0	0	0	0	2	2	2	2	1	2	2	2	1	2	0	2	0	0	0	0	0	0	0	0	2	2	2	2	1	2	2	2	1	2	0	2	0	0	0	0
Q87UI7	Q87UI7	2	2	2	Glutamine synthetase	1	2	2	2	0	0	0	0	2	2	2	2	1	1	1	2	2	2	2	1	0	0	0	0	0	0	0	0	2	2	2	2	1	1	1	2	2	2	2	1	0	0	0	0
Q87UK2	Q87UK2	3	3	3	D-3-phosphoglycerate dehydrogenase	1	3	3	3	0	0	0	0	2	2	2	3	2	2	1	1	1	3	2	2	0	0	0	0	0	0	0	0	2	2	2	3	2	2	1	1	1	3	2	2	0	0	0	0
Q87UM5	Q87UM5	1	1	1	Histidine transporter, periplasmic histidine-binding protein	1	1	1	1	0	0	0	0	1	1	1	1	1	1	1	1	1	0	0	0	0	0	0	0	0	0	0	0	1	1	1	1	1	1	1	1	1	0	0	0	0	0	0	0
Q87UP1	Q87UP1	5	5	5	Carbonic anhydrase	1	5	5	5	0	0	0	0	5	4	5	5	5	3	4	3	2	4	5	5	0	1	0	0	0	0	0	0	5	4	5	5	5	3	4	3	2	4	5	5	0	1	0	0
Q87UY1	Q87UY1	1	1	1	Glucans biosynthesis glucosyltransferase H	1	1	1	1	0	0	0	0	0	1	0	1	0	0	1	0	0	0	0	0	0	0	0	0	0	0	0	0	0	1	0	1	0	0	1	0	0	0	0	0	0	0	0	0
Q87UZ5	Q87UZ5	2	2	2	Polyhydroxyalkanoate granule-associated protein PhaF	1	2	2	2	0	0	0	0	2	2	2	2	2	2	2	2	2	2	2	2	2	2	1	2	0	0	0	0	2	2	2	2	2	2	2	2	2	2	2	2	2	2	1	2
Q87V07	Q87V07	10	10	10	Malic enzyme family protein	1	10	10	10	0	0	0	0	10	10	10	10	8	7	9	10	8	10	10	5	0	0	0	0	0	0	0	0	10	10	10	10	8	7	9	10	8	10	10	5	0	0	0	0
Q87V73	Q87V73	8	8	8	Adenosylhomocysteinase	1	8	8	8	0	0	0	0	6	7	8	8	6	7	7	7	7	7	6	5	2	2	1	0	0	0	0	0	6	7	8	8	6	7	7	7	7	7	6	5	2	2	1	0
Q87VD3	Q87VD3	9	9	9	Acetyltransferase component of pyruvate dehydrogenase complex	1	9	9	9	0	0	0	0	7	6	7	8	6	6	7	9	6	6	8	5	0	1	0	0	0	0	0	0	7	6	7	8	6	6	7	9	6	6	8	5	0	1	0	0
Q87VD4	Q87VD4	20	20	20	Pyruvate dehydrogenase E1 component	1	20	20	20	0	0	0	0	19	16	18	19	16	17	15	17	16	16	14	8	1	3	0	2	0	0	0	0	19	16	18	19	16	17	15	17	16	16	14	8	1	3	0	2
Q87VE5	Q87VE5	1	1	1	Carbamoyltransferase family protein	1	1	1	1	0	0	0	0	1	1	1	1	0	0	1	0	0	1	0	0	0	0	0	0	0	0	0	0	1	1	1	1	0	0	1	0	0	1	0	0	0	0	0	0
Q87VH2	Q87VH2	7	7	7	Uncharacterized protein	1	7	7	7	0	0	0	0	6	6	5	4	5	4	4	4	5	4	4	3	0	0	0	0	0	0	0	0	6	6	5	4	5	4	4	4	5	4	4	3	0	0	0	0
Q87VJ9	Q87VJ9	2	2	2	Adenylosuccinate synthetase	1	2	2	2	0	0	0	0	0	2	1	2	0	0	0	0	2	0	0	0	0	0	0	0	0	0	0	0	0	2	1	2	0	0	0	0	2	0	0	0	0	0	0	0
Q87VK3	Q87VK3	1	1	1	30S ribosomal protein S6	1	1	1	1	0	0	0	0	1	1	1	1	1	1	1	1	1	1	1	1	0	0	0	1	0	0	0	0	1	1	1	1	1	1	1	1	1	1	1	1	0	0	0	1
Q87VK4	Q87VK4	1	1	1	30S ribosomal protein S18	1	1	1	1	0	1	0	0	1	1	1	1	1	1	1	1	1	1	1	1	1	1	0	1	0	1	0	0	1	1	1	1	1	1	1	1	1	1	1	1	1	1	0	1
Q87VL7	Q87VL7	1	1	1	High affinity branched-chain amino acid ABC transporter, periplasmic amino acid-binding protein	1	1	1	1	0	0	0	0	0	0	0	1	0	0	0	0	0	0	0	0	0	0	0	0	0	0	0	0	0	0	0	1	0	0	0	0	0	0	0	0	0	0	0	0
Q87VR8	Q87VR8	1	1	1	Phosphoribosylamine--glycine ligase	1	1	1	1	0	0	0	0	1	1	0	1	0	0	0	0	1	0	0	0	0	0	0	0	0	0	0	0	1	1	0	1	0	0	0	0	1	0	0	0	0	0	0	0
Q87VS4	Q87VS4	9	9	9	Biotin carboxylase	1	9	9	9	1	0	1	1	7	8	8	9	7	7	7	7	7	7	7	6	1	2	0	1	1	0	1	1	7	8	8	9	7	7	7	7	7	7	7	6	1	2	0	1
Q87VS5	Q87VS5	7	7	7	Biotin carboxyl carrier protein of acetyl-CoA carboxylase	1	7	7	7	6	5	5	5	7	7	7	7	7	7	7	7	7	7	7	7	5	6	5	7	6	5	5	5	7	7	7	7	7	7	7	7	7	7	7	7	5	6	5	7
Q87VU2	Q87VU2	7	7	7	Esterase/lipase/thioesterase family protein	1	7	7	7	0	0	0	0	7	6	6	6	5	5	7	7	5	7	6	7	0	0	0	0	0	0	0	0	7	6	6	6	5	5	7	7	5	7	6	7	0	0	0	0
Q87VX3	Q87VX3	1	1	1	Leucine--tRNA ligase	1	1	1	1	0	0	0	0	1	1	1	1	0	1	0	1	1	0	1	0	0	0	0	0	0	0	0	0	1	1	1	1	0	1	0	1	1	0	1	0	0	0	0	0
Q87VY5	Q87VY5	2	2	2	Glutamate-1-semialdehyde 2,1-aminomutase	1	2	2	2	0	0	0	0	1	0	2	1	0	0	1	1	0	1	0	0	0	0	0	0	0	0	0	0	1	0	2	1	0	0	1	1	0	1	0	0	0	0	0	0
Q87W02	Q87W02	7	7	7	Conserved domain protein	1	7	7	7	0	0	0	0	7	5	6	6	6	5	5	6	5	6	5	4	0	0	0	0	0	0	0	0	7	5	6	6	6	5	5	6	5	6	5	4	0	0	0	0
Q87W55	Q87W55	8	8	8	Coronamic acid synthetase CmaB	1	8	8	8	0	0	0	0	5	5	6	7	6	8	6	6	5	4	6	6	1	3	0	1	0	0	0	0	5	5	6	7	6	8	6	6	5	4	6	6	1	3	0	1
Q87W56	Q87W56	8	8	8	Coronamic acid synthetase CmaA	1	8	8	8	0	0	0	0	7	7	7	8	6	7	7	5	7	8	5	6	0	0	0	0	0	0	0	0	7	7	7	8	6	7	7	5	7	8	5	6	0	0	0	0
Q87W66	Q87W66	4	4	4	CFA synthetase, thioesterase component	1	4	4	4	0	0	0	0	4	4	4	4	3	3	3	4	3	3	4	2	0	0	0	0	0	0	0	0	4	4	4	4	3	3	3	4	3	3	4	2	0	0	0	0
Q87W69	Q87W69	7	7	7	Coronafacic acid polyketide synthetase II	1	7	7	7	0	0	0	0	7	6	6	7	5	5	6	7	6	4	5	3	0	0	0	0	0	0	0	0	7	6	6	7	5	5	6	7	6	4	5	3	0	0	0	0
Q87W70	Q87W70	19	19	19	Coronafacic acid polyketide synthase I	1	19	19	19	0	1	0	1	15	14	19	17	14	13	16	15	13	13	14	14	0	4	0	0	0	1	0	1	15	14	19	17	14	13	16	15	13	13	14	14	0	4	0	0
Q87W73	Q87W73	3	3	3	Coronafacic acid beta-ketoacyl synthetase component	1	3	3	3	0	0	0	0	2	2	2	2	2	1	1	1	1	3	2	2	0	0	0	0	0	0	0	0	2	2	2	2	2	1	1	1	1	3	2	2	0	0	0	0
Q87W74	Q87W74	4	4	4	Coronafacic acid synthetase, dehydratase component	1	4	4	4	0	0	0	0	4	3	4	4	3	4	3	3	4	3	3	4	2	3	0	3	0	0	0	0	4	3	4	4	3	4	3	3	4	3	3	4	2	3	0	3
Q87W75	Q87W75	3	3	3	Coronafacic acid synthetase, acyl carrier protein component	1	3	3	3	0	0	0	0	3	3	3	3	3	3	3	3	3	3	3	3	1	2	0	0	0	0	0	0	3	3	3	3	3	3	3	3	3	3	3	3	1	2	0	0
Q87W76	Q87W76	16	16	16	Coronafacic acid synthetase, ligase component	1	16	16	16	0	1	0	1	16	15	16	16	15	14	15	15	14	15	14	14	2	6	0	4	0	1	0	1	16	15	16	16	15	14	15	15	14	15	14	14	2	6	0	4
Q87WC1	Q87WC1	6	6	6	Serine hydroxymethyltransferase 2	1	6	6	6	1	0	0	0	6	6	5	6	4	3	6	6	5	5	5	3	1	3	0	1	1	0	0	0	6	6	5	6	4	3	6	6	5	5	5	3	1	3	0	1
Q87WK6	Q87WK6	3	3	3	Proline iminopeptidase, putative	1	3	3	3	0	0	0	0	3	2	3	2	2	1	1	1	0	0	0	0	0	0	0	0	0	0	0	0	3	2	3	2	2	1	1	1	0	0	0	0	0	0	0	0
Q87WL6	Q87WL6	8	8	8	Catalase-peroxidase	1	8	8	8	0	0	0	0	7	8	7	8	6	8	7	6	7	6	6	7	0	0	1	0	0	0	0	0	7	8	7	8	6	8	7	6	7	6	6	7	0	0	1	0
Q87WM0	Q87WM0	20	20	20	6-aminohexanoate-cyclic-dimer hydrolase, putative	1	20	20	20	0	0	0	0	16	19	20	19	16	16	17	15	14	17	17	11	1	0	0	0	0	0	0	0	16	19	20	19	16	16	17	15	14	17	17	11	1	0	0	0
Q87WP0	Q87WP0	14	14	14	Chaperone protein DnaK	1	14	14	14	0	1	1	0	13	10	13	12	11	9	10	10	11	12	10	10	0	3	1	2	0	1	1	0	13	10	13	12	11	9	10	10	11	12	10	10	0	3	1	2
Q87WP4;NbD024442.1;NbE05066380.1;NbD004543.1;NbD033023.1	Q87WP4	10;1;1;1;1	10;1;1;1;1	10;1;1;1;1	Carbamoyl-phosphate synthase large chain	5	10	10	10	0	0	0	0	8	9	8	10	7	2	7	5	7	3	6	3	0	0	0	0	0	0	0	0	8	9	8	10	7	2	7	5	7	3	6	3	0	0	0	0
Q87WQ1	Q87WQ1	1	1	1	Triosephosphate isomerase	1	1	1	1	0	0	0	0	1	1	1	1	1	1	1	1	1	1	1	1	0	0	0	0	0	0	0	0	1	1	1	1	1	1	1	1	1	1	1	1	0	0	0	0
Q87WQ5	Q87WQ5	2	2	2	Translation initiation factor IF-2	1	2	2	2	0	0	0	0	2	1	2	1	1	1	1	1	1	1	1	0	0	0	0	0	0	0	0	0	2	1	2	1	1	1	1	1	1	1	1	0	0	0	0	0
Q87WQ8	Q87WQ8	6	6	6	Polyribonucleotide nucleotidyltransferase	1	6	6	6	0	0	0	0	6	4	6	5	5	4	5	6	5	5	5	4	0	1	1	0	0	0	0	0	6	4	6	5	5	4	5	6	5	5	5	4	0	1	1	0
Q87WQ9	Q87WQ9	1	1	1	BON domain-containing protein	1	1	1	1	0	0	0	0	1	1	1	1	1	1	1	1	1	1	1	1	0	0	0	0	0	0	0	0	1	1	1	1	1	1	1	1	1	1	1	1	0	0	0	0
Q87WS1	Q87WS1	2	2	2	Rod shape-determining protein MreB	1	2	2	2	0	0	0	0	2	1	1	2	2	0	2	2	0	2	1	2	0	0	0	0	0	0	0	0	2	1	1	2	2	0	2	2	0	2	1	2	0	0	0	0
Q87WW3	Q87WW3	5	5	5	Thioesterase domain-containing protein	1	5	5	5	0	0	0	0	5	5	5	4	4	3	4	2	3	3	4	1	0	0	0	0	0	0	0	0	5	5	5	4	4	3	4	2	3	3	4	1	0	0	0	0
Q87WW8	Q87WW8	1	1	1	30S ribosomal protein S9	1	1	1	1	0	0	0	0	1	1	1	1	1	1	1	1	1	1	1	1	1	1	1	1	0	0	0	0	1	1	1	1	1	1	1	1	1	1	1	1	1	1	1	1
Q87WX9	Q87WX9	1	1	1	Peptidoglycan D,D-transpeptidase FtsI	1	1	1	1	1	1	0	1	0	1	0	0	1	0	1	1	0	1	0	0	0	0	0	0	1	1	0	1	0	1	0	0	1	0	1	1	0	1	0	0	0	0	0	0
Q87X14	Q87X14	12	12	12	60 kDa chaperonin	1	12	12	12	0	0	0	0	10	11	10	11	10	9	10	8	10	8	8	9	1	3	0	1	0	0	0	0	10	11	10	11	10	9	10	8	10	8	8	9	1	3	0	1
Q87X27	Q87X27	3	3	3	Superoxide dismutase	1	3	3	3	0	0	0	0	2	2	2	2	1	3	2	3	2	2	1	1	0	1	1	0	0	0	0	0	2	2	2	2	1	3	2	3	2	2	1	1	0	1	1	0
Q87X38	Q87X38	4	4	4	Hydrolase, putative	1	4	4	4	0	0	0	0	3	4	4	4	3	3	3	3	2	2	3	0	0	0	0	0	0	0	0	0	3	4	4	4	3	3	3	3	2	2	3	0	0	0	0	0
Q87X51	Q87X51	5	5	5	Pyruvate kinase	1	5	5	5	0	0	0	0	5	5	4	4	4	4	3	4	2	3	5	3	0	2	1	0	0	0	0	0	5	5	4	4	4	4	3	4	2	3	5	3	0	2	1	0
Q87X98	Q87X98	32	32	32	Beta-glucosidase	1	32	32	32	0	0	1	2	27	29	28	30	28	29	29	28	25	28	26	18	1	0	1	0	0	0	1	2	27	29	28	30	28	29	29	28	25	28	26	18	1	0	1	0
Q87XF7	Q87XF7	1	1	1	Periplasmic serine endoprotease DegP-like	1	1	1	1	0	0	0	0	1	0	1	1	1	1	1	1	0	1	0	0	0	0	0	0	0	0	0	0	1	0	1	1	1	1	1	1	0	1	0	0	0	0	0	0
Q87XI7	Q87XI7	1	1	1	Uncharacterized protein	1	1	1	1	1	1	1	1	1	1	1	1	1	1	1	1	1	1	1	1	0	1	0	1	1	1	1	1	1	1	1	1	1	1	1	1	1	1	1	1	0	1	0	1
Q87XJ9	Q87XJ9	2	2	2	5-methyltetrahydropteroyltriglutamate--homocysteine methyltransferase	1	2	2	2	0	0	0	0	2	2	2	1	1	2	2	2	2	1	2	0	0	0	0	0	0	0	0	0	2	2	2	1	1	2	2	2	2	1	2	0	0	0	0	0
Q87XL8	Q87XL8	2	2	2	Bacterioferritin	1	2	2	2	0	0	0	0	2	2	2	2	2	2	2	2	1	2	2	2	0	0	0	0	0	0	0	0	2	2	2	2	2	2	2	2	1	2	2	2	0	0	0	0
Q87XQ7	Q87XQ7	6	6	6	Carboxylesterase	1	6	6	6	0	0	0	0	5	4	5	6	3	5	5	4	3	4	3	5	0	1	0	0	0	0	0	0	5	4	5	6	3	5	5	4	3	4	3	5	0	1	0	0
Q87XT7	Q87XT7	7	7	7	Hydrolase, alpha/beta fold family	1	7	7	7	0	0	0	0	7	7	7	7	7	7	7	7	5	7	7	6	0	0	0	0	0	0	0	0	7	7	7	7	7	7	7	7	5	7	7	6	0	0	0	0
Q87Y31	Q87Y31	4	4	4	Aspartate--tRNA(Asp/Asn) ligase	1	4	4	4	0	0	0	0	3	2	4	3	1	2	2	2	0	2	2	1	0	0	0	0	0	0	0	0	3	2	4	3	1	2	2	2	0	2	2	1	0	0	0	0
Q87Y56	Q87Y56	1	1	1	4-hydroxy-tetrahydrodipicolinate synthase	1	1	1	1	0	0	0	0	1	1	1	1	1	0	1	1	1	0	1	0	0	0	0	0	0	0	0	0	1	1	1	1	1	0	1	1	1	0	1	0	0	0	0	0
Q87Y79	Q87Y79	3	3	3	NAD-dependent malic enzyme	1	3	3	3	1	0	0	1	3	3	3	3	3	2	2	2	3	3	2	3	0	0	0	0	1	0	0	1	3	3	3	3	3	2	2	2	3	3	2	3	0	0	0	0
Q87Y92	Q87Y92	1	1	1	Glutamine amidotransferase type-2 domain-containing protein	1	1	1	1	1	1	1	1	1	1	1	0	1	0	0	1	1	1	1	1	0	1	0	1	1	1	1	1	1	1	1	0	1	0	0	1	1	1	1	1	0	1	0	1
Q87YC7	Q87YC7	2	2	2	Septum site-determining protein MinD	1	2	2	2	1	1	1	1	2	2	2	2	1	2	2	2	1	2	1	1	0	0	0	1	1	1	1	1	2	2	2	2	1	2	2	2	1	2	1	1	0	0	0	1
Q87YI6	Q87YI6	2	2	2	Amidophosphoribosyltransferase	1	2	2	2	0	0	0	0	2	2	2	2	1	2	2	1	1	2	2	2	0	0	0	0	0	0	0	0	2	2	2	2	1	2	2	1	1	2	2	2	0	0	0	0
Q87YP3	Q87YP3	12	12	12	Aconitate hydratase B	1	12	12	12	0	0	0	0	11	10	12	11	12	8	9	10	9	9	10	10	0	3	0	1	0	0	0	0	11	10	12	11	12	8	9	10	9	9	10	10	0	3	0	1
Q87YR6	Q87YR6	2	2	2	ATP-dependent Clp protease proteolytic subunit	1	2	2	2	0	0	0	0	2	2	2	2	2	1	2	2	0	1	2	1	0	0	0	0	0	0	0	0	2	2	2	2	2	1	2	2	0	1	2	1	0	0	0	0
Q87YR7	Q87YR7	2	2	2	ATP-dependent Clp protease ATP-binding subunit ClpX	1	2	2	2	0	0	0	0	2	2	1	2	1	2	2	1	2	1	1	1	0	0	0	0	0	0	0	0	2	2	1	2	1	2	2	1	2	1	1	1	0	0	0	0
Q87YS1	Q87YS1	1	1	1	Enoyl-[acyl-carrier-protein] reductase [NADH]	1	1	1	1	0	0	0	0	1	1	1	1	0	0	1	1	1	1	1	1	0	0	0	0	0	0	0	0	1	1	1	1	0	0	1	1	1	1	1	1	0	0	0	0
Q87YU8	Q87YU8	3	1	1	Glycosyl hydrolase, family 3	1	3	1	1	0	0	0	0	3	3	3	3	2	3	3	3	3	3	3	2	0	0	0	0	0	0	0	0	1	1	1	1	1	1	1	1	1	1	1	1	0	0	0	0
Q87Z53	Q87Z53	1	1	1	DUF4440 domain-containing protein	1	1	1	1	1	1	1	1	1	1	0	1	1	1	1	1	1	1	1	1	0	0	1	1	1	1	1	1	1	1	0	1	1	1	1	1	1	1	1	1	0	0	1	1
Q87Z59	Q87Z59	8	8	8	Hydrolase_4 domain-containing protein	1	8	8	8	0	0	0	0	7	8	5	7	6	6	5	5	3	6	5	2	0	0	0	0	0	0	0	0	7	8	5	7	6	6	5	5	3	6	5	2	0	0	0	0
Q87Z80	Q87Z80	2	2	2	Fumarylacetoacetase	1	2	2	2	0	0	0	0	2	2	2	1	1	0	1	0	1	1	0	0	0	0	0	0	0	0	0	0	2	2	2	1	1	0	1	0	1	1	0	0	0	0	0	0
Q87ZB2	Q87ZB2	3	3	3	Fatty acid oxidation complex subunit alpha	1	3	3	3	0	0	0	0	3	3	3	2	2	2	2	2	1	1	2	1	0	0	0	0	0	0	0	0	3	3	3	2	2	2	2	2	1	1	2	1	0	0	0	0
Q87ZQ4	Q87ZQ4	3	3	3	NADH-quinone oxidoreductase subunit G	1	3	3	3	0	0	0	0	3	3	3	3	3	3	2	3	3	2	1	1	0	1	0	0	0	0	0	0	3	3	3	3	3	3	2	3	3	2	1	1	0	1	0	0
Q87ZQ5	Q87ZQ5	1	1	1	NADH-quinone oxidoreductase subunit F	1	1	1	1	0	0	0	0	1	1	1	1	1	1	1	1	1	1	1	0	0	0	0	0	0	0	0	0	1	1	1	1	1	1	1	1	1	1	1	0	0	0	0	0
Q87ZQ8	Q87ZQ8	1	1	1	NADH-quinone oxidoreductase subunit B	1	1	1	1	1	1	1	1	1	1	1	1	1	1	1	1	1	1	1	1	1	1	1	1	1	1	1	1	1	1	1	1	1	1	1	1	1	1	1	1	1	1	1	1
Q87ZR8	Q87ZR8	18	18	18	Isocitrate dehydrogenase [NADP]	1	18	18	18	0	0	0	0	15	14	16	16	15	11	11	13	10	14	10	11	0	2	0	0	0	0	0	0	15	14	16	16	15	11	11	13	10	14	10	11	0	2	0	0
Q87ZV4	Q87ZV4	47	47	47	Beta-glucosidase	1	47	47	47	10	14	19	13	44	43	46	46	44	43	43	43	43	46	45	46	19	5	4	3	10	14	19	13	44	43	46	46	44	43	43	43	43	46	45	46	19	5	4	3
Q87ZW6	Q87ZW6	10	10	10	Phospholipase/carboxylesterase family protein	1	10	10	10	0	0	0	0	10	8	10	10	9	9	9	10	8	9	9	9	1	0	0	0	0	0	0	0	10	8	10	10	9	9	9	10	8	9	9	9	1	0	0	0
Q87ZZ0	Q87ZZ0	11	11	11	Lipoprotein, putative	1	11	11	11	0	1	0	1	10	10	10	11	8	11	8	10	10	9	9	7	1	0	0	0	0	1	0	1	10	10	10	11	8	11	8	10	10	9	9	7	1	0	0	0
Q880G6	Q880G6	6	6	6	Metalloprotease, putative	1	6	6	6	0	0	0	0	5	4	4	4	2	3	3	2	4	4	2	2	2	1	1	0	0	0	0	0	5	4	4	4	2	3	3	2	4	4	2	2	2	1	1	0
Q880I7	Q880I7	32	32	30	Glycosyl hydrolase, family 3	1	32	32	30	1	0	2	2	30	30	30	30	28	27	26	29	28	30	28	28	2	0	0	0	1	0	2	2	30	30	30	30	28	27	26	29	28	30	28	28	2	0	0	0
Q880K5	Q880K5	2	2	2	Cobalamin synthesis protein/P47K family protein	1	2	2	2	0	0	0	0	1	2	2	2	1	1	1	2	1	1	1	1	0	1	0	0	0	0	0	0	1	2	2	2	1	1	1	2	1	1	1	1	0	1	0	0
Q880L6	Q880L6	4	4	4	3-oxoadipate enol-lactone hydrolase	1	4	4	4	0	0	0	0	2	3	3	2	2	3	3	2	4	3	2	1	0	0	0	0	0	0	0	0	2	3	3	2	2	3	3	2	4	3	2	1	0	0	0	0
Q880M4	Q880M4	1	1	1	Glycogen operon protein GlgX	1	1	1	1	0	0	0	0	1	1	1	1	0	1	1	1	1	1	1	0	0	0	0	0	0	0	0	0	1	1	1	1	0	1	1	1	1	1	1	0	0	0	0	0
Q880P1	Q880P1	5	5	5	UTP--glucose-1-phosphate uridylyltransferase	1	5	5	5	0	0	0	0	4	4	4	5	3	3	4	4	3	3	3	3	0	0	0	0	0	0	0	0	4	4	4	5	3	3	4	4	3	3	3	3	0	0	0	0
Q880P6	Q880P6	3	3	3	Alkyl hydroperoxide reductase C	1	3	3	3	0	0	0	0	2	2	3	3	2	1	2	3	1	2	1	3	1	1	0	0	0	0	0	0	2	2	3	3	2	1	2	3	1	2	1	3	1	1	0	0
Q881F9	Q881F9	1	1	1	Urea amidolyase-related protein	1	1	1	1	0	0	0	0	1	1	1	1	1	1	1	1	1	1	1	1	0	0	0	0	0	0	0	0	1	1	1	1	1	1	1	1	1	1	1	1	0	0	0	0
Q881X9	Q881X9	2	2	2	Thiol peroxidase	1	2	2	2	0	0	0	0	1	1	2	2	1	1	2	0	2	2	1	1	0	0	0	0	0	0	0	0	1	1	2	2	1	1	2	0	2	2	1	1	0	0	0	0
Q881Z3	Q881Z3	31	31	31	Biotin carboxylase/biotin-containing subunit	1	31	31	31	0	5	3	6	31	29	31	31	30	28	30	30	27	30	30	31	22	28	12	23	0	5	3	6	31	29	31	31	30	28	30	30	27	30	30	31	22	28	12	23
Q882C5	Q882C5	2	2	2	D-mannonate oxidoreductase	1	2	2	2	0	0	0	0	1	1	2	2	2	1	2	2	2	2	1	1	0	0	0	0	0	0	0	0	1	1	2	2	2	1	2	2	2	2	1	1	0	0	0	0
Q883Q1	Q883Q1	3	3	3	Outer membrane porin OprF	1	3	3	3	0	0	0	0	2	2	3	3	2	1	2	2	1	2	2	2	0	0	0	0	0	0	0	0	2	2	3	3	2	1	2	2	1	2	2	2	0	0	0	0
Q883Q8	Q883Q8	2	2	2	Phosphoenolpyruvate synthase	1	2	2	2	0	0	0	0	2	2	2	2	2	2	2	2	2	2	1	2	0	0	0	0	0	0	0	0	2	2	2	2	2	2	2	2	2	2	1	2	0	0	0	0
Q883S8	Q883S8	1	1	1	Outer membrane lipoprotein OprI	1	1	1	1	0	0	0	0	1	1	1	1	1	0	1	1	1	1	0	1	0	1	0	0	0	0	0	0	1	1	1	1	1	0	1	1	1	1	0	1	0	1	0	0
Q883T2	Q883T2	10	10	10	Acyl-CoA thioesterase I	1	10	10	10	1	2	3	2	10	10	10	10	9	10	9	8	10	9	10	9	1	1	1	0	1	2	3	2	10	10	10	10	9	10	9	8	10	9	10	9	1	1	1	0
Q883Y7	Q883Y7	4	4	4	3-oxoacyl-(Acyl-carrier-protein) synthase I	1	4	4	4	0	0	0	0	3	4	4	3	2	2	2	3	3	2	3	1	0	0	0	0	0	0	0	0	3	4	4	3	2	2	2	3	3	2	3	1	0	0	0	0
Q883Z3	Q883Z3	8	8	8	Succinate--CoA ligase [ADP-forming] subunit alpha	1	8	8	8	0	0	0	0	7	7	8	8	7	6	7	7	6	7	6	7	0	6	0	3	0	0	0	0	7	7	8	8	7	6	7	7	6	7	6	7	0	6	0	3
Q883Z4	Q883Z4	12	12	12	Succinate--CoA ligase [ADP-forming] subunit beta	1	12	12	12	2	1	2	1	12	10	11	11	12	10	10	11	10	12	10	12	2	4	0	4	2	1	2	1	12	10	11	11	12	10	10	11	10	12	10	12	2	4	0	4
Q883Z5	Q883Z5	6	6	6	Dihydrolipoyl dehydrogenase	1	6	6	6	0	0	0	0	6	6	6	5	4	5	5	5	6	6	4	5	0	0	1	0	0	0	0	0	6	6	6	5	4	5	5	5	6	6	4	5	0	0	1	0
Q883Z6	Q883Z6	3	3	3	Dihydrolipoyllysine-residue succinyltransferase component of 2-oxoglutarate dehydrogenase complex	1	3	3	3	0	0	0	1	3	2	3	3	3	3	3	3	2	3	3	3	0	1	0	0	0	0	0	1	3	2	3	3	3	3	3	3	2	3	3	3	0	1	0	0
Q883Z7	Q883Z7	8	8	8	2-oxoglutarate dehydrogenase, E1 component	1	8	8	8	0	0	0	0	7	6	8	7	4	5	5	5	5	6	7	6	0	1	0	0	0	0	0	0	7	6	8	7	4	5	5	5	5	6	7	6	0	1	0	0
Q883Z8	Q883Z8	4	4	4	Succinate dehydrogenase, iron-sulfur protein	1	4	4	4	0	0	0	0	4	1	4	4	3	1	3	4	1	2	3	1	1	1	0	0	0	0	0	0	4	1	4	4	3	1	3	4	1	2	3	1	1	1	0	0
Q883Z9	Q883Z9	8	8	8	Succinate dehydrogenase flavoprotein subunit	1	8	8	8	0	0	1	0	7	5	6	6	6	5	5	6	6	8	6	7	0	2	1	1	0	0	1	0	7	5	6	6	6	5	5	6	6	8	6	7	0	2	1	1
Q884A2	Q884A2	4	4	4	Citrate synthase	1	4	4	4	0	0	0	0	4	3	4	3	3	4	4	3	3	3	4	3	0	0	0	0	0	0	0	0	4	3	4	3	3	4	4	3	3	3	4	3	0	0	0	0
Q884B9	Q884B9	4	4	4	Aspartate-semialdehyde dehydrogenase	1	4	4	4	0	0	0	0	4	2	2	4	3	3	1	4	3	2	3	1	1	2	0	0	0	0	0	0	4	2	2	4	3	3	1	4	3	2	3	1	1	2	0	0
Q884C0	Q884C0	7	7	7	3-isopropylmalate dehydrogenase	1	7	7	7	1	0	0	0	6	6	7	6	5	5	4	7	5	5	5	3	0	1	0	0	1	0	0	0	6	6	7	6	5	5	4	7	5	5	5	3	0	1	0	0
Q884C1	Q884C1	5	5	5	3-isopropylmalate dehydratase small subunit	1	5	5	5	1	0	0	0	4	3	4	5	3	2	4	4	3	4	4	1	0	0	0	0	1	0	0	0	4	3	4	5	3	2	4	4	3	4	4	1	0	0	0	0
Q884C2	Q884C2	10	10	10	3-isopropylmalate dehydratase large subunit	1	10	10	10	0	0	0	0	7	9	9	10	8	7	7	7	8	7	8	6	1	2	0	2	0	0	0	0	7	9	9	10	8	7	7	7	8	7	8	6	1	2	0	2
Q884H4	Q884H4	8	8	8	Transaldolase	1	8	8	8	0	1	1	0	7	6	6	5	4	5	4	5	5	5	4	5	0	0	0	0	0	1	1	0	7	6	6	5	4	5	4	5	5	5	4	5	0	0	0	0
Q884I6	Q884I6	3	3	3	Soluble pyridine nucleotide transhydrogenase	1	3	3	3	0	0	0	0	3	2	2	3	3	1	3	3	2	3	3	2	0	0	0	0	0	0	0	0	3	2	2	3	3	1	3	3	2	3	3	2	0	0	0	0
Q884J0	Q884J0	5	5	5	Glyceraldehyde-3-phosphate dehydrogenase	1	5	5	5	0	0	0	0	3	3	5	3	2	3	3	3	3	3	3	2	0	0	0	0	0	0	0	0	3	3	5	3	2	3	3	3	3	3	3	2	0	0	0	0
Q884P6	Q884P6	1	1	1	Hydrolase_4 domain-containing protein	1	1	1	1	0	0	0	0	1	1	1	1	1	1	1	1	1	0	1	0	0	0	0	0	0	0	0	0	1	1	1	1	1	1	1	1	1	0	1	0	0	0	0	0
Q884Y7	Q884Y7	1	1	1	Flagellin	1	1	1	1	0	0	0	0	0	0	0	0	0	0	0	0	0	0	0	0	1	1	0	0	0	0	0	0	0	0	0	0	0	0	0	0	0	0	0	0	1	1	0	0
Q885A0	Q885A0	1	1	1	Flagellar hook protein FlgE	1	1	1	1	0	0	0	0	0	0	0	0	0	0	0	0	0	0	0	0	1	0	0	0	0	0	0	0	0	0	0	0	0	0	0	0	0	0	0	0	1	0	0	0
Q885K7	Q885K7	5	5	5	Acetyl-coenzyme A synthetase	1	5	5	5	0	0	0	0	5	3	5	4	4	2	2	4	3	3	3	3	0	0	0	0	0	0	0	0	5	3	5	4	4	2	2	4	3	3	3	3	0	0	0	0
Q885R6	Q885R6	2	2	2	Elongation factor P	1	2	2	2	0	0	0	0	2	1	2	1	1	1	1	1	1	2	2	2	0	0	0	1	0	0	0	0	2	1	2	1	1	1	1	1	1	2	2	2	0	0	0	1
Q885T1	Q885T1	10	10	10	30S ribosomal protein S1	1	10	10	10	0	0	0	0	9	10	9	8	8	9	8	8	9	8	8	7	0	3	0	3	0	0	0	0	9	10	9	8	8	9	8	8	9	8	8	7	0	3	0	3
Q886C0	Q886C0	2	2	2	Ribonucleoside-diphosphate reductase subunit beta	1	2	2	2	0	0	0	0	2	0	2	2	0	1	1	1	0	0	0	0	0	0	0	0	0	0	0	0	2	0	2	2	0	1	1	1	0	0	0	0	0	0	0	0
Q886F8	Q886F8	6	6	6	Uncharacterized protein	1	6	6	6	0	0	0	0	5	5	6	6	5	5	4	5	4	5	4	1	0	0	0	0	0	0	0	0	5	5	6	6	5	5	4	5	4	5	4	1	0	0	0	0
Q886M3	Q886M3	7	7	7	Enolase 1	1	7	7	7	0	0	0	0	5	6	6	6	6	6	6	6	7	5	5	4	0	2	0	0	0	0	0	0	5	6	6	6	6	6	6	6	7	5	5	4	0	2	0	0
Q886P2	Q886P2	2	2	2	Elongation factor Ts	1	2	2	2	0	0	0	0	2	1	2	2	1	0	1	2	1	2	1	1	0	0	0	0	0	0	0	0	2	1	2	2	1	0	1	2	1	2	1	1	0	0	0	0
Q886P3	Q886P3	3	3	3	30S ribosomal protein S2	1	3	3	3	0	0	0	0	3	3	3	3	2	3	3	3	2	3	3	3	1	1	0	0	0	0	0	0	3	3	3	3	2	3	3	3	2	3	3	3	1	1	0	0
Q886P6	Q886P6	2	2	2	Aminotransferase, classes I and II	1	2	2	2	0	0	0	0	1	0	1	2	1	0	0	0	0	0	0	0	0	0	0	0	0	0	0	0	1	0	1	2	1	0	0	0	0	0	0	0	0	0	0	0
Q886P9	Q886P9	3	3	3	2,3,4,5-tetrahydropyridine-2,6-dicarboxylate N-succinyltransferase	1	3	3	3	0	0	0	0	3	3	3	3	3	3	3	2	2	3	3	2	0	0	0	0	0	0	0	0	3	3	3	3	3	3	3	2	2	3	3	2	0	0	0	0
Q886R8	Q886R8	1	1	1	Adenylate kinase	1	1	1	1	0	0	0	0	1	1	1	1	1	0	1	1	1	1	1	1	0	0	0	0	0	0	0	0	1	1	1	1	1	0	1	1	1	1	1	1	0	0	0	0
Q886S3	Q886S3	5	5	5	Lipoprotein, putative	1	5	5	5	0	0	0	0	4	5	4	4	4	5	5	5	4	4	3	4	2	0	0	0	0	0	0	0	4	5	4	4	4	5	5	5	4	4	3	4	2	0	0	0
Q886U6	Q886U6	2	2	2	Homoserine dehydrogenase	1	2	2	2	0	0	0	0	2	2	2	2	2	2	1	2	2	2	2	2	0	0	0	0	0	0	0	0	2	2	2	2	2	2	1	2	2	2	2	2	0	0	0	0
Q886W6	Q886W6	2	2	2	Phosphoribosylformylglycinamidine synthase	1	2	2	2	0	0	0	0	1	2	2	2	1	1	1	1	1	0	0	1	0	0	0	0	0	0	0	0	1	2	2	2	1	1	1	1	1	0	0	1	0	0	0	0
Q887C6	Q887C6	1	1	1	Harpin HrpZ	1	1	1	1	1	1	1	0	1	1	1	1	1	1	1	1	1	1	1	1	1	1	1	1	1	1	1	0	1	1	1	1	1	1	1	1	1	1	1	1	1	1	1	1
Q887G4	Q887G4	2	2	2	Branched-chain-amino-acid aminotransferase	1	2	2	2	0	1	0	0	2	1	2	2	1	1	0	1	2	1	0	2	0	0	0	0	0	1	0	0	2	1	2	2	1	1	0	1	2	1	0	2	0	0	0	0
Q887J1	Q887J1	2	2	2	6-phosphogluconolactonase	1	2	2	2	0	0	0	0	2	2	2	2	2	2	2	2	2	2	1	1	0	0	0	0	0	0	0	0	2	2	2	2	2	2	2	2	2	2	1	1	0	0	0	0
Q887K5	Q887K5	8	8	8	Glyceraldehyde-3-phosphate dehydrogenase	1	8	8	8	0	0	0	0	5	6	6	7	4	6	7	6	7	5	5	5	1	2	0	1	0	0	0	0	5	6	6	7	4	6	7	6	7	5	5	5	1	2	0	1
Q887M0	Q887M0	4	4	4	Probable cytosol aminopeptidase	1	4	4	4	0	0	0	0	2	2	4	3	3	1	2	3	1	3	4	1	0	1	0	0	0	0	0	0	2	2	4	3	3	1	2	3	1	3	4	1	0	1	0	0
Q887N7	Q887N7	10	10	10	Carboxylesterase	1	10	10	10	1	1	2	2	10	10	10	10	10	10	10	10	10	10	9	9	3	1	0	1	1	1	2	2	10	10	10	10	10	10	10	10	10	10	9	9	3	1	0	1
Q887P8	Q887P8	3	3	3	GDP-mannose 6-dehydrogenase	1	3	3	3	0	0	0	0	1	2	2	3	1	1	3	1	1	1	0	1	0	0	0	0	0	0	0	0	1	2	2	3	1	1	3	1	1	1	0	1	0	0	0	0
Q887T1	Q887T1	1	1	1	Ribosomal subunit interface protein, putative	1	1	1	1	0	0	0	0	1	1	1	1	1	1	1	1	1	1	1	1	0	0	0	0	0	0	0	0	1	1	1	1	1	1	1	1	1	1	1	1	0	0	0	0
Q888C7	Q888C7	5	5	5	50S ribosomal protein L25	1	5	5	5	0	0	0	0	3	4	4	5	4	4	4	5	3	4	3	3	0	1	0	1	0	0	0	0	3	4	4	5	4	4	4	5	3	4	3	3	0	1	0	1
Q888F4	Q888F4	3	3	3	Aminotransferase, DegT/DnrJ/EryC1/StrS family	1	3	3	3	0	0	0	0	2	2	3	1	2	1	2	2	2	3	3	2	0	0	0	0	0	0	0	0	2	2	3	1	2	1	2	2	2	3	3	2	0	0	0	0
Q888G3;Q87YP2;Q888M2;Q87ZP5;Q882Z7;Q882Z2;Q888G5;Q882L0;Q87UY3;Q87TW6;Q882U6;Q880Q6;Q883C0;Q87UY2;Q882W1;Q88BA0;Q883A0;Q87YW2;Q87TW5;Q888G0;Q87VK0;Q887G2;Q87WK5;Q87Z51;Q87UE7;Q881K7;Q888L0;Q883U5;Q88AX0;Q884S4;Q886D1;Q87ZE9;Q87WL5;Q87WC7;Q87TV2;Q88AC6;Q87ZZ3;Q87Z54;Q880Z9;Q87ZY1;Q87YU3;Q87YV7;Q880D4	Q888G3;Q87YP2;Q888M2;Q87ZP5;Q882Z7;Q882Z2;Q888G5;Q882L0;Q87UY3;Q87TW6;Q882U6;Q880Q6;Q883C0;Q87UY2;Q882W1;Q88BA0;Q883A0;Q87YW2;Q87TW5;Q888G0;Q87VK0;Q887G2;Q87WK5;Q87Z51;Q87UE7;Q881K7;Q888L0;Q883U5;Q88AX0;Q884S4;Q886D1;Q87ZE9;Q87WL5;Q87WC7;Q87TV2;Q88AC6;Q87ZZ3;Q87Z54;Q880Z9;Q87ZY1;Q87YU3;Q87YV7;Q880D4	2;1;1;1;1;1;1;1;1;1;1;1;1;1;1;1;1;1;1;1;1;1;1;1;1;1;1;1;1;1;1;1;1;1;1;1;1;1;1;1;1;1;1	2;1;1;1;1;1;1;1;1;1;1;1;1;1;1;1;1;1;1;1;1;1;1;1;1;1;1;1;1;1;1;1;1;1;1;1;1;1;1;1;1;1;1	2;1;1;1;1;1;1;1;1;1;1;1;1;1;1;1;1;1;1;1;1;1;1;1;1;1;1;1;1;1;1;1;1;1;1;1;1;1;1;1;1;1;1	Methyl-accepting chemotaxis protein;Methyl-accepting chemotaxis protein;Methyl-accepting chemotaxis protein;Methyl-accepting chemotaxis protein;Methyl-accepting chemotaxis protein;Methyl-accepting chemotaxis protein;Methyl-accepting chemotaxis protein;Meth	43	2	2	2	0	0	0	0	0	1	1	1	1	2	1	1	1	0	0	1	0	1	0	0	0	0	0	0	0	1	1	1	1	2	1	1	1	0	0	1	0	1	0	0
Q888N4	Q888N4	6	6	6	Ketol-acid reductoisomerase (NADP(+))	1	6	6	6	0	0	0	0	5	5	4	5	3	5	3	5	3	6	6	4	0	0	0	0	0	0	0	0	5	5	4	5	3	5	3	5	3	6	6	4	0	0	0	0
Q888S6	Q888S6	1	1	1	Tellurium resistance protein TerZ	1	1	1	1	0	0	0	0	1	1	1	1	1	1	1	1	1	0	1	0	0	0	0	0	0	0	0	0	1	1	1	1	1	1	1	1	1	0	1	0	0	0	0	0
Q888X5	Q888X5	1	1	1	Sugar ABC transporter, periplasmic sugar-binding protein	1	1	1	1	0	0	0	0	1	1	1	1	1	1	1	1	1	1	1	1	0	0	0	0	0	0	0	0	1	1	1	1	1	1	1	1	1	1	1	1	0	0	0	0
Q888X8	Q888X8	4	4	4	Maltose/maltodextrin ABC transporter, ATP-binding protein	1	4	4	4	0	0	0	0	4	4	3	4	4	3	2	3	3	3	3	3	0	0	0	0	0	0	0	0	4	4	3	4	4	3	2	3	3	3	3	3	0	0	0	0
Q888X9	Q888X9	1	1	1	Sucrose-6-phosphate hydrolase	1	1	1	1	0	0	0	0	1	1	1	1	1	1	1	0	1	1	1	1	0	0	0	0	0	0	0	0	1	1	1	1	1	1	1	0	1	1	1	1	0	0	0	0
Q888Z1	Q888Z1	6	6	6	Amidinotransferase family protein	1	6	6	6	0	0	0	0	6	5	5	5	5	2	4	4	4	5	4	1	0	2	0	0	0	0	0	0	6	5	5	5	5	2	4	4	4	5	4	1	0	2	0	0
Q889M1	Q889M1	3	3	3	Aldehyde dehydrogenase family protein	1	3	3	3	0	0	0	0	3	2	3	3	2	2	3	3	2	2	3	2	0	0	0	0	0	0	0	0	3	2	3	3	2	2	3	3	2	2	3	2	0	0	0	0
Q889M7	Q889M7	2	2	2	Inorganic pyrophosphatase 1	1	2	2	2	0	0	0	0	2	2	2	2	2	2	2	2	2	2	2	2	1	2	0	0	0	0	0	0	2	2	2	2	2	2	2	2	2	2	2	2	1	2	0	0
Q889Q6	Q889Q6	1	1	1	6,7-dimethyl-8-ribityllumazine synthase 1	1	1	1	1	0	0	0	0	0	0	0	0	0	0	0	0	0	0	0	0	1	1	0	0	0	0	0	0	0	0	0	0	0	0	0	0	0	0	0	0	1	1	0	0
Q889U5	Q889U5	2	2	2	50S ribosomal protein L17	1	2	2	2	0	0	0	0	1	2	2	1	2	1	2	2	2	1	1	2	1	2	0	1	0	0	0	0	1	2	2	1	2	1	2	2	2	1	1	2	1	2	0	1
Q889U6	Q889U6	6	6	6	DNA-directed RNA polymerase subunit alpha	1	6	6	6	0	1	0	1	4	5	3	2	2	4	4	3	3	2	3	3	0	2	0	2	0	1	0	1	4	5	3	2	2	4	4	3	3	2	3	3	0	2	0	2
Q889U7	Q889U7	4	4	4	30S ribosomal protein S4	1	4	4	4	0	0	0	0	4	4	4	2	4	3	3	3	3	4	4	3	2	2	0	1	0	0	0	0	4	4	4	2	4	3	3	3	3	4	4	3	2	2	0	1
Q889U8	Q889U8	2	2	2	30S ribosomal protein S11	1	2	2	2	0	0	0	0	1	2	2	0	1	1	2	1	0	2	0	2	1	2	0	0	0	0	0	0	1	2	2	0	1	1	2	1	0	2	0	2	1	2	0	0
Q889U9	Q889U9	4	4	4	30S ribosomal protein S13	1	4	4	4	0	0	0	0	3	2	3	3	3	2	3	3	2	3	3	3	2	2	1	0	0	0	0	0	3	2	3	3	3	2	3	3	2	3	3	3	2	2	1	0
Q889V3	Q889V3	1	1	1	50S ribosomal protein L30	1	1	1	1	0	0	0	0	1	1	1	1	1	1	1	1	1	1	1	1	0	1	0	0	0	0	0	0	1	1	1	1	1	1	1	1	1	1	1	1	0	1	0	0
Q889V4	Q889V4	2	2	2	30S ribosomal protein S5	1	2	2	2	0	0	0	0	2	2	2	2	2	2	2	2	1	2	2	2	1	1	0	1	0	0	0	0	2	2	2	2	2	2	2	2	1	2	2	2	1	1	0	1
Q889V5	Q889V5	2	2	2	50S ribosomal protein L18	1	2	2	2	0	0	0	0	1	1	1	2	2	1	1	1	1	1	1	1	0	1	0	0	0	0	0	0	1	1	1	2	2	1	1	1	1	1	1	1	0	1	0	0
Q889V7	Q889V7	3	3	3	30S ribosomal protein S8	1	3	3	3	1	1	1	1	2	2	3	2	2	2	3	2	2	3	3	3	0	1	1	1	1	1	1	1	2	2	3	2	2	2	3	2	2	3	3	3	0	1	1	1
Q889V8	Q889V8	2	2	2	30S ribosomal protein S14	1	2	2	2	0	0	0	0	2	2	2	2	2	1	1	2	1	2	2	2	1	2	0	2	0	0	0	0	2	2	2	2	2	1	1	2	1	2	2	2	1	2	0	2
Q889W1;NbE05067506.1	Q889W1	4;1	4;1	4;1	50S ribosomal protein L14	2	4	4	4	0	0	0	0	3	2	3	3	2	2	2	3	1	2	2	1	2	3	0	2	0	0	0	0	3	2	3	3	2	2	2	3	1	2	2	1	2	3	0	2
Q889W2	Q889W2	2	2	2	30S ribosomal protein S17	1	2	2	2	0	0	0	0	1	2	1	1	1	2	1	1	2	1	1	1	1	1	0	1	0	0	0	0	1	2	1	1	1	2	1	1	2	1	1	1	1	1	0	1
Q889W4	Q889W4	5	5	5	50S ribosomal protein L16	1	5	5	5	0	0	0	0	5	4	4	5	3	4	2	4	4	4	4	5	3	5	1	1	0	0	0	0	5	4	4	5	3	4	2	4	4	4	4	5	3	5	1	1
Q889W6	Q889W6	2	2	2	50S ribosomal protein L22	1	2	2	2	0	0	0	0	2	2	2	2	2	1	1	2	1	1	2	2	2	2	0	0	0	0	0	0	2	2	2	2	2	1	1	2	1	1	2	2	2	2	0	0
Q889W7	Q889W7	1	1	1	30S ribosomal protein S19	1	1	1	1	0	0	0	0	1	1	1	1	1	0	1	1	0	1	1	1	0	1	0	1	0	0	0	0	1	1	1	1	1	0	1	1	0	1	1	1	0	1	0	1
Q889W8	Q889W8	6	6	6	50S ribosomal protein L2	1	6	6	6	0	0	0	0	6	5	6	5	4	3	3	6	5	5	3	6	4	5	0	1	0	0	0	0	6	5	6	5	4	3	3	6	5	5	3	6	4	5	0	1
Q889X1	Q889X1	3	3	3	50S ribosomal protein L3	1	3	3	3	0	0	0	0	2	2	3	3	2	1	2	3	1	3	2	3	1	1	0	0	0	0	0	0	2	2	3	3	2	1	2	3	1	3	2	3	1	1	0	0
Q889X3;NbE03057182.1;NbD049945.1;NbD046815.1;NbD007678.1;NbE44072435.1;NbD020013.1;NbD044987.1;NbD033314.1;NbD027633.1;NbD026020.1	Q889X3	17;1;1;1;1;1;1;1;1;1;1	17;1;1;1;1;1;1;1;1;1;1	17;1;1;1;1;1;1;1;1;1;1	Elongation factor Tu	11	17	17	17	4	2	3	3	17	17	16	17	16	14	16	17	16	15	16	15	7	9	0	4	4	2	3	3	17	17	16	17	16	14	16	17	16	15	16	15	7	9	0	4
Q889X4	Q889X4	17	17	17	Elongation factor G	1	17	17	17	0	0	0	0	15	15	15	17	11	14	15	12	14	10	13	6	1	4	0	1	0	0	0	0	15	15	15	17	11	14	15	12	14	10	13	6	1	4	0	1
Q889X5	Q889X5	2	2	2	30S ribosomal protein S7	1	2	2	2	0	0	0	0	2	0	1	0	1	0	0	1	0	0	1	2	0	1	0	0	0	0	0	0	2	0	1	0	1	0	0	1	0	0	1	2	0	1	0	0
Q889X7	Q889X7	14	14	14	DNA-directed RNA polymerase subunit beta	1	14	14	14	1	0	1	0	10	10	10	11	8	8	10	9	7	9	9	11	0	6	2	0	1	0	1	0	10	10	10	11	8	8	10	9	7	9	9	11	0	6	2	0
Q889X8	Q889X8	9	9	9	DNA-directed RNA polymerase subunit beta	1	9	9	9	0	0	0	0	8	6	9	6	3	5	5	6	6	5	4	4	0	1	0	0	0	0	0	0	8	6	9	6	3	5	5	6	6	5	4	4	0	1	0	0
Q889X9	Q889X9	1	1	1	50S ribosomal protein L7/L12	1	1	1	1	0	0	0	0	0	0	0	0	0	0	0	0	0	0	0	0	1	1	0	0	0	0	0	0	0	0	0	0	0	0	0	0	0	0	0	0	1	1	0	0
Q889Y1	Q889Y1	1	1	1	50S ribosomal protein L1	1	1	1	1	1	1	1	1	1	1	1	1	1	1	1	1	1	1	1	1	1	1	1	1	1	1	1	1	1	1	1	1	1	1	1	1	1	1	1	1	1	1	1	1
Q889Z3	Q889Z3	4	4	4	N-acetyl-gamma-glutamyl-phosphate reductase	1	4	4	4	0	0	0	0	3	4	4	4	1	3	3	3	4	3	3	1	0	0	0	0	0	0	0	0	3	4	4	4	1	3	3	3	4	3	3	1	0	0	0	0
Q88A28	Q88A28	16	16	16	Autotransporting lipase, GDSL family	1	16	16	16	0	0	0	0	15	15	16	16	12	10	11	13	12	12	12	10	0	1	2	0	0	0	0	0	15	15	16	16	12	10	11	13	12	12	12	10	0	1	2	0
Q88A50	Q88A50	6	6	6	AAA_PrkA domain-containing protein	1	6	6	6	0	0	0	0	4	4	4	6	0	3	3	3	2	2	3	1	0	0	0	1	0	0	0	0	4	4	4	6	0	3	3	3	2	2	3	1	0	0	0	1
Q88A58	Q88A58	2	2	2	30S ribosomal protein S21	1	2	2	2	0	0	0	0	2	2	2	2	2	2	2	2	2	2	2	2	0	2	0	2	0	0	0	0	2	2	2	2	2	2	2	2	2	2	2	2	0	2	0	2
Q88A85	Q88A85	4	4	4	Peptidase_S9 domain-containing protein	1	4	4	4	0	0	0	0	3	2	3	2	4	3	3	3	1	2	2	0	0	0	0	0	0	0	0	0	3	2	3	2	4	3	3	3	1	2	2	0	0	0	0	0
Q88AK0	Q88AK0	2	2	2	Fructose-1,6-bisphosphate aldolase	1	2	2	2	0	0	0	0	1	2	2	2	1	1	2	2	2	1	1	1	0	1	0	0	0	0	0	0	1	2	2	2	1	1	2	2	2	1	1	1	0	1	0	0
Q88AK5	Q88AK5	3	3	3	Transketolase	1	3	3	3	0	0	0	0	3	3	3	3	3	2	3	3	2	3	3	1	0	0	0	0	0	0	0	0	3	3	3	3	3	2	3	3	2	3	3	1	0	0	0	0
Q88AK7	Q88AK7	4	4	4	S-adenosylmethionine synthase	1	4	4	4	0	0	0	0	4	2	4	4	3	3	4	3	0	3	4	2	1	0	0	0	0	0	0	0	4	2	4	4	3	3	4	3	0	3	4	2	1	0	0	0
Q88AM8	Q88AM8	5	5	5	GTP-binding protein TypA	1	5	5	5	0	0	0	0	3	5	4	5	2	2	3	4	4	3	3	1	0	0	0	0	0	0	0	0	3	5	4	5	2	2	3	4	4	3	3	1	0	0	0	0
Q88AN0	Q88AN0	11	11	11	Glutamine synthetase	1	11	11	11	0	0	0	0	7	10	8	11	6	4	10	6	10	7	7	8	2	3	0	1	0	0	0	0	7	10	8	11	6	4	10	6	10	7	7	8	2	3	0	1
Q88AT5	Q88AT5	7	7	7	4-aminobutyrate aminotransferase	1	7	7	7	0	0	0	1	6	3	6	6	2	3	3	6	4	6	4	2	0	1	0	0	0	0	0	1	6	3	6	6	2	3	3	6	4	6	4	2	0	1	0	0
Q88AT6	Q88AT6	6	6	6	Succinate-semialdehyde dehydrogenase	1	6	6	6	0	0	0	0	4	6	6	6	5	5	5	5	5	4	5	3	0	1	0	0	0	0	0	0	4	6	6	6	5	5	5	5	5	4	5	3	0	1	0	0
Q88AZ4	Q88AZ4	5	5	5	Phosphoenolpyruvate carboxykinase (ATP)	1	5	5	5	0	0	0	0	4	3	5	5	2	1	2	5	1	4	1	3	0	0	0	0	0	0	0	0	4	3	5	5	2	1	2	5	1	4	1	3	0	0	0	0
Q88B67	Q88B67	1	1	1	Osmotically inducible protein	1	1	1	1	0	0	0	0	1	1	1	1	1	1	1	1	1	1	1	1	0	0	0	0	0	0	0	0	1	1	1	1	1	1	1	1	1	1	1	1	0	0	0	0
Q88B75	Q88B75	2	2	2	Oligopeptidase A	1	2	2	2	0	0	0	0	2	2	2	2	1	0	1	2	1	0	2	0	0	1	0	0	0	0	0	0	2	2	2	2	1	0	1	2	1	0	2	0	0	1	0	0
Q88BC8	Q88BC8	2	2	2	50S ribosomal protein L28	1	2	2	2	0	0	0	0	2	1	2	2	0	0	1	2	0	2	0	1	0	1	0	0	0	0	0	0	2	1	2	2	0	0	1	2	0	2	0	1	0	1	0	0
Q88BD4	Q88BD4	5	5	5	Phosphomannomutase/phosphoglucomutase	1	5	5	5	0	1	1	1	5	5	5	5	5	4	4	5	5	5	4	5	0	0	0	0	0	1	1	1	5	5	5	5	5	4	4	5	5	5	4	5	0	0	0	0
Q88BK0	Q88BK0	4	4	4	DNA gyrase subunit B	1	4	4	4	0	0	0	0	3	4	3	4	3	3	4	3	4	3	3	2	0	1	0	0	0	0	0	0	3	4	3	4	3	3	4	3	4	3	3	2	0	1	0	0
Q88BK2	Q88BK2	1	1	1	Beta sliding clamp	1	1	1	1	0	0	0	0	1	1	1	1	1	0	1	0	1	1	0	0	0	0	0	0	0	0	0	0	1	1	1	1	1	0	1	0	1	1	0	0	0	0	0	0
Q88BN6;Q886X2;Q883P5	Q88BN6;Q886X2;Q883P5	11;9;6	11;9;6	11;9;6	Levansucrase;Levansucrase;Levansucrase	3	11	11	11	0	0	0	0	8	9	9	9	8	9	9	9	8	9	7	8	1	4	0	1	0	0	0	0	8	9	9	9	8	9	9	9	8	9	7	8	1	4	0	1
Q88BN7;Q886X4	Q88BN7	6;1	6;1	6;1	GHL10 domain-containing protein	2	6	6	6	0	0	0	0	4	5	5	6	2	3	3	2	4	3	3	2	1	1	0	0	0	0	0	0	4	5	5	6	2	3	3	2	4	3	3	2	1	1	0	0
Q88BW0	Q88BW0	1	1	1	Major facilitator family transporter	1	1	1	1	0	0	0	0	1	1	1	1	1	1	1	1	1	1	1	1	1	0	0	0	0	0	0	0	1	1	1	1	1	1	1	1	1	1	1	1	1	0	0	0
Q88BW6	Q88BW6	1	1	1	Uncharacterized protein	1	1	1	1	0	0	0	0	1	1	1	1	0	0	1	0	0	1	0	1	0	0	0	0	0	0	0	0	1	1	1	1	0	0	1	0	0	1	0	1	0	0	0	0
REV__NbD019304.1;REV__NbD004172.1	REV__NbD019304.1;REV__NbD004172.1	1;1	1;1	1;1	uncharacterized protein LOC107828533 (XP_016511346.1); uncharacterized protein LOC109231204 (XP_019252332.1)	2	1	1	1	1	1	1	1	1	1	1	1	1	1	1	1	1	1	1	1	1	1	0	1	1	1	1	1	1	1	1	1	1	1	1	1	1	1	1	1	1	1	0	1
REV__NbD004858.1;REV__NbE03058268.1;REV__NbE05064121.1;REV__NbD035469.1	REV__NbD004858.1;REV__NbE03058268.1;REV__NbE05064121.1;REV__NbD035469.1	1;1;1;1	1;1;1;1	1;1;1;1	LOW QUALITY PROTEIN: clustered mitochondria protein-like (XP_016473506.1); LOW QUALITY PROTEIN: clustered mitochondria protein-like (XP_016473506.1); clustered mitochondria protein isoform X1 (XP_009763155.1); clustered mitochondria protein isoform X1	4	1	1	1	1	1	1	1	1	1	1	1	1	1	1	1	1	1	1	1	0	0	0	0	1	1	1	1	1	1	1	1	1	1	1	1	1	1	1	1	0	0	0	0
REV__NbD006668.1	REV__NbD006668.1	1	1	1	uncharacterized protein LOC109220522 (XP_019240529.1)	1	1	1	1	0	0	0	0	0	0	0	0	0	0	0	0	0	0	0	0	1	1	0	0	0	0	0	0	0	0	0	0	0	0	0	0	0	0	0	0	1	1	0	0
REV__NbD007065.1	REV__NbD007065.1	2	2	2	E3 ubiquitin-protein ligase PUB23-like (XP_019223497.1)	1	2	2	2	1	0	1	1	1	1	2	2	1	1	1	1	1	1	1	1	0	0	0	0	1	0	1	1	1	1	2	2	1	1	1	1	1	1	1	1	0	0	0	0
REV__NbD020520.1	REV__NbD020520.1	1	1	1	ras-related protein RABC1 (XP_019250712.1)	1	1	1	1	1	1	1	1	1	1	1	1	1	1	1	1	1	1	1	1	1	1	1	1	1	1	1	1	1	1	1	1	1	1	1	1	1	1	1	1	1	1	1	1
REV__NbE44069010.1;REV__NbD021378.1	REV__NbE44069010.1;REV__NbD021378.1	2;2	2;2	2;2	cingulin-like protein 1 isoform X2 (XP_016458123.1); cingulin-like protein 1 isoform X1 (XP_016458122.1)	2	2	2	2	1	0	2	0	1	2	2	2	2	1	1	1	2	1	1	0	0	0	1	0	1	0	2	0	1	2	2	2	2	1	1	1	2	1	1	0	0	0	1	0
REV__NbD040171.1;REV__NbE03054659.1	REV__NbD040171.1;REV__NbE03054659.1	1;1	1;1	1;1	xanthoxin dehydrogenase-like (XP_016453825.1); xanthoxin dehydrogenase-like (XP_016453825.1)	2	1	1	1	1	1	1	0	1	1	1	1	1	1	1	1	1	0	0	0	1	1	0	0	1	1	1	0	1	1	1	1	1	1	1	1	1	0	0	0	1	1	0	0
REV__NbD045594.1	REV__NbD045594.1	1	1	1	uncharacterized protein LOC109240008 (XP_019262174.1)	1	1	1	1	1	0	0	0	0	1	0	0	0	1	0	1	1	0	0	0	0	0	0	1	1	0	0	0	0	1	0	0	0	1	0	1	1	0	0	0	0	0	0	1
REV__NbD045795.1	REV__NbD045795.1	1	1	1	zinc-metallopeptidase, peroxisomal-like isoform X1 (XP_009783214.1)	1	1	1	1	1	1	1	1	1	1	1	1	1	1	1	1	1	1	1	1	0	1	0	0	1	1	1	1	1	1	1	1	1	1	1	1	1	1	1	1	0	1	0	0
REV__NbE44071537.1	REV__NbE44071537.1	1	1	1	probable glutathione peroxidase 3, mitochondrial (XP_019236224.1)	1	1	1	1	1	1	1	1	1	1	1	1	1	1	1	1	1	1	1	1	1	1	1	1	1	1	1	1	1	1	1	1	1	1	1	1	1	1	1	1	1	1	1	1
REV__Q87Z47	REV__Q87Z47	1	1	1	Sensory box histidine kinase/response regulator	1	1	1	1	1	1	1	1	1	1	1	1	1	0	0	1	1	1	1	1	0	0	1	1	1	1	1	1	1	1	1	1	1	0	0	1	1	1	1	1	0	0	1	1
[truncated: 142 more columns]

## Sheet: ACE_236_mockvsNPC
LFQ intensity 01	LFQ intensity 02	LFQ intensity 03	LFQ intensity 04	LFQ intensity 05	LFQ intensity 06	LFQ intensity 07	LFQ intensity 08	LFQ intensity 17	LFQ intensity 18	LFQ intensity 19	LFQ intensity 20	Student's T-test Significant Mock_NPC	Student's T-test significant	Peptides	Razor + unique peptides	Unique peptides	Sequence coverage [%]	Unique + razor sequence coverage [%]	Unique sequence coverage [%]	Mol. weight [kDa]	Q-value	Score	Intensity	MS/MS count	-Log Student's T-test p-value Mock_NPC	Student's T-test q-value Mock_NPC	Student's T-test Difference Mock_NPC	Student's T-test Test statistic Mock_NPC	Protein IDs	Majority protein IDs	id
Mock	Mock	Mock	Mock	Pst hQ	Pst hQ	Pst hQ	Pst hQ	NPC	NPC	NPC	NPC
21.2676239013672	20.7949523925781	20.9938983917236	21.8576068878174	17.8626003265381	18.410177230835	18.1181697845459	18.1805896759033	16.4111423492432	15.3107347488403	15.2064533233643	15.7061758041382	+	Mock_NPC	5	4	4	43.2	38.6	38.6	19.871	0	85.514	48531000	31	5.35341506442523	3.71593476556446E-05	5.5698938369751	15.5767566730453	NbD000081.1;NbD021878.1	NbD000081.1;NbD021878.1	43
23.5495719909668	23.3912620544434	23.4065246582031	23.4922828674316	20.0163135528564	19.958438873291	19.8127784729004	20.0599937438965	24.7358283996582	23.7891521453857	22.9046478271484	22.350622177124			10	10	10	48.8	48.8	48.8	37.665	0	323.31	189300000	110	0.00952766675445587	0.978300630102619	0.0148477554321289	0.0283523689568262	NbD008120.1;NbD008119.1;NbD000167.1;NbD030941.1	NbD008120.1;NbD008119.1;NbD000167.1	44
25.4129314422607	25.2156009674072	25.3499603271484	25.6758098602295	23.7718296051025	23.7385120391846	23.7925319671631	23.6686058044434	24.0902290344238	22.8682537078857	22.9581203460693	22.3862705230713	+	Mock_NPC	4	4	4	47.2	47.2	47.2	22.705	0	149.75	1116700000	117	3.11299363892212	0.00186228243091447	2.33785724639893	6.260403814941	NbD044739.1;NbD000181.1	NbD044739.1;NbD000181.1	45
25.3029174804688	24.9221611022949	25.0919246673584	24.8499546051025	23.9953308105469	23.8204574584961	24.0969982147217	23.9024219512939	19.9454956054688	16.8360939025879	14.6171970367432	15.712456703186	+	Mock_NPC	16	15	15	40.1	38.5	38.5	81.835	0	323.31	1211300000	340	3.42822524848084	0.000979835460754464	8.26392865180969	7.16513604252912	NbD000355.1	NbD000355.1	48
17.605884552002	17.7177963256836	17.5005931854248	18.0253982543945	17.2732124328613	16.8180332183838	17.7305889129639	17.6520042419434	15.7080135345459	16.2221164703369	15.4976234436035	14.7204828262329	+	Mock_NPC	3	3	2	13.7	13.7	9	39.4	0	54.855	9711400	13	3.21983880273026	0.00149325857971986	2.17535901069641	6.55625850818629	NbE05064349.1;NbD000509.1	NbE05064349.1;NbD000509.1	49
15.4528665542603	15.3617639541626	16.4015254974365	15.0695524215698	17.4406261444092	17.3559532165527	17.2469253540039	17.2118129730225	16.5081748962402	15.9417572021484	16.9626293182373	15.4967317581177			3	3	3	17.7	17.7	17.7	29.212	0	20.468	7303600	14	NaN	NaN	0	NaN	NbD000573.1	NbD000573.1	50
14.4292821884155	15.2769165039063	15.5021839141846	17.1582832336426	22.0077857971191	21.8429145812988	21.7525844573975	21.2754306793213	22.1568431854248	15.4313402175903	21.8252811431885	21.081672668457			3	3	1	38.9	38.9	14.4	17.012	0	81.897	176050000	58	1.44730737211752	0.0512041939054554	-4.53211784362793	-2.69734271699008	NbD000736.1	NbD000736.1	51
24.7788143157959	24.7856140136719	25.1075325012207	24.9709701538086	28.0006160736084	27.9460353851318	27.984245300293	28.0028705596924	23.4436683654785	20.5527172088623	19.8734855651855	19.0937519073486	+	Mock_NPC	28	28	4	56.7	56.7	4.8	68.399	0	323.31	11974000000	685	2.33034969168067	0.008527411330582	4.16982698440552	4.37893465100451	NbD001635.1	NbD001635.1	55
14.9192371368408	16.4501419067383	15.3109169006348	15.8223276138306	17.8585395812988	18.0459098815918	17.9944095611572	16.2300357818604	15.6376676559448	15.8758306503296	16.2856121063232	16.003999710083			5	3	3	16.4	9	9	51.653	0	21.522	9807700	6	NaN	NaN	0	NaN	NbD001674.1;NbD012515.1	NbD001674.1;NbD012515.1	56
18.360803604126	15.6655607223511	17.9904804229736	17.9743804931641	23.4792652130127	23.1677551269531	22.9542388916016	24.1144199371338	19.9774303436279	20.9682483673096	16.0273952484131	20.0149517059326			5	5	5	29.4	29.4	29.4	24.204	0	247.7	416750000	57	0.66934702000875	0.256470893972893	-1.74920010566711	-1.38926191682477	NbD035639.1;NbD001974.1	NbD035639.1;NbD001974.1	57
17.0568027496338	15.3435764312744	15.7896375656128	15.9540729522705	21.9799098968506	22.6136245727539	21.988151550293	22.0665130615234	15.2926368713379	16.0089359283447	15.7916011810303	16.6469097137451			11	11	11	28.6	28.6	28.6	56.846	0	323.31	190130000	67	NaN	NaN	0	NaN	NbD002134.1;NbD026527.1;NbD002133.1	NbD002134.1	59
15.8998794555664	14.7669849395752	16.0736904144287	14.5022706985474	18.4440288543701	18.2534503936768	18.4722709655762	18.8700580596924	16.6732406616211	14.6403102874756	15.5084762573242	15.0756645202637			2	2	2	15.7	15.7	15.7	18.103	0	20.048	10827000	5	NaN	NaN	0	NaN	NbD002217.1;NbD000150.1	NbD002217.1;NbD000150.1	61
16.3021659851074	17.2177848815918	16.3581943511963	14.7324047088623	16.2453861236572	16.3140163421631	16.6642799377441	16.330846786499	15.447850227356	15.4064302444458	16.4441089630127	14.7590379714966			2	2	2	18.7	18.7	18.7	16.075	0	11.688	2484300	4	NaN	NaN	0	NaN	NbE03061602.1;NbD034105.1;NbD002350.1;NbD034452.1	NbE03061602.1;NbD034105.1;NbD002350.1;NbD034452.1	62
19.536039352417	18.8974380493164	19.3144683837891	19.1137523651123	18.8094863891602	18.8502292633057	18.9540424346924	18.9945182800293	14.2205638885498	15.07017993927	14.6469078063965	16.4124736785889	+	Mock_NPC	5	5	3	9.7	9.7	6.7	91.342	0	76.678	30886000	46	3.79795183255822	0.000475534248674615	4.1278932094574	8.36008663323519	NbE05066959.1;NbD046390.1;NbD002740.1	NbE05066959.1;NbD046390.1;NbD002740.1	64
19.2814769744873	18.7858352661133	19.225456237793	18.8886661529541	21.5311241149902	21.2011394500732	21.6125221252441	21.5254001617432	15.5641345977783	14.4326391220093	15.9143390655518	14.1346445083618	+	Mock_NPC	13	7	4	30.8	20.1	12.4	68.303	0	124.74	129810000	68	3.98082696725859	0.000340059352572195	4.03391933441162	9.01154076242047	NbE03059355.1;NbD002878.1	NbE03059355.1;NbD002878.1	68
21.9568462371826	20.7494373321533	22.1282386779785	21.7335548400879	18.8690643310547	18.5446472167969	18.4874629974365	18.7006301879883	15.9950046539307	16.8429012298584	14.4439315795898	14.3076028823853	+	Mock_NPC	10	4	4	34.2	14.7	14.7	45.797	0	120.3	51317000	25	3.99760372267722	0.000333104260960353	6.24465918540955	9.07347020504339	NbD003345.1	NbD003345.1	71
23.8715476989746	23.4140300750732	23.8284225463867	23.6248874664307	20.0504589080811	20.0795269012451	20.8794212341309	20.5929527282715	15.5107860565186	15.9443492889404	15.275182723999	15.5399580001831	+	Mock_NPC	13	13	13	23.9	23.9	23.9	87.023	0	323.31	224990000	136	8.18504667534793	4.74557196308378E-07	8.11715292930603	46.6159450513341	NbD003490.1;NbD000877.1;NbE44072933.1	NbD003490.1	72
15.8777780532837	15.4083690643311	14.6103639602661	15.2884225845337	19.85129737854	19.2422351837158	19.9429206848145	19.5739288330078	15.5990886688232	17.1028213500977	17.1768112182617	15.6269607543945			8	4	3	22.1	13.5	10.8	40.984	0	49.224	27431000	20	NaN	NaN	0	NaN	NbD003975.1;NbD039746.1;NbE03062634.1	NbD003975.1;NbD039746.1	76
18.4719524383545	18.4068202972412	16.9565601348877	18.603931427002	16.677547454834	14.0058078765869	14.6629419326782	14.8835067749023	15.547625541687	15.4969301223755	15.3388233184814	15.7852392196655	+	Mock_NPC	2	2	2	7.7	7.7	7.7	52.564	0	55.542	11302000	9	3.18536442216285	0.00159846107427439	2.56766152381897	6.45963243839979	NbD004022.1	NbD004022.1	77
21.9349918365479	21.8253192901611	22.1533222198486	22.2596874237061	23.0155982971191	23.1023902893066	22.9672622680664	23.13157081604	14.5670337677002	15.9896183013916	17.3542785644531	16.4737205505371	+	Mock_NPC	8	8	7	36.9	36.9	32.1	40.716	0	323.31	373470000	141	4.252172790486	0.000213997572759212	5.94716739654541	10.0607347858695	NbD004236.1;NbE05067706.1;NbD004724.1	NbD004236.1;NbE05067706.1;NbD004724.1	78
21.1839847564697	19.5618991851807	20.8353004455566	20.6002330780029	18.447826385498	18.0489444732666	18.4231643676758	18.2470645904541	16.4330463409424	16.2918395996094	16.2459335327148	15.4885129928589	+	Mock_NPC	6	6	1	27.1	27.1	7	42.801	0	64.968	34978000	36	4.43796293899267	0.000161444322678895	4.43052124977112	10.841224493872	NbE03060872.1;NbD004396.1;NbD033628.1;NbD008367.1	NbE03060872.1;NbD004396.1;NbD033628.1;NbD008367.1	79
23.5713787078857	23.5377731323242	23.3466510772705	23.4905700683594	22.5185737609863	22.0935859680176	22.2626724243164	21.8606014251709	25.6741142272949	23.9994659423828	24.0861835479736	23.1857852935791			5	5	5	43.8	43.8	43.8	21.509	0	104.14	251950000	83	0.695813559180217	0.245352170013329	-0.749794006347656	-1.43438893823192	NbD020273.1;NbD004644.1	NbD020273.1;NbD004644.1	80
15.8533115386963	14.5374851226807	14.7452383041382	16.4447441101074	22.9485816955566	22.6891670227051	23.3375606536865	22.6614265441895	15.4579429626465	16.3783760070801	15.4135856628418	14.6626014709473			3	3	1	38.5	38.5	13.6	17.098	0	129.54	290780000	39	NaN	NaN	0	NaN	NbD004959.1	NbD004959.1	83
21.5485382080078	21.2266445159912	21.6549530029297	21.5785598754883	20.2899646759033	19.8139057159424	20.2758293151855	20.3761291503906	21.0859565734863	22.1236057281494	16.1734867095947	20.068416595459			6	6	2	27.5	27.5	9.2	43.729	0	43.36	62672000	36	0.593396237933422	0.295734782391471	1.63930749893188	1.25828158350977	NbD005008.1	NbD005008.1	85
20.6293430328369	20.1030311584473	20.2834224700928	20.8566570281982	17.0689678192139	16.3045120239258	17.3992443084717	17.413610458374	15.2319850921631	15.2744369506836	15.8943119049072	15.6480484008789	+	Mock_NPC	9	9	9	8.1	8.1	8.1	149.43	0	63.994	29208000	37	6.16743239642686	8.72117850666715E-06	4.9559178352356	21.3951163209716	NbE05066551.1;NbD005386.1	NbE05066551.1;NbD005386.1	87
15.61936378479	15.9804267883301	15.9804782867432	15.0016660690308	16.8850059509277	16.9439792633057	17.0637111663818	17.3346405029297	15.4834871292114	15.7582759857178	15.8296937942505	14.5026292800903			3	3	3	28.9	28.9	28.9	20.037	0	19.288	4244500	5	NaN	NaN	0	NaN	NbD005404.1;NbE03058841.1;NbD009906.1	NbD005404.1;NbE03058841.1;NbD009906.1	89
19.8313007354736	19.2579917907715	19.5814514160156	19.8816184997559	18.9658966064453	19.0843620300293	18.7696571350098	19.4854602813721	14.9141225814819	15.7438249588013	15.4253807067871	16.6319007873535	+	Mock_NPC	6	6	1	12.1	12.1	1.6	79.79	0	71.418	34955000	53	4.28774728761565	0.000204336766420318	3.95928335189819	10.2061088559291	NbD005444.1	NbD005444.1	90
23.5535621643066	23.1825294494629	23.3564910888672	23.23508644104	27.370943069458	26.9851150512695	27.2899112701416	27.2243499755859	22.5278129577637	20.3151760101318	17.9981060028076	17.5113658905029	+	Mock_NPC	27	27	26	51.6	51.6	50.5	83.636	0	323.31	5539200000	468	1.74845245384984	0.0275921109121995	3.74380207061768	3.23285785457574	NbD005613.1;NbE44073930.1	NbD005613.1;NbE44073930.1	92
19.0002250671387	18.8725852966309	19.2629985809326	19.149866104126	18.5149917602539	18.4569969177246	18.2679653167725	18.6563415527344	15.1075553894043	15.6130256652832	16.4718723297119	16.3497409820557	+	Mock_NPC	4	4	1	18.7	18.7	9.7	30.466	0	28.758	25214000	15	4.13193758248424	0.000268143738902597	3.18587017059326	9.58309095179869	NbE05067621.1;NbD005772.1	NbE05067621.1;NbD005772.1	95
26.5734462738037	26.0814781188965	26.291353225708	26.2868137359619	24.2996387481689	24.2071723937988	24.4976539611816	24.5568389892578	20.3419094085693	20.4555320739746	16.1806335449219	17.2560863494873	+	Mock_NPC	21	15	15	51.9	39.3	39.3	80.875	0	323.31	2028300000	355	3.41031156713523	0.00100894069736994	7.74973249435425	7.11106603274059	NbD006086.1	NbD006086.1	99
16.3735408782959	15.3656158447266	13.35036277771	15.5542240142822	20.4511108398438	19.7693824768066	20.5804023742676	18.7975025177002	18.617374420166	20.097770690918	15.0302753448486	18.1490726470947			3	3	3	26	26	26	11.846	0	23.53	54369000	21	1.19088807636356	0.0883428270421547	-2.81268739700317	-2.26129374044093	NbD044918.1;NbD006405.1	NbD044918.1;NbD006405.1	102
16.1368942260742	15.718092918396	16.5285816192627	15.4694395065308	19.8255062103271	19.761661529541	19.7831039428711	20.1454448699951	17.5274391174316	20.4866981506348	15.510498046875	16.8775386810303			4	4	4	25.7	25.7	25.7	16.677	0	29.793	52756000	47	0.747776236945533	0.221394888015504	-1.637291431427	-1.52237791832197	NbD006408.1	NbD006408.1	103
21.1794967651367	21.1318225860596	21.5381526947021	21.2284660339355	21.8215084075928	21.8548698425293	22.4743957519531	22.2714748382568	14.8043756484985	16.7580852508545	14.9357738494873	16.0571117401123	+	Mock_NPC	22	15	15	30.6	24.3	24.3	104.87	0	321.15	291160000	119	4.65615782791539	0.000118053620978239	5.63064789772034	11.8284491270172	NbD006438.1;NbD006439.1	NbD006438.1;NbD006439.1	104
14.621374130249	15.9181604385376	16.3412265777588	16.2380409240723	21.8487339019775	20.9914779663086	21.7452983856201	22.0901317596436	15.7058639526367	16.522611618042	15.3434467315674	16.1102809906006			7	7	2	21.3	21.3	3.1	42.689	0	114.33	120270000	41	NaN	NaN	0	NaN	NbD006528.1	NbD006528.1	105
15.187783241272	15.3859548568726	15.0982751846313	17.053352355957	16.2692546844482	16.2900371551514	16.7041473388672	17.0369243621826	16.9039459228516	15.8207550048828	14.7815933227539	15.7994709014893			2	2	2	7.9	7.9	7.9	39.257	0	14.758	5744200	17	0.0828728082218216	0.837809393721379	-0.145099878311157	-0.229262710346114	NbD042453.1;NbD006739.1;NbE05065912.1;NbD013453.1	NbD042453.1;NbD006739.1;NbE05065912.1;NbD013453.1	106
17.5616760253906	13.7934074401855	17.7938575744629	18.8897953033447	17.1805896759033	17.0272369384766	16.6705188751221	17.0479335784912	15.8164663314819	16.0643520355225	15.5165271759033	15.3260250091553			4	4	4	17.7	17.7	17.7	43.922	0	45.433	8034000	11	0.550965705691598	0.322654099149895	1.3288414478302	1.18393391181294	NbD038781.1;NbD006757.1	NbD038781.1;NbD006757.1	107
24.7685527801514	24.1832122802734	24.2307395935059	24.1674480438232	22.9197978973389	22.7891521453857	22.8630065917969	22.6117134094238	13.8114404678345	14.3786029815674	14.1622362136841	16.6410217285156	+	Mock_NPC	22	9	0	51.4	24.6	0	81.281	0	155.84	589700000	120	5.18511757164027	4.90841103788598E-05	9.58916282653809	14.5807657005856	NbD006810.1	NbD006810.1	108
16.6586303710938	14.6195869445801	15.3828411102295	21.3681564331055	21.0328826904297	20.0944232940674	15.1414108276367	20.7920951843262	22.8993282318115	22.5787906646729	15.3978500366211	22.632719039917			1	1	1	7	7	7	39.332	0.0063492	6.6729	66715000	11	0.812360325799038	0.195049770967812	-3.86986827850342	-1.63085586272779	NbD006846.1;NbD006845.1	NbD006846.1;NbD006845.1	109
15.5439472198486	14.938325881958	16.2515888214111	17.5539741516113	19.7830562591553	19.7888641357422	19.506649017334	19.3724575042725	14.8862934112549	14.7293157577515	15.0923490524292	15.5523090362549			6	6	6	26.8	26.8	26.8	38.791	0	110.61	30073000	22	0.857926093497161	0.176821182136489	1.00689220428467	1.70696594121239	NbD007019.1;NbE03054738.1;NbD000836.1	NbD007019.1;NbE03054738.1	110
21.8679332733154	21.7281246185303	22.0795593261719	22.0614452362061	23.0670375823975	22.971321105957	22.9113922119141	23.0531139373779	15.3972005844116	15.6808586120605	15.4972734451294	14.9110307693481	+	Mock_NPC	15	12	12	36.5	30.7	30.7	72.213	0	323.31	405100000	154	7.48288261217007	1.0244147934136E-06	6.56267476081848	35.5739669285946	NbD007106.1;NbD023156.1	NbD007106.1;NbD023156.1	112
21.3132953643799	20.9132022857666	21.1067409515381	21.0478668212891	21.5262126922607	21.2661933898926	21.5135459899902	21.5387687683105	15.301570892334	14.4026956558228	16.9876461029053	16.6068058013916	+	Mock_NPC	6	6	6	14.7	14.7	14.7	82.847	0	323.31	140220000	76	3.91192687083714	0.000381444698070787	5.27059674263	8.76108114626978	NbD007252.1	NbD007252.1	116
19.4627170562744	19.0984382629395	19.7179298400879	19.7074031829834	18.012580871582	17.1809768676758	18.0359592437744	18.1916179656982	15.5202932357788	18.1831111907959	15.256477355957	14.4853858947754	+	Mock_NPC	6	6	6	19.7	19.7	19.7	40.61	0	37.527	18310000	35	2.36220174036507	0.00802366422378282	3.63530516624451	4.44700242941473	NbD028046.1;NbD007457.1;NbD012011.1;NbD042178.1;NbD005568.1	NbD028046.1;NbD007457.1;NbD012011.1	118
20.2616672515869	19.6924457550049	19.2491512298584	19.9932765960693	17.1832084655762	16.3484344482422	18.2469253540039	18.3312759399414	15.4081287384033	16.3216381072998	14.8716535568237	15.4853029251099	+	Mock_NPC	4	4	3	16.7	16.7	10.4	47.526	0	77.693	16215000	25	4.59916601845675	0.000124691772546201	4.2774543762207	11.5628826169654	NbD017559.1;NbD007757.1;NbE03059012.1;NbE05067527.1;NbE03059840.1;NbD023130.1;NbD013760.1;NbD006956.1	NbD017559.1;NbD007757.1;NbE03059012.1	120
20.8831558227539	21.435884475708	21.6821746826172	21.7247982025146	15.923638343811	14.9377918243408	16.0073375701904	16.1560230255127	14.2396945953369	16.4608020782471	16.5671253204346	14.5416679382324	+	Mock_NPC	3	3	2	14.9	14.9	10.5	40.808	0	24.562	27467000	18	4.04605992172242	0.000311211776322997	5.97918081283569	9.2544553827152	NbD007909.1	NbD007909.1	121
21.6960849761963	21.6792144775391	21.6196155548096	21.8833808898926	21.1020698547363	20.7813282012939	21.3628711700439	21.1325130462646	14.0796298980713	13.4669485092163	15.2853660583496	16.0843524932861	+	Mock_NPC	11	11	11	30.1	30.1	30.1	54.897	0	235.78	142540000	82	4.65353909252578	0.000118053620978239	6.99049973487854	11.8161236128449	NbD008332.1	NbD008332.1	124
18.3001918792725	18.1818504333496	18.7612075805664	19.1697692871094	17.564208984375	16.5968017578125	17.12353515625	17.4909915924072	15.6501808166504	15.9673528671265	16.3237171173096	14.8412799835205	+	Mock_NPC	4	4	4	9.9	9.9	9.9	53.103	0	35.719	10024000	22	3.52881814390997	0.000786727800974396	2.90762209892273	7.47507862630268	NbD046317.1;NbD043835.1;NbD012482.1;NbD009481.1	NbD046317.1;NbD043835.1;NbD012482.1;NbD009481.1	131
20.0769195556641	19.9705657958984	19.4383735656738	20.2664794921875	22.7741851806641	22.7249450683594	22.5820579528809	22.5879955291748	16.8940505981445	14.3518218994141	17.5315074920654	15.7646017074585	+	Mock_NPC	13	13	12	31.3	31.3	29.9	59.339	0	213.46	270310000	140	2.72977203161208	0.00383158616745284	3.80258917808533	5.28120681400922	NbD009568.1;NbD004320.1;NbE03059418.1;NbD004318.1;NbE03054437.1;NbD018031.1;NbD051916.1;NbD016192.1;NbE03058287.1;NbD004282.1;NbD003375.1;NbD052014.1	NbD009568.1;NbD004320.1;NbE03059418.1;NbD004318.1;NbE03054437.1	132
20.1433277130127	20.1679077148438	21.3141250610352	21.2879943847656	23.8306484222412	23.6010494232178	24.2734832763672	24.0621700286865	19.5191059112549	17.9707908630371	17.4031620025635	15.4454889297485	+	Mock_NPC	12	12	12	45	45	45	42.705	0	240.01	884240000	143	1.87943492661666	0.0210039511633962	3.14370179176331	3.47643659051948	NbD009698.1	NbD009698.1	133
27.570728302002	27.6492443084717	27.7796287536621	27.868558883667	28.3861141204834	28.1693992614746	28.0062980651855	28.0960731506348	24.3853492736816	22.960880279541	22.4844627380371	21.9545040130615	+	Mock_NPC	14	14	14	59.6	59.6	59.6	39.489	0	323.31	17219000000	484	3.99633236998359	0.000333104260960353	4.77074098587036	9.06876405608036	NbD009901.1	NbD009901.1	136
20.7798862457275	20.6564807891846	20.1965255737305	20.8093128204346	19.1553859710693	19.1132946014404	18.9543552398682	19.1127338409424	15.7959499359131	15.6946954727173	14.6227941513062	14.49338722229	+	Mock_NPC	8	8	7	24.9	24.9	23.2	48.17	0	100.15	55534000	53	5.19823375833035	4.90841103788598E-05	5.45884466171265	14.6561505672819	NbD009967.1;NbD023535.1;NbE05066236.1	NbD009967.1	137
15.1943330764771	15.2741746902466	15.1548976898193	16.7041168212891	17.1548175811768	17.0005283355713	16.955717086792	17.031665802002	17.9032707214355	15.2391195297241	15.8621845245361	15.5930624008179			2	2	2	11.9	11.9	11.9	18.291	0	12.002	4715700	7	NaN	NaN	0	NaN	NbD046913.1;NbE03060933.1;NbD051257.1;NbD010431.1;NbE44071522.1	NbD046913.1;NbE03060933.1;NbD051257.1;NbD010431.1;NbE44071522.1	139
17.8467750549316	17.9664611816406	17.6595497131348	17.7248077392578	21.1087207794189	21.6547336578369	21.127420425415	20.6744365692139	16.1321716308594	16.3307018280029	13.6634435653687	16.9030532836914	+	Mock_NPC	7	7	5	22.3	22.3	15.8	39.907	0	204.01	106560000	43	1.52691920585513	0.0432206797199929	2.04205584526062	2.83601095313503	NbD010880.1;NbD006111.1	NbD010880.1;NbD006111.1	141
19.9524803161621	20.0051155090332	19.9884300231934	20.0156326293945	19.6061744689941	19.4372367858887	19.6186466217041	19.7412128448486	15.542010307312	15.6027326583862	16.2864646911621	14.9791641235352	+	Mock_NPC	10	6	6	23.4	16.8	16.8	60.867	0	44.177	52990000	31	5.47999971382846	3.00777633539325E-05	4.38782167434692	16.3684684047603	NbD010948.1;NbE03059745.1	NbD010948.1;NbE03059745.1	142
20.7889919281006	21.8115882873535	20.8126850128174	20.1314449310303	21.4124031066895	21.2244682312012	21.4676208496094	21.4749164581299	14.4165725708008	15.2898349761963	15.3699464797974	15.8241701126099	+	Mock_NPC	15	15	15	27.8	27.8	27.8	94.529	0	135.1	132190000	107	4.78626322205654	9.90582772510421E-05	5.66104650497437	12.4560949036261	NbD011308.1;NbD015431.1	NbD011308.1	144
18.9959278106689	14.4016075134277	18.743236541748	19.2541656494141	15.2469053268433	16.2720317840576	15.8400278091431	14.8601531982422	14.9515047073364	15.3947591781616	15.3203077316284	15.6418781280518			3	3	2	4.6	4.6	3.4	97.505	0	19.108	3557400	8	1.13571123552567	0.0990648034129619	2.52162194252014	2.16900250219197	NbD011471.1	NbD011471.1	146
23.4386024475098	23.6476821899414	23.6720638275146	23.6704444885254	22.742094039917	22.8040027618408	22.7523193359375	22.7007484436035	15.1044073104858	14.6160221099854	16.7952651977539	15.9915075302124	+	Mock_NPC	10	10	9	44.7	44.7	42.2	39.207	0	323.31	631100000	146	5.48956301752957	3.00777633539325E-05	7.98039770126343	16.4298264059214	NbD011552.2;NbD011552.1	NbD011552.2;NbD011552.1	147
13.806755065918	16.0284957885742	15.2433261871338	14.3444204330444	16.5266056060791	14.8287982940674	15.9404973983765	15.9314298629761	15.1371469497681	15.7297897338867	15.7814712524414	17.1896381378174			2	2	2	4.6	4.6	4.6	56.682	0	11.08	1875700	3	NaN	NaN	0	NaN	NbD011965.1;NbD007572.1;NbE05067115.1	NbD011965.1;NbD007572.1;NbE05067115.1	150
16.9503726959229	15.8049716949463	17.1005191802979	16.9852638244629	17.6705188751221	17.5134506225586	17.3376922607422	17.7887687683105	14.5433959960938	16.8301906585693	14.7760858535767	16.1322116851807			2	2	2	9	9	9	26.234	0	12.448	9981600	14	0.927363070184515	0.154303917539303	1.13981080055237	1.8225297988245	NbD012335.1;NbE44071746.1;NbD020124.1	NbD012335.1;NbE44071746.1;NbD020124.1	154
15.3870763778687	15.4269714355469	14.2801055908203	16.9008903503418	17.567554473877	17.2897853851318	18.11110496521	18.1484756469727	15.6567668914795	14.562087059021	15.3069553375244	16.0510158538818			4	4	4	9.6	9.6	9.6	83.669	0	24.455	9671300	9	0.0592885720633457	0.880469204111426	0.104554653167725	0.16761697886991	NbD051775.1;NbD012674.1	NbD051775.1;NbD012674.1	156
14.804292678833	15.2105369567871	14.9076900482178	15.5149402618408	20.0895175933838	19.7076225280762	19.8840370178223	20.0373802185059	16.2949237823486	16.9142761230469	17.1963329315186	15.5212545394897			5	5	5	22.4	22.4	22.4	42.86	0	36.476	42844000	23	NaN	NaN	0	NaN	NbD012971.1;NbE05063833.1	NbD012971.1	160
19.8632373809814	19.7483558654785	19.4522571563721	19.2391128540039	20.1318225860596	20.2223472595215	20.433084487915	20.5902137756348	16.2831707000732	15.8490953445435	16.0865268707275	16.3630676269531	+	Mock_NPC	6	5	4	19.9	17.5	15.1	41.367	0	36.847	64092000	48	5.83762721297426	1.45635665446288E-05	3.43027567863464	18.8204329038143	NbD013049.1;NbE44073966.1	NbD013049.1;NbE44073966.1	162
18.4134883880615	18.6357669830322	18.100980758667	18.7966156005859	17.7519226074219	17.4835319519043	18.319637298584	17.9848747253418	14.6926116943359	13.9678087234497	14.9897241592407	15.284143447876	+	Mock_NPC	6	6	6	23	23	23	40.284	0	38.933	31371000	20	4.63443189224934	0.000118053620978239	3.75314092636108	11.7265524152112	NbD013278.1;NbD036037.1	NbD013278.1	163
15.1054172515869	15.3831434249878	15.6078281402588	14.62890625	21.0423336029053	21.2802543640137	20.947208404541	21.1768817901611	13.8905372619629	14.0633726119995	14.4966077804565	14.8502101898193			8	8	8	13.3	13.3	13.3	81.106	0	133.45	73301000	30	NaN	NaN	0	NaN	NbD013458.1	NbD013458.1	165
14.5326251983643	14.8472986221313	14.6600427627563	18.7368106842041	20.6693420410156	20.1363353729248	20.2451629638672	20.7167415618896	15.1929140090942	14.2480812072754	15.0297708511353	16.0831832885742			6	6	6	20.2	20.2	20.2	42.28	0	99.657	63081000	47	0.203124941659042	0.650297758744428	0.555706977844238	0.512774981680187	NbD014213.1	NbD014213.1	170
23.461763381958	23.2773914337158	23.3512420654297	23.1194305419922	16.542049407959	15.9207944869995	16.8873863220215	16.6019020080566	16.6990032196045	15.7100887298584	15.4418182373047	13.8834829330444	+	Mock_NPC	15	14	14	33.1	31.4	31.4	79.373	0	323.31	143300000	117	4.9694470608878	7.30902511843036E-05	7.86885857582092	13.3927796626134	NbD014548.1;NbE03054069.1;NbE03054068.1;NbD006775.1;NbD014549.1;NbD014549.2	NbD014548.1;NbE03054069.1	175
21.8973712921143	21.8014011383057	21.827995300293	21.9930686950684	21.7405300140381	21.6684322357178	21.5273590087891	21.4099197387695	15.4029531478882	15.6904153823853	15.5632858276367	16.2485408782959	+	Mock_NPC	9	9	9	38.4	38.4	38.4	41.835	0	262.47	205350000	128	7.2578073223448	1.50507861214391E-06	6.1536602973938	32.6174419079543	NbD014563.1;NbD001763.1	NbD014563.1	176
31.5563640594482	31.5733051300049	31.5863380432129	31.2317504882813	30.1512203216553	30.052713394165	30.1813926696777	29.9953689575195	27.0707111358643	25.9854183197021	25.7604293823242	25.0803394317627	+	Mock_NPC	46	46	16	63	63	25.9	89.01	0	323.31	103260000000	4497	4.90795354678436	8.16561701919219E-05	5.51271486282349	13.0711999647163	NbD014572.1;NbD000676.1	NbD014572.1	177
16.2953033447266	16.8125286102295	15.6960983276367	15.8029918670654	20.2324542999268	20.3307952880859	20.69140625	20.5278358459473	17.5656127929688	18.4993476867676	15.7593002319336	17.7480621337891			3	3	2	20.7	20.7	15.5	19.001	0	323.31	63596000	55	1.00745566581668	0.129872405186978	-1.2413501739502	-1.95556306971338	NbD014996.1;NbE05067080.1;NbE44071340.1	NbD014996.1;NbE05067080.1;NbE44071340.1	178
14.4783658981323	15.5524568557739	14.2731132507324	16.822868347168	22.6756858825684	22.4102306365967	22.6502704620361	22.3696212768555	21.3048553466797	23.7465286254883	20.8485794067383	21.5480670928955	+	Mock_NPC	6	6	6	26.7	26.7	26.7	41.772	0	120.69	264010000	75	3.55483645620924	0.000750127381404665	-6.58030652999878	-7.55702745571904	NbD015090.1	NbD015090.1	179
25.0739822387695	25.1555309295654	25.081600189209	25.5101146697998	24.6640548706055	24.737325668335	24.6769142150879	24.4782161712646	19.9782695770264	15.4178781509399	14.4836730957031	19.0073070526123	+	Mock_NPC	21	21	21	56.5	56.5	56.5	57.298	0	323.31	2029100000	430	2.99340391964301	0.00232985540448448	7.9835250377655	5.94155711388246	NbD015132.1	NbD015132.1	180
19.8723888397217	20.5830688476563	20.2410945892334	16.3079872131348	18.7530345916748	18.2251510620117	18.786506652832	15.3606405258179	15.5611114501953	13.4750146865845	15.1241054534912	21.4836006164551			3	3	3	10.1	10.1	10.1	41.68	0	17.82	22869000	19	0.682833349936979	0.25139152850596	2.840176820755	1.41228593075252	NbD015153.1;NbD015393.1;NbD041631.1;NbD043824.1;NbD038800.1;NbD021173.1;NbE44069535.1;NbD052248.1;NbD051867.1;NbD039575.1;NbD027927.1;NbD035508.1;NbD024063.1;NbD018538.1;NbD016167.1;NbD010579.1;NbD004199.1;NbD024598.1;NbD018946.1;NbD044964.1;NbE44071789.1;NbD005727.1;NbD052681.1;NbE03055418.1;NbD005853.1;NbD000124.1	NbD015153.1;NbD015393.1;NbD041631.1;NbD043824.1;NbD038800.1;NbD021173.1;NbE44069535.1;NbD052248.1;NbD051867.1;NbD039575.1;NbD027927.1;NbD035508.1;NbD024063.1;NbD018538.1;NbD016167.1;NbD010579.1;NbD004199.1;NbD024598.1;NbD018946.1	181
17.5799045562744	17.853609085083	14.2160186767578	15.2746677398682	20.9490623474121	20.2072906494141	20.3132953643799	20.5086231231689	22.8853549957275	20.2623558044434	14.8385000228882	19.0646858215332			1	1	1	23.6	23.6	23.6	15.335	0	21.715	75822000	61	0.793058591172024	0.201766311239582	-3.03167414665222	-1.59852058527695	NbD052193.1;NbD015289.1	NbD052193.1;NbD015289.1	182
22.6679782867432	21.9537239074707	20.2628154754639	19.3953170776367	18.7565231323242	16.4506950378418	15.4911956787109	15.7021455764771	26.612174987793	25.2756862640381	24.2513313293457	23.3754405975342	+	Mock_NPC	5	5	5	50.2	50.2	50.2	27.692	0	99.641	107290000	64	2.00437860140471	0.0163494806264787	-3.80869960784912	-3.71594800913065	NbD015584.1	NbD015584.1	183
15.4299411773682	18.8465003967285	18.7554149627686	18.817907333374	19.0067596435547	18.6435737609863	18.9553489685059	18.4379463195801	15.2186670303345	14.5682353973389	13.6530475616455	16.6594219207764	+	Mock_NPC	5	4	4	13.3	11.8	11.8	60.873	0	26.642	25395000	25	1.49749273527206	0.0459184067800031	2.93759799003601	2.78453897173116	NbD015987.1	NbD015987.1	186
15.7486591339111	15.638011932373	15.4629678726196	16.1484184265137	17.3399543762207	17.2094345092773	17.1139049530029	17.8076953887939	16.4687080383301	14.9791860580444	16.198694229126	15.4791460037231			3	3	3	13.5	13.5	13.5	44.12	0	17.743	6694900	7	NaN	NaN	0	NaN	NbD033346.1;NbD016339.1	NbD033346.1;NbD016339.1	188
16.5291557312012	17.0901412963867	15.0062160491943	16.5939445495605	20.3895301818848	20.1556091308594	20.627384185791	20.7042140960693	14.9551649093628	17.0450859069824	15.1565532684326	14.521897315979			7	7	1	38.7	38.7	5	26.709	0	82.031	61266000	49	NaN	NaN	0	NaN	NbE03061032.1;NbD016434.1	NbE03061032.1;NbD016434.1	190
20.9432067871094	20.8403053283691	20.8568077087402	21.0969333648682	20.645528793335	20.5053310394287	20.5835266113281	20.4541263580322	16.9636173248291	14.3237352371216	14.8096580505371	16.6056175231934	+	Mock_NPC	8	8	4	21.7	21.7	12.4	60.091	0	76.446	114800000	80	3.7013943209844	0.000555862747783645	5.25865626335144	8.03286534674829	NbE05065489.1;NbD016502.1;NbE44069319.1	NbE05065489.1;NbD016502.1;NbE44069319.1	191
20.2189235687256	19.8489322662354	20.0891304016113	20.7935237884521	19.286901473999	19.3128070831299	19.56223487854	19.92795753479	15.4474792480469	15.9646244049072	15.0548820495605	17.9759483337402	+	Mock_NPC	4	4	4	36.3	36.3	36.3	16.748	0	161.9	51185000	57	3.04406747759309	0.00209537212631684	4.12689399719238	6.07509127855821	NbD016876.1;NbD006507.1	NbD016876.1	194
16.7528419494629	17.170970916748	16.1201667785645	14.8226451873779	22.9663124084473	22.3586387634277	22.803825378418	22.7912998199463	15.2606210708618	14.3261976242065	14.3803834915161	14.9893598556519			23	22	4	65.2	63.7	18.4	65.761	0	323.31	236440000	121	NaN	NaN	0	NaN	NbD017030.1	NbD017030.1	195
17.4047431945801	14.2944459915161	18.2388343811035	17.9999771118164	20.5688533782959	20.7456684112549	20.4971656799316	21.0481338500977	13.8864831924438	16.5961589813232	16.6945190429688	16.3890781402588			7	6	6	28.7	24.8	24.8	52.062	0	177.54	57968000	36	0.42910715244821	0.412522239416086	1.09294033050537	0.963944243465532	NbD017755.1	NbD017755.1	198
24.6598701477051	24.5557289123535	24.0522518157959	23.9524269104004	24.2073211669922	24.2256011962891	23.6614475250244	24.3048686981201	18.7592582702637	17.5879821777344	15.1502475738525	16.8802299499512	+	Mock_NPC	12	12	12	41.5	41.5	41.5	52.896	0	323.31	1045900000	205	4.05740991681144	0.000308073886393404	7.21063995361328	9.29730685249844	NbD017761.1	NbD017761.1	199
15.8478803634644	16.1038799285889	15.7819986343384	17.5138359069824	15.2957334518433	15.2912540435791	15.3818807601929	15.5670948028564	15.492299079895	16.3894939422607	17.1564140319824	14.9491367340088			3	3	3	3.7	3.7	3.7	119.44	0	23.589	2854900	5	0.195652295974683	0.658448393395527	0.315062761306763	0.496348317215795	NbD031349.1;NbE44071010.1;NbD018122.1	NbD031349.1;NbE44071010.1;NbD018122.1	201
15.6318655014038	13.4937438964844	15.8169898986816	15.1779308319092	20.5545921325684	20.6891899108887	20.5373477935791	21.0014762878418	16.2910671234131	15.8086729049683	16.5315608978271	15.8799915313721			4	4	3	16.5	16.5	12.7	35.304	0	70.872	59221000	30	NaN	NaN	0	NaN	NbD018124.1	NbD018124.1	202
17.6982765197754	15.6673994064331	17.2280426025391	17.3876800537109	21.6750831604004	21.2410354614258	21.6538600921631	21.5536079406738	14.3675889968872	15.6130275726318	14.6450939178467	14.9712295532227			11	11	9	39.7	39.7	33.7	40.07	0	104.13	140830000	84	NaN	NaN	0	NaN	NbD018126.1	NbD018126.1	203
16.4568367004395	16.4652194976807	15.6663093566895	15.9300165176392	19.7788753509521	19.3730087280273	19.564395904541	19.6782245635986	15.5130310058594	16.0985431671143	14.7073163986206	15.950626373291			5	3	3	18.4	11.7	11.7	35.961	0	17.472	26233000	10	NaN	NaN	0	NaN	NbD018127.1	NbD018127.1	204
16.3810768127441	14.6980228424072	15.0917310714722	15.1960220336914	17.942892074585	17.3744964599609	18.3630313873291	18.0999546051025	15.6145324707031	14.5119638442993	16.704439163208	14.7492589950562			3	3	3	11.7	11.7	11.7	36.651	0	19.019	7388900	11	NaN	NaN	0	NaN	NbD018194.1	NbD018194.1	206
20.9603500366211	20.8632507324219	20.4001007080078	20.2239971160889	19.7618885040283	19.3059902191162	18.4071521759033	18.0520267486572	26.4812831878662	22.6463851928711	24.5870914459229	23.8285179138184	+	Mock_NPC	1	1	1	23.8	23.8	23.8	11.231	0.0035211	9.4643	102130000	32	2.42359646780245	0.00714763201553492	-3.77389478683472	-4.57999598035477	NbD018238.1	NbD018238.1	207
15.3389463424683	14.3708477020264	16.7314510345459	17.9840965270996	16.7103481292725	16.6524257659912	16.9789123535156	16.7664260864258	15.206392288208	15.1872787475586	16.0157508850098	15.3968896865845			7	3	1	24.2	10	2.5	42.319	0	24.408	6361400	9	0.344529671691516	0.48817490730165	0.654757499694824	0.803478604559932	NbD018500.1;NbD034139.1	NbD018500.1;NbD034139.1	209
20.4731826782227	19.9383335113525	20.3781433105469	20.6267604827881	20.0344276428223	19.9722499847412	20.679256439209	20.1815605163574	22.6528968811035	19.1180686950684	15.5153856277466	15.1812658309937			12	12	2	36	36	7.3	50.186	0	144.83	75905000	61	0.60025387917813	0.292658409410377	2.23720073699951	1.27021113349371	NbE03057227.1;NbD018501.1	NbE03057227.1;NbD018501.1	210
16.0177211761475	15.5668544769287	16.1349067687988	17.4971656799316	14.3233671188354	14.9143686294556	14.648606300354	15.5352754592896	16.9112854003906	16.2751007080078	15.2567043304443	15.1831378936768			2	2	2	16.9	16.9	16.9	16.638	0	13.495	1771300	2	0.279797969334408	0.558347612222226	0.397604942321777	0.674607690327314	NbD018578.1;NbE03054530.1;NbE05064459.1;NbE05063281.1;NbD032154.1;NbD018089.1;NbD017960.1	NbD018578.1;NbE03054530.1;NbE05064459.1;NbE05063281.1;NbD032154.1;NbD018089.1;NbD017960.1	211
15.6171417236328	15.6949529647827	17.0450553894043	17.0118160247803	17.5583667755127	16.5741195678711	16.8462257385254	16.4818458557129	16.3009185791016	15.5967702865601	15.6579627990723	16.1268577575684			3	3	3	4.1	4.1	4.1	110.58	0	49.123	5067400	10	0.434591404166626	0.410989264793003	0.421614170074463	0.974096684916885	NbD018648.1;NbE44070351.1;NbE44072593.1;NbD026130.1	NbD018648.1;NbE44070351.1;NbE44072593.1;NbD026130.1	212
15.6638593673706	16.3225860595703	15.5298461914063	15.1338396072388	18.1314945220947	17.7017116546631	17.9999771118164	17.3253974914551	16.2251071929932	15.1327199935913	15.0782814025879	15.3997001647949			3	2	2	24	19.1	19.1	19.921	0	37.247	9417900	9	NaN	NaN	0	NaN	NbD018815.1	NbD018815.1	214
15.7682504653931	15.8438348770142	15.8923254013062	17.2991390228271	17.7042140960693	17.3053665161133	17.2904148101807	17.7298603057861	16.3052253723145	15.3779001235962	15.0254783630371	15.1779279708862			2	2	2	14.5	14.5	14.5	24.842	0	12.203	5056700	7	NaN	NaN	0	NaN	NbD019353.1	NbD019353.1	219
18.2614154815674	15.608118057251	18.8016452789307	19.0466289520264	18.929084777832	18.4610805511475	19.2215690612793	18.8658351898193	14.7344646453857	17.279483795166	16.00461769104	15.862624168396			6	6	6	26	26	26	40.318	0	94.97	24397000	37	1.07558748356324	0.113071719211664	1.9591543674469	2.06880931630817	NbD042976.1;NbD019416.1	NbD042976.1;NbD019416.1	220
21.6945972442627	21.6184501647949	22.1288356781006	21.9098739624023	21.6774520874023	21.3191509246826	21.50217628479	21.3205852508545	14.5181913375854	17.384859085083	13.7202348709106	14.2382192611694	+	Mock_NPC	13	12	9	26.6	25.2	20	60.812	0	318.36	195500000	113	3.77106516212031	0.000499067871005638	6.872563123703	8.26784240615138	NbD019445.1;NbE44072845.1	NbD019445.1;NbE44072845.1	221
16.8540096282959	14.6970052719116	15.4731254577637	16.245304107666	17.4688949584961	17.5350322723389	17.8711719512939	17.3468952178955	16.2260322570801	14.521372795105	15.0844593048096	15.1084308624268			3	3	3	34	34	34	10.889	0	33.655	6577600	13	NaN	NaN	0	NaN	NbD020037.1	NbD020037.1	224
14.3763828277588	15.6179542541504	16.0591335296631	14.7127742767334	16.8789138793945	16.8700275421143	16.9993171691895	18.0624465942383	15.0747327804565	14.4799098968506	13.9338712692261	15.5865745544434			3	3	3	6.3	6.3	6.3	81.146	0	17.568	5839200	5	NaN	NaN	0	NaN	NbD020158.1	NbD020158.1	225
17.0628681182861	15.212345123291	15.2390260696411	16.9498043060303	15.8748807907104	17.5264987945557	18.3538436889648	18.6299476623535	19.307746887207	17.0028018951416	15.2739639282227	17.4665355682373			2	2	2	29.9	29.9	29.9	14.325	0	20.125	12917000	23	0.546082105841256	0.32290380233726	-1.14675116539001	-1.17531316926898	NbE44072176.1;NbE03057109.1;NbD020170.1	NbE44072176.1;NbE03057109.1;NbD020170.1	226
17.7732677459717	14.5030422210693	18.0455360412598	17.7274684906006	17.8487339019775	17.955774307251	17.8022136688232	17.8547096252441	16.6060657501221	16.2313652038574	15.1852388381958	17.6900062561035			6	6	4	14.4	14.4	10.1	66.619	0	88.74	11647000	17	0.240249952178196	0.604610770122111	0.58415961265564	0.592565091872157	NbE03058635.1;NbD048805.1;NbD031028.1;NbD020434.1;NbE44071750.1;NbD004276.1;NbD039221.1;NbD048169.1;NbD033096.1;NbD021662.1;NbD029427.1	NbE03058635.1;NbD048805.1;NbD031028.1;NbD020434.1;NbE44071750.1;NbD004276.1;NbD039221.1;NbD048169.1;NbD033096.1;NbD021662.1	228
22.1431407928467	22.1400547027588	22.0583438873291	22.3213005065918	22.0786800384521	21.6546897888184	21.9492416381836	21.6113967895508	17.1131229400635	18.3057746887207	16.1939258575439	13.9446315765381	+	Mock_NPC	15	13	13	42.5	36	36	56.296	0	323.31	240780000	167	3.10936955520418	0.00186228243091447	5.77634620666504	6.25055373982753	NbD020626.1;NbE03056328.1;NbE03056329.1;NbE03054293.1;NbD018559.1	NbD020626.1;NbE03056328.1	229
23.0668239593506	23.0158710479736	22.9577674865723	23.1602954864502	24.0146961212158	24.004789352417	23.961727142334	23.8663673400879	16.0941905975342	16.7238788604736	15.077712059021	15.6137456893921	+	Mock_NPC	20	20	15	55.3	55.3	43.3	60.455	0	323.31	846590000	235	6.03519239155842	1.05806049923114E-05	7.17280769348145	20.323982015271	NbD021453.1	NbD021453.1	234
22.522554397583	22.2801971435547	22.5524139404297	22.5843753814697	21.9325428009033	21.6823463439941	21.8887767791748	21.8397274017334	15.6249656677246	16.2833042144775	14.2827711105347	16.7191677093506	+	Mock_NPC	21	18	18	30.6	28.8	28.8	81.74	0	323.31	291790000	179	4.81651379120908	9.50330478702764E-05	6.75733304023743	12.6064150317393	NbD021558.1	NbD021558.1	235
14.7932720184326	16.0208854675293	14.3445606231689	14.2717704772949	19.4887580871582	20.601411819458	20.7458324432373	20.6961688995361	15.2414455413818	15.2034425735474	16.0517406463623	15.4220542907715			8	8	8	17.2	17.2	17.2	83.59	0	62.659	39632000	27	NaN	NaN	0	NaN	NbD021646.1	NbD021646.1	236
20.5765323638916	20.7373561859131	20.417407989502	21.4405040740967	20.086799621582	19.9698638916016	19.6939430236816	19.7186832427979	16.3318729400635	14.2119798660278	16.4680728912354	14.2347841262817	+	Mock_NPC	9	4	4	40.2	21.1	21.1	39.328	0	221.8	72201000	76	3.75214173606301	0.000507576100910687	5.48127269744873	8.20344494610137	NbD021713.1	NbD021713.1	237
16.1611766815186	16.7132301330566	14.8318519592285	16.1443614959717	19.8389511108398	19.0768947601318	19.6736087799072	19.6746273040771	16.7924499511719	15.5479173660278	15.3653507232666	16.5164680480957			3	3	3	19.2	19.2	19.2	35.415	0	17.476	25066000	6	NaN	NaN	0	NaN	NbD021885.1	NbD021885.1	239
21.3414745330811	21.2305793762207	21.5539360046387	21.5088653564453	21.6688232421875	21.493408203125	21.5325984954834	21.6901702880859	16.0224075317383	14.3203229904175	13.7890386581421	16.0708980560303	+	Mock_NPC	13	13	12	39.5	39.5	35.6	58.113	0	192.48	171720000	149	4.42286354020416	0.000161444322678895	6.3580470085144	10.7757932435226	NbD022073.1;NbE05063913.1;NbD041682.1	NbD022073.1	242
12.1154174804688	15.0499858856201	17.1905574798584	17.4904441833496	21.6471099853516	21.1672344207764	21.1206665039063	21.8644981384277	14.1151285171509	15.6837949752808	15.08642578125	13.8686218261719			12	12	12	32.2	32.2	32.2	52.758	0	323.31	105480000	90	0.238917279506724	0.604610770122111	0.77310848236084	0.58975007302524	NbD022504.1;NbD006462.1	NbD022504.1;NbD006462.1	244
15.5710763931274	16.3902282714844	14.3902130126953	15.0793190002441	17.2178821563721	16.9526500701904	16.2151165008545	17.405158996582	14.5441951751709	14.5286703109741	15.2763032913208	14.6503467559814			4	2	2	26.5	12.8	12.8	27.984	0	15.029	3786000	8	NaN	NaN	0	NaN	NbD022948.1	NbD022948.1	247
14.9439649581909	15.1359777450562	16.0185451507568	15.3627700805664	14.7213382720947	14.6847219467163	16.0787334442139	16.0876846313477	22.9137687683105	21.0968055725098	21.0260066986084	16.7712211608887	+	Mock_NPC	2	2	2	13.7	13.7	13.7	25.605	0	15.713	5836800	5	2.0696878502705	0.0143939149769111	-5.08663606643677	-3.84417051201362	NbD023936.1	NbD023936.1	251
18.3305759429932	16.9395198822021	18.3940601348877	18.5447616577148	18.7429084777832	18.1722621917725	18.7576313018799	19.2844181060791	16.7550563812256	15.591251373291	14.0262613296509	15.5575037002563	+	Mock_NPC	6	6	6	35.2	35.2	35.2	35.386	0	76.055	24117000	20	2.05706408037607	0.0147044593438848	2.56971120834351	3.81921690606319	NbD024340.1;NbD024339.1;NbD000290.1;NbD029346.1;NbD007319.1;NbD022216.1	NbD024340.1;NbD024339.1;NbD000290.1	257
19.7080593109131	18.189302444458	18.2311172485352	18.6484985351563	15.9222564697266	16.2589340209961	15.945369720459	17.1402111053467	19.7175121307373	16.2356986999512	15.9201984405518	15.0546054840088			3	3	3	15.7	15.7	15.7	34.752	0	19.185	6455100	15	0.918742315085133	0.154737791602748	1.96224069595337	1.80820075033742	NbD024399.1	NbD024399.1	258
15.4820671081543	16.1643848419189	15.2282886505127	17.3880348205566	17.448148727417	17.1961402893066	15.5814180374146	17.2712078094482	14.7971849441528	16.2420024871826	16.0847663879395	16.3671035766602			13	2	2	26.1	5.5	5.5	87.427	0	30.072	5007100	13	NaN	NaN	0	NaN	NbD024588.1	NbD024588.1	259
19.936466217041	15.2655057907104	20.4170989990234	19.8558654785156	19.9044666290283	19.4874248504639	19.7290954589844	19.7677345275879	17.415563583374	16.3513088226318	14.3020048141479	16.5520172119141			5	5	1	37.4	37.4	12.2	27.136	0	35.976	44485000	37	1.01753987127916	0.12766527182659	2.71351051330566	1.97231327413716	NbD024597.1	NbD024597.1	260
20.2352619171143	19.2210254669189	19.537935256958	19.981616973877	17.6869525909424	18.640718460083	17.7866020202637	17.96262550354	16.4063339233398	16.8504619598389	16.3054389953613	15.4642028808594	+	Mock_NPC	5	5	1	16.2	16.2	3	42.362	0	31.387	19299000	19	4.10889255019917	0.000278121208864095	3.48735046386719	9.49389825595717	NbD024638.1;NbD031585.1;NbE05064187.1	NbD024638.1;NbD031585.1;NbE05064187.1	261
20.4315547943115	20.2190399169922	20.3441867828369	20.0757446289063	18.7046871185303	18.196813583374	18.0600738525391	17.6975784301758	15.8204364776611	17.1093673706055	16.6394824981689	17.3120899200439	+	Mock_NPC	6	5	5	28.4	25.9	25.9	39.666	0	203.08	33953000	35	4.34009356603105	0.000185175611939034	3.54728746414185	10.4234804624421	NbD024694.1	NbD024694.1	262
16.6442642211914	15.7574777603149	13.3958263397217	14.3480539321899	20.2290534973145	20.1687660217285	20.3203639984131	20.0287742614746	16.3132419586182	15.4128150939941	16.4589786529541	17.156644821167			5	5	3	12.5	12.5	7.4	52.004	0	160.2	46377000	33	NaN	NaN	0	NaN	NbD025012.1;NbE03053915.1	NbD025012.1;NbE03053915.1	264
17.7775115966797	14.3569526672363	17.9939117431641	19.5901222229004	16.9737644195557	16.8402118682861	16.9307613372803	16.8342990875244	17.3542556762695	17.0127296447754	14.7826194763184	16.663501739502			5	5	1	7	7	1.2	110.03	0	36.878	11220000	9	0.335653482131732	0.493370120336155	0.976347923278809	0.786156561871247	NbD025146.1;NbE44072113.1	NbD025146.1;NbE44072113.1	265
14.2888994216919	15.5053739547729	15.4794988632202	17.0208778381348	22.7852439880371	22.8526611328125	22.8466682434082	22.8747577667236	16.0657558441162	14.7782535552979	17.1000080108643	13.9543142318726			8	7	7	31.4	27.4	27.4	42.398	0	117.76	246970000	39	NaN	NaN	0	NaN	NbD025421.1	NbD025421.1	269
21.3525638580322	20.7646617889404	21.2173843383789	21.6801586151123	21.2224655151367	21.001407623291	21.3673038482666	21.3728923797607	14.6103801727295	20.2103862762451	16.1062870025635	19.7425956726074			9	9	9	22	22	22	62.477	0	247.79	131440000	81	1.38562624948848	0.0586325541466567	3.58627986907959	2.59111267895056	NbD025467.1;NbD037900.1;NbE03058161.1;NbD051530.1;NbD012642.1	NbD025467.1	270
14.7459344863892	14.2528028488159	13.5990467071533	16.1426086425781	16.1906909942627	18.1682014465332	18.9321174621582	19.2131423950195	15.5833988189697	15.8947191238403	15.3050203323364	15.3748550415039			2	2	2	14.2	14.2	14.2	17.496	0	12.638	14470000	9	NaN	NaN	0	NaN	NbD025509.1	NbD025509.1	271
25.6595153808594	25.653980255127	25.8160438537598	25.5513038635254	23.9337310791016	23.7791652679443	23.9148807525635	24.1487998962402	18.7757778167725	14.311017036438	14.8518667221069	15.8631629943848	+	Mock_NPC	25	25	10	53.5	53.5	23.5	81.27	0	323.31	1382600000	304	4.17508666817827	0.000246898137489973	9.71975469589233	9.75210982921065	NbD025685.1	NbD025685.1	273
16.3365821838379	16.5081043243408	15.7568531036377	14.6035184860229	16.5532093048096	17.1934947967529	16.2559509277344	16.7802066802979	15.7043514251709	15.4047918319702	15.3720788955688	15.0466680526733			2	2	2	9.8	9.8	9.8	28.629	0	12.926	3493400	2	NaN	NaN	0	NaN	NbD025791.1	NbD025791.1	275
15.9603185653687	15.3267040252686	15.1458740234375	14.9814023971558	20.2721881866455	19.7523155212402	20.244930267334	20.222936630249	16.4665241241455	19.1865253448486	14.2514915466309	15.6049365997314			7	7	7	16.3	16.3	16.3	64.434	0	167.99	47635000	36	0.428542900750197	0.412522239416086	-1.02379465103149	-0.962898137462341	NbD026078.1	NbD026078.1	277
13.3736515045166	17.0430183410645	15.6941699981689	15.7512702941895	19.0929279327393	14.2195110321045	20.26051902771	18.4231643676758	16.6026458740234	16.0981063842773	16.1384391784668	14.4346017837524			3	1	1	38.5	13.6	13.6	17.023	0	20.523	26999000	18	NaN	NaN	0	NaN	NbD026331.1	NbD026331.1	278
23.4727115631104	23.2396373748779	23.6233253479004	23.3622550964355	22.2017383575439	22.0408630371094	21.6067523956299	21.8405342102051	15.6347827911377	16.5904693603516	16.9003849029541	14.0300559997559	+	Mock_NPC	10	10	5	42.9	42.9	22.8	37.536	0	233.54	330960000	98	4.63754628834311	0.000118053620978239	7.63555908203125	11.7411090670938	NbD026349.1;NbE05066323.1	NbD026349.1;NbE05066323.1	279
27.8238983154297	27.6513671875	27.7491912841797	27.5948429107666	25.9136047363281	26.0267543792725	25.8937244415283	26.1844806671143	21.8622303009033	21.8784484863281	21.5022258758545	20.4733810424805	+	Mock_NPC	42	12	12	62.2	23.5	23.5	84.316	0	323.31	6795100000	597	5.83276606823302	1.45635665446288E-05	6.27575349807739	18.7848359674082	NbE03057770.1;NbD026399.1	NbE03057770.1;NbD026399.1	281
17.9109935760498	16.2285423278809	15.5912790298462	19.3251171112061	17.4730243682861	17.5325984954834	18.2096252441406	14.9637908935547	16.0762672424316	15.6660976409912	14.3246936798096	16.9169368743896			3	3	3	11	11	11	28.651	0	17.094	14178000	10	0.743540114493476	0.222301868339646	1.51798415184021	1.51523157430185	NbD041253.1;NbD026548.1	NbD041253.1;NbD026548.1	282
26.706750869751	26.1210765838623	26.513988494873	26.1263446807861	27.2642765045166	26.9391002655029	26.678150177002	26.6526679992676	23.1581382751465	20.5965061187744	14.7535953521729	18.0817127227783	+	Mock_NPC	14	14	14	47.4	47.4	47.4	50.441	0	323.31	6296800000	354	2.15288657419212	0.0121674445096646	7.2195520401001	4.01072978046436	NbD026891.1	NbD026891.1	285
14.8805437088013	15.7689075469971	15.0108976364136	17.2590255737305	24.4455642700195	24.2632026672363	24.1433601379395	24.5529766082764	19.1021347045898	15.1207866668701	16.5798263549805	15.4475612640381			8	8	6	39.9	39.9	26.4	28.007	0	256.81	641640000	91	0.337369540025201	0.493370120336155	-0.832733631134033	-0.789513485190174	NbD026977.1	NbD026977.1	287
21.701171875	21.5360660552979	21.4306354522705	21.3465690612793	17.5085067749023	17.4379463195801	16.5840091705322	17.273120880127	15.2094755172729	15.5775470733643	14.9981050491333	15.4215545654297	+	Mock_NPC	5	4	4	18.5	15.9	15.9	51.071	0	247.68	46166000	52	7.9163343274773	5.43246967253472E-07	6.20194005966187	42.0367313838424	NbD027122.1	NbD027122.1	289
22.499698638916	21.8886280059814	21.8628349304199	21.7762756347656	20.6066627502441	20.5599231719971	20.7108707427979	20.9791774749756	14.3940048217773	15.4225645065308	15.514274597168	15.2606658935547	+	Mock_NPC	10	10	10	24	24	24	82.706	0	226.35	156370000	133	6.28987993312823	6.98966848281746E-06	6.85898184776306	22.4360076948318	NbD027134.1	NbD027134.1	290
22.7989902496338	22.6065044403076	23.5647678375244	23.1558704376221	25.4788646697998	25.3069896697998	24.8516235351563	24.9787139892578	15.4416971206665	14.8605012893677	16.1084690093994	15.5402631759644	+	Mock_NPC	15	15	14	60.3	60.3	58.4	41.825	0	323.31	1706800000	256	6.32702911928515	6.84441154630893E-06	7.54380059242249	22.7614901337981	NbD027184.1	NbD027184.1	291
17.2665138244629	15.0393295288086	19.1867179870605	19.787670135498	18.0201435089111	18.282564163208	18.2872619628906	18.2541885375977	16.9893054962158	13.9867935180664	15.5901737213135	16.8385887145996			4	4	4	26.7	26.7	26.7	23.206	0	35.045	19698000	9	0.758730113859719	0.217114251168861	1.96884250640869	1.54083746274112	NbD027500.1;NbD017711.1;NbD017710.1	NbD027500.1;NbD017711.1	293
14.3786106109619	16.0630664825439	15.7450866699219	17.2701320648193	18.9784088134766	18.3256664276123	19.1879749298096	19.1003131866455	15.6505479812622	14.1860589981079	15.3748722076416	15.7230520248413			4	4	4	31.1	31.1	31.1	25.764	0	30.986	20555000	19	NaN	NaN	0	NaN	NbE03060590.1;NbD042548.1;NbD027563.1	NbE03060590.1;NbD042548.1;NbD027563.1	294
16.3506336212158	15.3340520858765	15.3277425765991	14.5745620727539	22.8478546142578	23.1424407958984	23.0103321075439	22.5712413787842	14.8425025939941	16.0712852478027	14.1847877502441	15.4138774871826			10	10	10	62.2	62.2	62.2	20.122	0	275.35	260490000	68	NaN	NaN	0	NaN	NbD031860.1;NbD027868.1;NbE03059519.1;NbD031861.1	NbD031860.1;NbD027868.1;NbE03059519.1;NbD031861.1	295
16.6535453796387	16.1948184967041	17.3146018981934	18.2403717041016	17.1375122070313	16.8073806762695	17.3260612487793	17.3954010009766	15.9169273376465	16.0302200317383	14.5310401916504	14.7553625106812	+	Mock_NPC	2	2	1	9.5	9.5	5.4	25.71	0	14.294	7563200	20	1.64306603722609	0.0344372104218068	1.79244685173035	3.04189199491961	NbD028041.1	NbD028041.1	296
18.0088119506836	17.7789878845215	17.9102916717529	19.7866172790527	16.751989364624	16.4808540344238	14.9897336959839	15.0892858505249	15.802529335022	15.0577239990234	15.0716934204102	14.6989669799805	+	Mock_NPC	5	5	5	4.4	4.4	4.4	177.17	0	33.803	7037800	6	3.04952903329541	0.00209143567481373	3.21344876289368	6.08962049389567	NbD028175.1;NbE05068323.1;NbD048871.1	NbD028175.1;NbE05068323.1;NbD048871.1	298
18.4041595458984	17.5370826721191	19.0709590911865	19.5320091247559	23.8745517730713	23.6227684020996	23.8211402893066	23.8046932220459	16.7152500152588	15.2119235992432	15.2387351989746	17.2866744995117	+	Mock_NPC	22	22	6	43.3	43.3	11.6	82.003	0	323.31	475730000	180	1.99778814874045	0.0164746692332788	2.52290678024292	3.70312774181981	NbD028226.1	NbD028226.1	300
17.3850765228271	16.2876815795898	17.1934089660645	20.7580051422119	20.9078598022461	21.243595123291	20.4693126678467	21.0518550872803	17.2522392272949	14.4554309844971	14.8576202392578	16.1453647613525			8	4	4	38.3	22.3	22.3	40.911	0	40.892	113190000	35	0.977830386459223	0.138203174593213	2.22837924957275	1.90636294741524	NbD028304.1;NbE03057595.1	NbD028304.1;NbE03057595.1	302
21.1124172210693	21.2458591461182	21.20871925354	21.0891952514648	22.6303424835205	22.679708480835	22.5942077636719	22.57936668396	15.3761920928955	14.8435935974121	15.7907543182373	15.4427852630615	+	Mock_NPC	10	10	10	39.2	39.2	39.2	46.553	0	298.36	285430000	116	6.96365591435585	2.3702850605417E-06	5.80071640014648	29.1174444303259	NbD028404.1	NbD028404.1	303
19.2237377166748	19.4607601165771	19.3872814178467	19.8791980743408	15.9867753982544	16.2488536834717	14.4469537734985	16.6521453857422	16.3247318267822	18.388858795166	14.1144037246704	15.3115587234497	+	Mock_NPC	2	2	1	6.8	6.8	3.6	29.553	0	52.174	23732000	28	2.03161956074832	0.0154726833304758	3.45285606384277	3.76916831790912	NbE03054803.1;NbE05063505.1;NbD028519.1	NbE03054803.1;NbE05063505.1;NbD028519.1	304
18.667818069458	18.300817489624	17.1299877166748	18.5441951751709	15.7097692489624	16.01442527771	15.0902366638184	15.4958238601685	16.3434982299805	15.7662677764893	16.2217025756836	16.639705657959	+	Mock_NPC	2	2	2	12.8	12.8	12.8	19.92	0	196.77	4050400	9	2.54210634355596	0.00568797219712568	1.91791105270386	4.84366237691328	NbE03062052.1;NbD028773.1	NbE03062052.1;NbD028773.1	307
14.9085636138916	15.4110326766968	14.9688663482666	15.6863288879395	17.5771789550781	17.4241504669189	17.2920341491699	17.6580867767334	15.0878591537476	14.68141746521	16.7772102355957	13.5734567642212			3	3	3	15.5	15.5	15.5	31.902	0	24.4	8885600	19	NaN	NaN	0	NaN	NbD029086.1;NbE44072731.1	NbD029086.1	310
21.6482086181641	21.1603565216064	21.6682167053223	21.3763408660889	19.8391819000244	19.8543453216553	20.0799179077148	20.2769641876221	22.9167404174805	21.7109127044678	21.2600021362305	21.0699901580811			8	8	8	27.4	27.4	27.4	44.053	0	288.01	87789000	69	0.262497635764844	0.578218040318648	-0.276130676269531	-0.639062335081189	NbD030889.1;NbD029265.1	NbD030889.1;NbD029265.1	311
17.7778968811035	17.8352851867676	17.9365234375	18.3194160461426	21.288501739502	20.8589344024658	21.2269973754883	20.9549655914307	15.3012113571167	16.7799797058105	14.6384887695313	15.2013864517212	+	Mock_NPC	10	10	5	31.4	31.4	16.4	40.358	0	313.75	84255000	61	2.71959495337027	0.00388577600864059	2.4870138168335	5.2568165602207	NbD029561.1	NbD029561.1	312
26.2751178741455	26.2364807128906	26.3532962799072	26.5678443908691	22.6433506011963	22.5228652954102	23.0170440673828	22.5596656799316	15.2559480667114	15.538215637207	15.4476728439331	15.6679964065552	+	Mock_NPC	24	24	23	44.3	44.3	42.9	92.249	0	323.31	1359800000	291	10.052545845614	1.93157087357314E-08	10.8807265758514	95.5395990266895	NbD029635.1;NbD004790.1	NbD029635.1	313
18.0051422119141	18.2195377349854	18.5697441101074	18.2234554290771	18.2776679992676	18.1337547302246	18.259256362915	18.196044921875	18.9994277954102	18.8332176208496	15.1293687820435	14.0462789535522			3	3	3	6.6	6.6	6.6	45.053	0	18.67	16829000	6	0.547930011062275	0.32290380233726	1.50239658355713	1.17857680976881	NbE44072637.1;NbE03056103.1;NbD053060.1;NbD048861.1;NbD042613.1;NbD039606.1;NbD029989.1	NbE44072637.1;NbE03056103.1;NbD053060.1;NbD048861.1;NbD042613.1;NbD039606.1;NbD029989.1	316
22.4923076629639	22.1569061279297	22.7092094421387	23.4031467437744	20.6499195098877	20.7465705871582	20.8464393615723	20.9806423187256	21.7761154174805	19.7179298400879	19.9226531982422	14.1965827941895			9	9	3	54.9	54.9	17.3	29.798	0	323.31	173010000	118	1.20545579536503	0.0862186843790938	3.78707218170166	2.28572856733616	NbD030005.1	NbD030005.1	317
18.9319152832031	17.8425464630127	19.5507278442383	19.0720863342285	18.4911479949951	18.1218681335449	18.4323291778564	18.6827068328857	22.0147132873535	19.9129390716553	14.8200187683105	15.9026336669922			5	5	1	20.6	20.6	5.4	43.857	0	86.995	17925000	24	0.152136222119465	0.724409956173661	0.686742782592773	0.397904134828083	NbD030042.1	NbD030042.1	319
20.97239112854	21.0795269012451	20.7789249420166	21.4471302032471	17.3084812164307	17.7522506713867	17.7944927215576	17.5767345428467	16.6461906433105	14.0537605285645	14.0972843170166	16.4614353179932	+	Mock_NPC	2	2	2	7.2	7.2	7.2	53.972	0	15.045	51514000	29	3.65582314087786	0.000609545685295573	5.75482559204102	7.88227038717118	NbD030181.1;NbD029609.1	NbD030181.1;NbD029609.1	320
15.8470211029053	16.8096141815186	16.4260520935059	19.3880176544189	18.3311004638672	18.3386497497559	18.6017208099365	18.2193946838379	15.8767604827881	15.1293258666992	17.042854309082	16.1357402801514			4	4	4	25.6	25.6	25.6	26.425	0	25.241	20810000	8	0.573127023108114	0.308224861655141	1.07150602340698	1.22288468330628	NbE03054976.1;NbE05065487.1;NbD030358.1;NbD041181.1;NbE44072982.1;NbD048640.1;NbE03060184.1;NbD010926.1	NbE03054976.1;NbE05065487.1;NbD030358.1;NbD041181.1;NbE44072982.1;NbD048640.1;NbE03060184.1;NbD010926.1	322
22.2597732543945	22.2159938812256	22.4050960540771	22.4819774627686	22.2412395477295	21.9072360992432	21.6624050140381	21.7720527648926	16.0824451446533	16.0609378814697	15.5572443008423	16.172046661377	+	Mock_NPC	8	8	4	37.6	37.6	21.5	40.891	0	253.7	267890000	112	7.90448917877443	5.43246967253472E-07	6.37254166603088	41.8455093004708	NbD030443.1;NbE03055800.1	NbD030443.1;NbE03055800.1	323
24.9444046020508	24.0824527740479	22.8967609405518	23.2012596130371	23.0011329650879	23.2677097320557	22.4800548553467	22.5566520690918	14.8881177902222	25.4358386993408	14.9234342575073	25.5571308135986			1	1	1	4.1	4.1	4.1	52.608	0.0065041	6.8889	1246300000	60	0.536194413740829	0.328628156717893	3.58008909225464	1.15781567875789	NbE03062054.1;NbE05064299.1;NbD030792.1	NbE03062054.1;NbE05064299.1;NbD030792.1	325
14.8273611068726	16.6319923400879	15.9942903518677	15.8102588653564	17.4198780059814	17.505485534668	17.5412483215332	17.854284286499	14.8562250137329	16.7636890411377	13.9137086868286	15.6925659179688			3	3	3	7.6	7.6	7.6	81.393	0	43.481	8423700	19	NaN	NaN	0	NaN	NbD030930.1;NbD046652.1	NbD030930.1;NbD046652.1	328
24.0421829223633	23.743143081665	23.455005645752	24.3361320495605	23.3829784393311	23.4646339416504	23.1317596435547	23.3027095794678	15.2024011611938	15.5175809860229	15.4820709228516	15.6228189468384	+	Mock_NPC	16	5	5	51.7	21	21	59.289	0	181.06	855090000	89	7.79821693586809	5.7821360662941E-07	8.43789792060852	40.1681194622791	NbD031168.1	NbD031168.1	329
14.0006618499756	15.2804431915283	16.9983539581299	15.5459508895874	15.2571849822998	16.3866710662842	16.5805530548096	16.8261260986328	16.280834197998	15.6864471435547	15.5444536209106	17.0746688842773			3	2	2	12.7	8.9	8.9	35.048	0	11.052	2432300	3	NaN	NaN	0	NaN	NbD031351.1	NbD031351.1	330
24.9215698242188	24.468677520752	24.4372062683105	24.4565715789795	21.8340663909912	22.0337219238281	22.1958045959473	22.03173828125	14.4860668182373	15.0789699554443	16.9438056945801	14.6125116348267	+	Mock_NPC	29	28	21	37.8	36.2	30	104.92	0	323.31	727930000	229	5.42094835832395	3.30802000010408E-05	9.29066777229309	15.9944468159847	NbD031519.1;NbD031520.1	NbD031519.1;NbD031520.1	332
15.2403020858765	14.5173559188843	14.3111457824707	15.420223236084	17.9548664093018	18.4740142822266	17.7538833618164	18.7899799346924	15.6212472915649	17.0767669677734	15.7022323608398	14.9102230072021			3	1	1	11	4.5	4.5	39.725	0	21.064	16048000	19	0.92086033722413	0.154737791602748	-0.955360651016235	-1.81172158731785	NbD031733.1	NbD031733.1	335
25.9170684814453	25.7032165527344	26.059965133667	26.0805835723877	26.8338832855225	26.8364143371582	26.8269920349121	26.8452949523926	22.7940406799316	21.4521675109863	18.8864650726318	19.374454498291	+	Mock_NPC	13	13	13	57.3	57.3	57.3	38.163	0	323.31	6666900000	409	2.93931806608353	0.0025322304853408	5.31342649459839	5.80144051126708	NbD032055.1;NbD000852.1	NbD032055.1;NbD000852.1	336
19.5518550872803	19.1926784515381	19.6072769165039	19.8735771179199	17.6162624359131	18.1640815734863	18.1321983337402	18.2571392059326	15.1812696456909	13.4388952255249	15.3542490005493	14.3598213195801	+	Mock_NPC	4	4	2	12.7	12.7	7	42.708	0	45.196	23741000	35	4.42701833860634	0.000161444322678895	4.97278809547424	10.7937613934303	NbE03053768.1;NbD032306.1;NbD032270.1;NbD006132.1	NbE03053768.1;NbD032306.1;NbD032270.1;NbD006132.1	337
19.28737449646	18.663516998291	18.8391666412354	19.7897720336914	16.9565124511719	16.4089107513428	16.8833351135254	17.2577381134033	15.9337129592896	17.7912082672119	14.6205682754517	16.0803108215332	+	Mock_NPC	5	5	5	15.7	15.7	15.7	53.412	0	50.919	11304000	26	2.31967382712824	0.00862973175032968	3.03850746154785	4.35625972497841	NbD032556.1;NbD053274.1	NbD032556.1;NbD053274.1	340
15.910177230835	16.5332889556885	16.4941387176514	15.7150964736938	18.0167217254639	18.2876682281494	18.0700168609619	18.7866973876953	15.0174016952515	16.56689453125	16.8668384552002	16.0238838195801			3	3	3	14.1	14.1	14.1	33.23	0	19.01	13519000	16	NaN	NaN	0	NaN	NbE03054460.1;NbD032576.1;NbD045955.1;NbD037221.1	NbE03054460.1;NbD032576.1;NbD045955.1	341
15.1750516891479	15.8613882064819	19.0584354400635	20.6862850189209	19.6193103790283	16.4820251464844	19.3137378692627	20.3364715576172	16.1747856140137	13.9300737380981	15.9290189743042	17.2007217407227			3	3	3	13.7	13.7	13.7	41.26	0	20.543	84314000	10	0.60497895456895	0.29104798360522	1.8866400718689	1.27841785651999	NbD032580.1	NbD032580.1	342
15.4207973480225	15.873423576355	15.4624605178833	14.9611587524414	20.5654182434082	20.2813873291016	20.5418910980225	20.517204284668	13.9044923782349	14.7817945480347	15.7583723068237	15.8804378509521			11	11	10	35	35	31.2	52.976	0	175.91	58789000	55	NaN	NaN	0	NaN	NbD032829.1;NbE03059168.1;NbD008674.1	NbD032829.1;NbE03059168.1;NbD008674.1	343
18.2709331512451	17.9326648712158	16.3959560394287	17.5218296051025	15.0189437866211	15.7499847412109	15.39719581604	15.871711730957	14.7372894287109	15.3657531738281	16.0357704162598	16.3774070739746	+	Mock_NPC	3	3	0	13	13	0	37.974	0	21.494	6452600	10	1.87995714595519	0.0210039511633962	1.90129089355469	3.47742257899155	NbD042270.1;NbD032982.1	NbD042270.1;NbD032982.1	344
17.855562210083	16.1066627502441	15.6789608001709	14.9282817840576	17.6727981567383	18.1545715332031	17.7892150878906	17.9625110626221	15.419921875	16.7314548492432	15.4520969390869	13.4772644042969			3	3	3	12.2	12.2	12.2	47.836	0	57.413	13369000	19	0.423737294282393	0.415005649718031	0.872182369232178	0.953976696963414	NbD033120.1;NbD037657.1;NbD042442.1	NbD033120.1;NbD037657.1	346
21.3953475952148	20.7695922851563	21.501350402832	21.2591419219971	21.3752288818359	21.1818027496338	21.1348323822021	21.2544765472412	15.9845218658447	15.6036338806152	15.6209440231323	16.5295162200928	+	Mock_NPC	14	9	9	31.7	24.3	24.3	70.931	0	273.8	153280000	88	5.93931310230675	1.25346841670219E-05	5.29670405387878	19.5802563202864	NbD033830.1	NbD033830.1	348
20.004566192627	20.0969982147217	15.8416519165039	14.9310865402222	20.1697444915771	20.1551151275635	20.360782623291	20.3895301818848	22.1789493560791	21.1424560546875	16.9804096221924	21.321741104126			6	6	2	38.8	38.8	15.7	28.552	0	119.56	71412000	51	0.735454226668538	0.225207196675363	-2.68731331825256	-1.5015783927484	NbD034492.1	NbD034492.1	351
15.5507202148438	15.01953125	16.316499710083	16.4025058746338	19.2172660827637	19.0492897033691	19.3512153625488	19.4361991882324	14.6950235366821	16.0024127960205	15.7774477005005	14.7303991317749			5	5	5	17.3	17.3	17.3	43.349	0	39.272	22614000	23	NaN	NaN	0	NaN	NbD050008.1;NbD034838.1	NbD050008.1;NbD034838.1	352
25.6632137298584	25.3443508148193	25.4165439605713	25.757251739502	22.1887302398682	22.2294635772705	22.3442420959473	21.9532623291016	14.0906057357788	16.0647354125977	15.7849044799805	15.2391328811646	+	Mock_NPC	19	15	14	57.4	48	46	56.568	0	323.31	954040000	247	6.34396403086276	6.84441154630893E-06	10.2504954338074	22.9113963328016	NbD034870.1	NbD034870.1	353
17.6150398254395	16.0127639770508	17.9191665649414	17.379919052124	19.323314666748	19.032169342041	19.2578983306885	19.6360340118408	15.3325815200806	15.5263729095459	16.1541862487793	14.685338973999	+	Mock_NPC	6	6	1	19.4	19.4	3.5	52.494	0	87.207	29615000	53	1.88442828014483	0.0210039511633962	1.80710244178772	3.48586942702177	NbD034914.1	NbD034914.1	354
26.6051254272461	26.4414234161377	26.2605495452881	26.2703132629395	24.198429107666	24.814847946167	24.8614540100098	24.7824172973633	21.4226512908936	20.6871395111084	15.8936138153076	20.2575302124023	+	Mock_NPC	17	6	6	31.7	13.2	13.2	56.207	0	323.31	2601700000	154	2.80480890415647	0.00335002013772229	6.82911920547485	5.46348918972451	NbD035156.1	NbD035156.1	355
14.5886716842651	15.2977495193481	16.472936630249	15.7427740097046	19.1620922088623	18.3452930450439	18.8020553588867	16.1138019561768	15.3973140716553	17.0591907501221	13.1312618255615	15.8518886566162			22	3	3	53.8	8.9	8.9	65.708	0	20.554	11774000	7	NaN	NaN	0	NaN	NbD035904.1	NbD035904.1	362
13.4348802566528	16.5528526306152	15.1523294448853	15.2245445251465	17.2050495147705	16.6712093353271	17.1208057403564	17.6028442382813	15.1511211395264	14.2884960174561	15.3955841064453	16.8959636688232			3	3	3	8	8	8	58.279	0	17.091	5007800	6	NaN	NaN	0	NaN	NbD036107.1;NbD036105.1	NbD036107.1	363
23.9054546356201	24.8416767120361	24.5087547302246	22.9594841003418	25.2018737792969	25.2084369659424	25.0374145507813	25.140007019043	20.2526893615723	19.1424560546875	14.3169298171997	16.4494953155518	+	Mock_NPC	19	19	3	50.7	50.7	10.4	56.498	0	323.31	2539200000	323	2.45519248311279	0.00670438829452479	6.51344990730286	4.64938172659217	NbD036333.1;NbD036334.1	NbD036333.1;NbD036334.1	365
19.7546977996826	19.5007877349854	19.5594367980957	19.388858795166	18.0886116027832	17.0016288757324	18.2670059204102	18.42746925354	16.1433429718018	15.2366409301758	16.7746181488037	15.3948822021484	+	Mock_NPC	3	3	3	13.2	13.2	13.2	35.944	0	29.694	19994000	27	4.25383003113494	0.000213997572759212	3.66357421875	10.0674652797365	NbD036389.1;NbD044058.1	NbD036389.1;NbD044058.1	367
17.2099094390869	17.1958522796631	17.3223686218262	19.1023902893066	14.4634246826172	15.9302577972412	14.9459962844849	14.5466108322144	15.796802520752	15.9129543304443	15.0381927490234	15.5435152053833	+	Mock_NPC	3	2	2	3.1	1.9	1.9	97.247	0	11.085	3074100	3	2.25974603460596	0.00974552741565184	2.13476395606995	4.23024952519725	NbE03058218.1;NbD036439.1	NbE03058218.1;NbD036439.1	368
23.2870082855225	23.0244522094727	23.2689933776855	23.566858291626	21.4544277191162	21.5759792327881	21.9040775299072	21.4520168304443	15.2167644500732	14.5453653335571	20.1542491912842	15.6431760787964	+	Mock_NPC	15	14	10	24.2	23	18.7	85.935	0	232.43	310740000	146	2.77442652817656	0.00355789183457081	6.89693927764893	5.38915862651543	NbD036475.1;NbE03057327.1;NbD005614.1	NbD036475.1;NbE03057327.1	369
16.8660469055176	16.7339687347412	18.3807239532471	18.0401935577393	25.049388885498	24.8280830383301	25.1391487121582	25.0167388916016	17.8043575286865	17.658016204834	19.4038486480713	14.7979974746704			16	16	16	55.9	55.9	55.9	37.893	0	323.31	1557900000	218	0.0293342465952232	0.938993342605746	0.0891783237457275	0.0854469159989404	NbD036596.1	NbD036596.1	371
20.4109020233154	20.0969982147217	20.2420253753662	20.471794128418	20.1318225860596	19.793586730957	19.9997577667236	19.6762294769287	13.1464586257935	15.8428030014038	16.9846324920654	15.2993860244751	+	Mock_NPC	5	5	5	25.7	25.7	25.7	38.813	0	323.31	67313000	79	3.07731283510128	0.00198315121863943	4.98710989952087	6.1639424855712	NbD036625.1	NbD036625.1	372
15.8218851089478	16.6343002319336	15.6469440460205	13.8836345672607	19.4181900024414	19.3428211212158	19.8283138275146	19.6336231231689	15.9373569488525	15.4463176727295	17.4556427001953	15.8356695175171			9	4	4	29.3	14.2	14.2	40.252	0	30.679	27992000	21	NaN	NaN	0	NaN	NbD036722.1;NbE03055728.1	NbD036722.1;NbE03055728.1	374
18.6752815246582	13.9521427154541	16.08376121521	19.2525959014893	21.5104598999023	21.4534740447998	21.5720500946045	21.4042129516602	15.088207244873	15.0875177383423	13.3434028625488	16.867956161499			13	13	13	31.1	31.1	31.1	83.837	0	121.75	111050000	77	0.636704755506662	0.273485254270914	1.89417433738708	1.33326146795424	NbD036995.1;NbE03056473.1	NbD036995.1;NbE03056473.1	375
23.9249706268311	24.0355701446533	23.9922218322754	24.3429946899414	21.1225624084473	20.8401508331299	21.0489311218262	21.2775325775146	15.3439931869507	15.1097202301025	15.6336688995361	15.6869411468506	+	Mock_NPC	22	22	22	48.5	48.5	48.5	73.935	0	323.31	413060000	240	8.5135621063846	3.34090703921339E-07	8.63035845756531	52.8936973320276	NbD037488.1	NbD037488.1	377
20.4656295776367	20.0962257385254	20.0239105224609	19.9186267852783	19.1069965362549	19.1539783477783	19.4465751647949	19.3709259033203	14.7265625	14.8558263778687	16.1943397521973	14.8516292572021	+	Mock_NPC	18	3	3	40.3	8.5	8.5	68.834	0	61.754	45679000	16	4.99806790643664	7.06361293759118E-05	4.96900868415833	13.544983060878	NbD037681.1	NbD037681.1	378
23.1791172027588	22.3831348419189	23.0508575439453	23.3098030090332	20.0129089355469	20.3640995025635	20.4184379577637	20.5297431945801	16.7474346160889	14.2462310791016	14.73655128479	15.858715057373	+	Mock_NPC	10	10	4	34.3	34.3	14.7	45.551	0	323.31	160810000	90	4.82686057775046	9.50330478702764E-05	7.58349514007568	12.6582185292569	NbD037867.1	NbD037867.1	379
21.0340919494629	21.6277408599854	20.6402416229248	18.9044227600098	22.1966152191162	22.197546005249	21.5315532684326	22.2541885375977	24.5147876739502	23.9412746429443	24.5876636505127	22.7161769866943	+	Mock_NPC	9	9	3	48.3	48.3	23.4	28.516	0	314.29	253600000	104	2.45748151048014	0.00670438829452479	-3.38835144042969	-4.6544338169409	NbD037884.1	NbD037884.1	380
14.9422645568848	14.2355690002441	16.4358596801758	15.21435546875	20.5874691009521	20.1370868682861	20.9579429626465	20.7265033721924	16.810094833374	14.4925842285156	15.4893856048584	15.223240852356			9	9	9	40.2	40.2	40.2	45.144	0	323.31	62364000	72	NaN	NaN	0	NaN	NbD037995.1	NbD037995.1	381
29.5778026580811	29.3990116119385	29.4412250518799	29.4881324768066	28.5285778045654	28.2315540313721	28.3889503479004	28.3804702758789	25.11354637146	23.9256057739258	22.7102603912354	23.2515182495117	+	Mock_NPC	31	31	28	48.7	48.7	46.9	81.327	0	323.31	28264000000	917	4.47990978300712	0.000153620386226111	5.72631025314331	11.0249099391951	NbD038072.1;NbD019186.1;NbD013006.1	NbD038072.1	382
21.1702327728271	21.395191192627	21.8757514953613	21.8459033966064	22.8094692230225	22.864933013916	23.0280666351318	22.9925155639648	19.9821739196777	16.1029987335205	17.7154121398926	17.6557140350342	+	Mock_NPC	10	10	8	36.6	36.6	31.3	41.813	0	202.68	332350000	115	2.4039765552103	0.00735011402741967	3.70769500732422	4.53723489384164	NbD038119.1	NbD038119.1	383
21.5636501312256	20.8821868896484	21.4948234558105	21.3000583648682	21.3371257781982	20.928825378418	21.4542770385742	21.5335025787354	17.525505065918	16.7250022888184	15.0117311477661	15.054780960083	+	Mock_NPC	13	13	13	26.6	26.6	26.6	79.493	0	308.51	146720000	102	3.72756643025529	0.000530150698778987	5.23092484474182	8.12045614638709	NbD038132.1;NbD004606.1;NbD038139.1;NbD038133.1;NbD047540.1	NbD038132.1	384
15.1662263870239	18.3580589294434	19.1203746795654	19.175407409668	21.8088417053223	21.8763523101807	21.862419128418	22.4237804412842	13.7544136047363	14.9498405456543	15.3193483352661	15.4550638198853	+	Mock_NPC	16	16	5	33.7	33.7	13.1	87.39	0	309.64	173920000	85	1.62698158507362	0.0354900741147635	3.08535027503967	3.01310732196811	NbD038376.1	NbD038376.1	386
15.9837503433228	15.368914604187	16.8465270996094	16.261266708374	19.3884582519531	19.5672588348389	19.7642726898193	19.5102272033691	14.6911859512329	14.1889019012451	16.8274536132813	14.2852563858032			6	6	6	24.4	24.4	24.4	35.829	0	48.524	26985000	14	NaN	NaN	0	NaN	NbD038406.1	NbD038406.1	389
22.386323928833	22.4272117614746	22.480375289917	22.1877937316895	26.646089553833	26.753662109375	26.7579898834229	26.8391799926758	22.5739459991455	19.8898696899414	15.6232776641846	16.1262340545654			15	15	14	52.5	52.5	48.5	44.649	0	323.31	3948000000	278	1.22601500391304	0.0830456505084424	3.81709432601929	2.32026797872672	NbD038608.1	NbD038608.1	390
15.4142179489136	15.4238796234131	14.9356994628906	17.0556354522705	19.5332469940186	16.1540908813477	19.937614440918	19.8266696929932	14.9173154830933	15.4600706100464	16.5022010803223	15.0124464035034			17	1	1	45.1	3.1	3.1	54.525	0.0050167	7.2856	52912000	14	NaN	NaN	0	NaN	NbD038993.1	NbD038993.1	391
16.0257148742676	14.9653348922729	13.5561389923096	16.0520572662354	15.6137027740479	15.6096982955933	15.7807130813599	15.5541095733643	14.3920097351074	15.2815532684326	15.7421455383301	15.52552318573			2	2	2	6.8	6.8	6.8	51.878	0	12.194	1632500	5	NaN	NaN	0	NaN	NbD039416.1	NbD039416.1	394
19.695405960083	19.0470809936523	19.4524593353271	19.3339424133301	18.9327220916748	18.3424739837646	18.8789730072021	19.0044555664063	16.4882869720459	15.4664239883423	15.2483224868774	15.3055715560913	+	Mock_NPC	8	8	2	22.5	22.5	4	41.716	0	141.83	27672000	47	4.63290872558739	0.000118053620978239	3.75507092475891	11.7194392457911	NbD039485.1	NbD039485.1	396
18.44899559021	15.9731397628784	18.2721195220947	18.7658748626709	19.2015113830566	19.2661819458008	18.7146148681641	18.4513721466064	15.0158748626709	14.9789361953735	16.3155269622803	16.2748355865479	+	Mock_NPC	4	3	3	13.5	11.6	11.6	40.847	0	42.656	26726000	20	1.61714740422916	0.036054230722217	2.21873903274536	2.99555300064043	NbD039678.1;NbE03054264.1;NbD037128.1	NbD039678.1;NbE03054264.1;NbD037128.1	398
14.637092590332	13.5901279449463	14.7693929672241	15.6530628204346	16.4336433410645	17.9723072052002	17.6500415802002	17.8497104644775	15.938666343689	15.233118057251	15.4233179092407	14.5410509109497			4	3	3	13.2	11.7	11.7	66.122	0	20.461	6829400	8	NaN	NaN	0	NaN	NbD039749.1	NbD039749.1	399
20.5046520233154	20.3508911132813	20.8578720092773	21.5831604003906	20.3991603851318	20.5884761810303	20.5565586090088	21.2844409942627	18.8052711486816	16.3493328094482	15.2187423706055	15.2249689102173	+	Mock_NPC	3	3	3	27.3	27.3	27.3	13.061	0	20.358	89127000	46	2.60235563733853	0.0049965974078052	4.424565076828	4.98137550174629	NbD040181.1;NbD046010.1	NbD040181.1;NbD046010.1	401
17.1620616912842	16.1007747650146	14.9861640930176	16.6230506896973	18.4795112609863	18.1354579925537	18.2746238708496	18.6749362945557	16.5567207336426	15.1746740341187	15.1620903015137	16.7056121826172			3	3	3	17.2	17.2	17.2	24.988	0	39.354	13651000	21	NaN	NaN	0	NaN	NbD040390.1	NbD040390.1	403
17.3223686218262	15.7787246704102	14.7376909255981	15.8115196228027	19.3157958984375	19.362174987793	19.2951545715332	19.5873241424561	15.5497713088989	17.4270305633545	15.7554416656494	15.970929145813			5	3	3	14	8	8	44.203	0	26.806	24018000	16	0.147141014128224	0.729349813162364	-0.263217210769653	-0.386271838813783	NbD040416.1	NbD040416.1	404
13.6024465560913	17.4956836700439	18.2900104522705	17.7218074798584	18.1500644683838	18.256217956543	17.9267711639404	18.4672241210938	15.1156091690063	15.518253326416	16.3374195098877	16.2429180145264			4	4	4	10.6	10.6	10.6	48.137	0	143.52	14835000	27	0.382623383203858	0.449404123517725	0.973937034606934	0.876719123549264	NbE44070796.1;NbD040581.1	NbE44070796.1;NbD040581.1	405
21.086669921875	20.9195442199707	20.9774303436279	20.965784072876	17.4095573425293	17.0623416900635	17.6167640686035	17.8467140197754	16.7264423370361	16.5490913391113	15.196946144104	14.9803037643433	+	Mock_NPC	9	9	9	31.9	31.9	31.9	48.124	0	117.24	49276000	40	4.54841874045052	0.000134054044500477	5.12416124343872	11.3310678768719	NbD040666.1	NbD040666.1	406
26.6034278869629	26.6224040985107	26.3288917541504	26.4791717529297	24.9681606292725	25.2653141021729	25.0577564239502	25.3796443939209	19.5942668914795	18.4275913238525	18.1936893463135	16.2923526763916	+	Mock_NPC	14	14	11	55.4	55.4	46	40.213	0	323.31	3056700000	302	4.73283247083014	0.000108998946074105	8.38149881362915	12.1946736159121	NbD040693.1;NbE03058493.1;NbD048220.1	NbD040693.1;NbE03058493.1	408
18.8975563049316	18.5416259765625	18.8112735748291	18.352897644043	21.2135925292969	21.2412109375	21.1087207794189	21.493896484375	13.7834091186523	16.0398731231689	17.1154804229736	15.0191450119019	+	Mock_NPC	9	7	7	37.7	30.5	30.5	39.768	0	154.13	106860000	61	2.32845803531914	0.008527411330582	3.16136145591736	4.37491181341743	NbD040694.1	NbD040694.1	409
20.2110996246338	20.4070682525635	20.3886909484863	20.3911056518555	22.1114292144775	21.8245811462402	21.9536514282227	21.5003299713135	15.2680835723877	15.6080617904663	16.715991973877	17.4154205322266	+	Mock_NPC	16	11	11	52.9	40.9	40.9	60.522	0	323.31	181820000	87	3.75888956452125	0.00050641395602411	4.09760165214539	8.22635859437501	NbD040809.1	NbD040809.1	410
17.7374725341797	16.7896137237549	18.0511245727539	18.217077255249	20.2896270751953	20.0179443359375	20.1179428100586	19.7089862823486	15.6306381225586	16.2030467987061	15.1409339904785	17.0326251983643	+	Mock_NPC	6	6	6	14	14	14	58.103	0	50.431	45249000	33	1.77671416198591	0.0260384000974241	1.69701099395752	3.28480499457883	NbD040813.1	NbD040813.1	411
14.4947957992554	15.9706573486328	17.5241279602051	17.6488494873047	16.905481338501	16.7420196533203	17.0086479187012	16.306755065918	15.1761426925659	16.0017204284668	14.6728458404541	17.5177879333496			4	2	2	25.8	17	17	35.63	0	21.934	6593500	21	0.2368070054483	0.604648809392909	0.567483425140381	0.585285384893865	NbD049285.1;NbD041451.1	NbD049285.1;NbD041451.1	415
15.8779554367065	14.1795921325684	14.6325626373291	17.0923671722412	16.0997180938721	15.6816501617432	15.9790458679199	16.6905708312988	15.8591718673706	14.6365165710449	14.3980884552002	16.7409973144531			9	2	2	19	3.1	3.1	83.012	0	12.774	1799100	4	NaN	NaN	0	NaN	NbD048224.1;NbD041614.1	NbD048224.1;NbD041614.1	416
19.2831058502197	15.1511354446411	19.4631977081299	18.9161643981934	22.1751155853271	22.0293807983398	22.0053539276123	22.2890644073486	15.7121601104736	14.6044368743896	16.1384963989258	15.2401151657104			15	9	7	54.8	37.9	29.2	42.901	0	323.31	184700000	89	1.38197709027497	0.0587433463169627	2.77959871292114	2.58485827947617	NbD041617.1	NbD041617.1	417
16.1943988800049	15.7900867462158	18.2008419036865	17.9799156188965	19.8581142425537	19.6749706268311	19.6394824981689	19.6543846130371	17.2518463134766	16.3852577209473	15.3600254058838	16.2429714202881			10	5	5	45	24.1	24.1	40.607	0	177.59	38405000	48	0.45335519705053	0.395639429201219	0.731285572052002	1.008630131347	NbD041618.1;NbE44073658.1	NbD041618.1;NbE44073658.1	418
19.4560928344727	19.6108131408691	19.5967788696289	19.466646194458	19.209981918335	19.1393356323242	19.5451374053955	19.0613918304443	16.0327816009521	14.6686954498291	17.5865383148193	14.128342628479	+	Mock_NPC	8	8	8	20.7	20.7	20.7	54.252	0	316.93	34026000	35	2.64320544870349	0.00459015434900696	3.92849326133728	5.07620874524574	NbD041766.1;NbD001724.1;NbD001724.2	NbD041766.1	419
18.3056335449219	15.8300542831421	18.6900253295898	18.5248928070068	18.3079929351807	17.967191696167	18.1188793182373	18.1977729797363	16.018045425415	15.3794260025024	14.9323253631592	16.3950366973877	+	Mock_NPC	5	5	3	34.1	34.1	25.4	36.146	0	40.397	17451000	27	1.55250456665465	0.0415560817739787	2.15644311904907	2.88098161187209	NbD041839.1;NbD003856.1	NbD041839.1;NbD003856.1	420
15.5420074462891	15.8389415740967	15.2942018508911	15.6007070541382	22.4069900512695	22.0294151306152	22.2182426452637	22.1168956756592	15.7963447570801	15.0005521774292	15.1383695602417	15.0840005874634			5	5	5	39.5	39.5	39.5	25.562	0	213.18	204220000	65	NaN	NaN	0	NaN	NbD042300.1	NbD042300.1	422
19.1615257263184	18.8295059204102	19.1822872161865	19.6556777954102	24.1680603027344	24.0192852020264	24.3391933441162	24.1030960083008	19.5293426513672	13.3340902328491	16.2824287414551	15.9889402389526			13	12	5	44.5	40.5	18.4	44.764	0	310.08	639890000	137	1.20419801503163	0.0862186843790938	2.92354869842529	2.28361762111354	NbD042457.1;NbD052741.1;NbD012448.1	NbD042457.1	424
20.865291595459	20.6078357696533	20.7573547363281	20.9681777954102	19.8534622192383	19.720739364624	19.5997066497803	20.0605220794678	14.3580446243286	19.5822048187256	14.689208984375	18.3818969726563	+	Mock_NPC	6	6	6	15.5	15.5	15.5	55.663	0	284.01	63107000	59	1.66395485323542	0.0330495539846219	4.04682612419128	3.07941299631854	NbD042608.1;NbD003474.1	NbD042608.1;NbD003474.1	425
24.0451850891113	24.1571521759033	24.0727558135986	24.0598621368408	18.8965225219727	19.2119064331055	19.3446216583252	19.7491436004639	14.6566686630249	15.0138339996338	15.9752941131592	17.0920104980469	+	Mock_NPC	2	2	2	1.5	1.5	1.5	92.314	0	24.419	177230000	23	5.32081712179414	3.857230637515E-05	8.39928698539734	15.3788999083604	NbE03056803.1;NbD042698.1	NbE03056803.1;NbD042698.1	426
15.3013849258423	17.5585403442383	15.4286575317383	14.2166528701782	16.098072052002	15.7643871307373	16.9064388275146	15.952826499939	21.9468879699707	19.1539783477783	19.1381359100342	18.7886409759521	+	Mock_NPC	1	1	1	8	8	8	28.799	0.0093604	6.5295	3567000	4	2.1832424986993	0.0114367856586041	-4.13060188293457	-4.0724342269286	NbE03061129.1;NbD042875.1;NbD052293.1	NbE03061129.1;NbD042875.1;NbD052293.1	427
22.0287742614746	22.0875129699707	22.3776664733887	22.545524597168	26.3358936309814	26.1775970458984	26.5640106201172	26.4641819000244	22.4324722290039	21.0260753631592	17.3084125518799	18.9936351776123			14	14	11	62.7	62.7	56.2	40.912	0	323.31	3232100000	226	1.06324013106732	0.115618880022404	2.31972074508667	2.0482687630708	NbD043094.1;NbD038756.1	NbD043094.1	430
15.087423324585	16.47900390625	16.2556037902832	15.4186697006226	16.6771411895752	16.8570823669434	15.0249128341675	17.1910400390625	15.6554069519043	16.279109954834	16.285213470459	16.324857711792			2	2	2	6.4	6.4	6.4	39.703	0	12.249	4973400	5	NaN	NaN	0	NaN	NbD046921.1;NbD043427.1;NbD036664.1;NbE03054207.1	NbD046921.1;NbD043427.1;NbD036664.1;NbE03054207.1	432
17.6128101348877	14.4630708694458	16.714334487915	16.1731090545654	19.0947074890137	19.4843006134033	19.4673023223877	19.8716983795166	14.3800239562988	14.4605274200439	15.0412454605103	14.9955129623413			6	6	6	15.8	15.8	15.8	55.935	0	56.751	41958000	41	1.16659264440955	0.0928418672648763	1.52150368690491	2.22060867039035	NbE44069071.1;NbD043650.1	NbE44069071.1;NbD043650.1	433
19.2591876983643	15.9854202270508	16.373779296875	19.3845443725586	20.0395240783691	20.0462017059326	20.0118160247803	19.8044204711914	15.3196067810059	15.8777170181274	14.2239599227905	14.2627868652344	+	Mock_NPC	5	5	2	25.3	25.3	11.8	32.833	0	169.53	47131000	38	1.52667364191561	0.0432206797199929	2.82971525192261	2.83558032565066	NbD043656.1	NbD043656.1	434
16.5547943115234	14.2702646255493	15.2979249954224	15.9267530441284	19.7967739105225	20.3543395996094	19.5354309082031	18.8139686584473	16.2780647277832	15.5659294128418	15.8744964599609	16.4529800415039			4	4	4	25.4	25.4	25.4	30.816	0	218.34	31403000	21	NaN	NaN	0	NaN	NbD043930.1;NbD043933.1;NbE05063268.1;NbE44073794.1	NbD043930.1;NbD043933.1;NbE05063268.1;NbE44073794.1	435
20.7447643280029	21.4055633544922	22.0024738311768	21.7743453979492	24.5960521697998	24.6469669342041	24.6003684997559	24.612117767334	16.3323421478271	16.916410446167	14.3548755645752	16.3499660491943	+	Mock_NPC	16	2	0	63.6	10.3	0	44.675	0	204.4	1186300000	65	3.92062969128148	0.000379295518660189	5.49338817596436	8.79237644147488	NbD044179.1	NbD044179.1	436
14.8311967849731	15.3441867828369	16.4476413726807	15.5283632278442	17.8633270263672	17.6255664825439	18.1691818237305	18.3215751647949	15.2012071609497	17.7061100006104	15.1008558273315	15.4316501617432			5	5	5	23.4	23.4	23.4	26.813	0	29.038	10838000	11	NaN	NaN	0	NaN	NbD044683.1;NbD027526.1	NbD044683.1;NbD027526.1	441
25.0842380523682	24.8702774047852	24.8896217346191	25.4343757629395	23.7723331451416	24.1470909118652	23.7053546905518	24.4273910522461	18.9196891784668	14.7766017913818	15.2992429733276	14.4830112457275	+	Mock_NPC	18	18	3	36.8	36.8	5.1	69.025	0	323.31	1475100000	288	3.93817432814912	0.000369635141095432	9.19999194145203	8.85576434521535	NbD044850.1	NbD044850.1	442
23.1478214263916	22.821605682373	23.101188659668	22.7943572998047	24.6231594085693	24.5392532348633	24.4104747772217	24.7644081115723	19.4603404998779	16.5945434570313	13.896409034729	14.6200323104858	+	Mock_NPC	17	17	17	58.3	58.3	58.3	38.476	0	323.31	1168800000	292	2.80721378391696	0.00335002013772229	6.82341194152832	5.46940361060479	NbD045037.1;NbE03059759.1;NbD006436.1	NbD045037.1	443
22.2884731292725	22.1427669525146	22.7456874847412	22.7668857574463	24.0041885375977	24.0165691375732	23.9702682495117	23.9563312530518	15.3866014480591	15.9400482177734	15.0091390609741	15.7274684906006	+	Mock_NPC	17	17	17	62.9	62.9	62.9	40.395	0	323.31	1136800000	256	6.76558981578734	3.39996144825985E-06	6.97013902664185	26.9725200862976	NbD045137.1	NbD045137.1	445
21.0005836486816	21.2269973754883	21.2759990692139	20.7994651794434	21.9305934906006	22.1469993591309	22.0429668426514	22.083589553833	15.9149436950684	15.136344909668	15.7620487213135	17.2711086273193	+	Mock_NPC	10	10	4	31.1	31.1	13.3	51.786	0	323.31	226500000	75	4.4572197102912	0.000158487693810622	5.0546498298645	10.9251988275525	NbD045163.2;NbD045163.1	NbD045163.2;NbD045163.1	446
16.8387489318848	16.7760715484619	14.3765363693237	15.6246385574341	18.4342460632324	17.2415370941162	17.7009010314941	17.5078105926514	13.86643409729	15.3610076904297	16.5981426239014	16.9228992462158			2	2	2	4.4	4.4	4.4	49.357	0	11.431	9992900	5	NaN	NaN	0	NaN	NbD045177.1;NbD050666.1	NbD045177.1;NbD050666.1	447
15.2988233566284	16.2340068817139	16.2783813476563	15.3977766036987	16.608024597168	16.4269371032715	16.7808475494385	17.2088623046875	17.680513381958	14.6559286117554	16.1967372894287	14.8327169418335			3	3	3	13.7	13.7	13.7	23.622	0	16.307	3950700	3	NaN	NaN	0	NaN	NbD045336.1;NbE05064548.1;NbD052827.1	NbD045336.1	448
23.0836868286133	23.4578876495361	23.60964012146	24.2549381256104	26.263542175293	26.2686729431152	26.2755088806152	26.1775970458984	18.62278175354	19.0378894805908	16.3478927612305	16.9314041137695	+	Mock_NPC	17	17	17	43.7	43.7	43.7	55.666	0	323.31	3741400000	378	3.82659339014374	0.000451367834499135	5.86654615402222	8.45932682237115	NbD046100.1;NbD048657.1	NbD046100.1	452
20.6457920074463	20.7349605560303	21.1078910827637	21.2067546844482	19.7277507781982	19.6850872039795	19.7747802734375	20.0144081115723	16.0222053527832	15.7218999862671	16.4330673217773	16.5099029541016	+	Mock_NPC	6	6	2	25.9	25.9	5.4	36.151	0	78.374	66699000	46	6.0786329083294	1.01053434899383E-05	4.75208067893982	20.6699413317974	NbD046385.1;NbE05066508.1	NbD046385.1;NbE05066508.1	454
14.3662891387939	17.1764068603516	17.5019931793213	17.1067676544189	16.5978775024414	15.6605443954468	15.3657321929932	15.0790882110596	14.8591566085815	15.4753179550171	15.172269821167	16.2394714355469			2	2	2	6.7	6.7	6.7	44.827	0	11.317	3026400	2	0.675617879988149	0.254190923373788	1.10131025314331	1.39997533620057	NbE05066005.1;NbD046673.1;NbD048589.1	NbE05066005.1;NbD046673.1;NbD048589.1	455
23.0434513092041	23.1854972839355	23.5264759063721	23.2901058197021	20.0444679260254	19.6538772583008	20.3699684143066	20.2800273895264	16.571813583374	15.5316429138184	15.8132295608521	16.6668815612793	+	Mock_NPC	11	11	11	28.5	28.5	28.5	57.468	0	93.362	160360000	77	6.45115821602333	5.93410088278474E-06	7.11549067497253	23.8829806872598	NbD047288.1;NbD005651.1	NbD047288.1	456
16.8691844940186	16.875244140625	17.0815048217773	17.0721111297607	16.0832920074463	16.1824131011963	15.8789367675781	16.2215690612793	16.3109092712402	15.4874696731567	16.1833534240723	15.4732818603516	+	Mock_NPC	2	2	2	5.4	5.4	5.4	47.262	0	19.36	5403300	13	2.53030639989913	0.00574026670398514	1.11075758934021	4.81698604824918	NbD048052.1;NbD021404.1	NbD048052.1;NbD021404.1	460
22.7630615234375	22.8567333221436	23.5039730072021	22.8942470550537	22.0862808227539	22.1085300445557	21.9957962036133	22.2813301086426	15.4802541732788	23.5644187927246	16.1076889038086	22.0101776123047			3	2	2	11.9	8.1	8.1	25.042	0	15.479	443420000	25	0.918411177853802	0.154737791602748	3.71386885643005	1.80765027150113	NbE05063640.1;NbE03059722.1;NbE03055774.1;NbD048200.1;NbD046221.1;NbD010797.1	NbE05063640.1;NbE03059722.1;NbE03055774.1;NbD048200.1;NbD046221.1	461
19.9417762756348	19.203592300415	19.9855136871338	19.7107696533203	21.7277927398682	21.7694721221924	21.9366455078125	21.8315944671631	16.7226829528809	15.5480871200562	16.3893795013428	16.1494598388672	+	Mock_NPC	11	10	7	54.6	51.6	39.7	40.831	0	266.62	149320000	80	4.57873833891045	0.000127792580804778	3.50801062583923	11.4690467417347	NbD048222.1;NbE44071062.1	NbD048222.1;NbE44071062.1	462
19.8588428497314	20.0748310089111	20.6664848327637	20.641300201416	24.4554443359375	24.070219039917	24.244161605835	23.9819831848145	18.4963855743408	17.1432037353516	14.4540309906006	15.6762447357178	+	Mock_NPC	17	17	11	70	70	52.3	40.795	0	323.31	863020000	230	2.28917778419324	0.00918161078432028	3.86789846420288	4.29186784196482	NbD048223.1	NbD048223.1	463
17.7485866546631	17.6698265075684	17.7659072875977	17.7221412658691	15.1041250228882	15.0901126861572	14.4263305664063	17.0488395690918	15.2059783935547	15.766037940979	15.3029327392578	16.7250576019287	+	Mock_NPC	2	2	2	3.7	3.7	3.7	55.387	0	13.086	1622100	3	2.89251683950763	0.00279215583982484	1.97661375999451	5.68217959953929	NbD048320.1	NbD048320.1	464
19.2903480529785	19.3349895477295	19.6543140411377	19.3830451965332	19.2488498687744	18.8817234039307	19.2451400756836	18.9294891357422	14.8707447052002	14.0926351547241	15.8881311416626	15.9872722625732	+	Mock_NPC	4	4	4	21.9	21.9	21.9	40.13	0	254.8	28165000	26	4.03168052088807	0.000316662035246563	4.20597839355469	9.20041781911266	NbD048397.1	NbD048397.1	466
16.3698501586914	15.5768537521362	15.4161100387573	18.3497905731201	16.9706611633301	17.2819309234619	17.4434623718262	17.5758495330811	15.543646812439	16.3206939697266	15.1886034011841	14.5742349624634			7	2	2	22.3	7	7	51.539	0	125.26	12463000	20	0.636837463694577	0.273485254270914	1.02135634422302	1.33348997717232	NbD048751.1	NbD048751.1	468
18.22975730896	17.5475883483887	18.1036968231201	18.4453620910645	23.6904048919678	23.4612636566162	23.3299198150635	22.8696670532227	15.7192029953003	16.9475231170654	15.4584970474243	14.8121461868286	+	Mock_NPC	16	15	15	51.1	49.4	49.4	46.701	0	323.31	532970000	159	2.53439462881951	0.00573771385775567	2.34725880622864	4.82621756774288	NbD048781.1;NbD018698.1	NbD048781.1;NbD018698.1	469
23.6157131195068	24.383373260498	24.156457901001	24.5365886688232	26.7176418304443	26.9298763275146	26.492130279541	26.7141075134277	20.7284145355225	18.2316799163818	19.3729038238525	15.8020420074463	+	Mock_NPC	10	10	10	52	52	52	30.157	0	199.33	5379200000	218	2.73953902359667	0.00378205788005097	5.63927316665649	5.30468809058782	NbD048783.1;NbE05065051.1;NbD018703.1	NbD048783.1;NbE05065051.1	470
28.2394981384277	28.0737781524658	28.1710720062256	28.2023773193359	26.2092933654785	26.6835136413574	26.3030395507813	26.088005065918	22.7198581695557	19.6771411895752	22.3620948791504	18.3596897125244	+	Mock_NPC	19	19	8	38.9	38.9	20.2	56.289	0	323.31	7817900000	340	3.37547114478142	0.00106779257735134	7.39198541641235	7.00685738819341	NbD049241.1	NbD049241.1	471
20.7130546569824	20.6119823455811	20.873950958252	20.8995494842529	17.4806175231934	17.2493362426758	17.6376438140869	17.7852611541748	15.7119846343994	17.0609493255615	14.6886949539185	16.7594013214111	+	Mock_NPC	8	8	8	17.2	17.2	17.2	84.7	0	62.787	35699000	47	3.88895289906546	0.000396501875407021	4.71937680244446	8.6789337968796	NbD049307.1	NbD049307.1	472
20.1980857849121	19.636812210083	19.9887065887451	20.4571361541748	16.2280101776123	15.5093107223511	15.6389446258545	15.8537969589233	14.221116065979	15.9402008056641	15.8508901596069	16.8497581481934	+	Mock_NPC	8	8	8	13.4	13.4	13.4	96.749	0	234.59	12975000	28	3.56555880587825	0.000740982072592155	4.35469388961792	7.59101658038399	NbD049569.1;NbE03054394.1;NbD028929.1	NbD049569.1	475
17.5903968811035	17.742151260376	18.4987640380859	18.6467418670654	19.4898166656494	18.8355941772461	18.9661502838135	19.1018524169922	15.6634922027588	15.0772151947021	16.1191749572754	17.1252574920654	+	Mock_NPC	2	2	2	9.9	9.9	9.9	25.002	0	26.812	22320000	31	2.23780289827499	0.0101679150736819	2.12322854995728	4.18464027124167	NbD049662.1;NbD025666.1	NbD049662.1;NbD025666.1	476
15.6865606307983	16.7466144561768	15.2046136856079	15.6763134002686	18.3518199920654	18.0017375946045	18.1696224212646	18.1168003082275	15.6292753219604	17.103609085083	15.7117853164673	16.2484912872314			2	2	2	5.5	5.5	5.5	81.59	0	28.595	8949600	13	NaN	NaN	0	NaN	NbD050050.1;NbD023358.1	NbD050050.1;NbD023358.1	477
16.013542175293	16.726806640625	14.4628877639771	14.740837097168	17.4944343566895	18.1511058807373	17.676383972168	19.1617965698242	15.349100112915	15.8267660140991	14.9946441650391	16.6198196411133			9	3	3	48.7	20	20	28.717	0	28.092	12002000	6	NaN	NaN	0	NaN	NbD050241.1	NbD050241.1	479
18.0129089355469	18.0721645355225	16.6243305206299	17.9224796295166	18.0684947967529	17.9604206085205	16.7491989135742	17.7813606262207	15.0131731033325	15.9747953414917	15.6440649032593	15.1167373657227	+	Mock_NPC	3	3	3	11	11	11	33.279	0	21.046	12941000	12	2.76767887877371	0.00357885642194365	2.22077822685242	5.3727479585567	NbE03055831.1;NbD050243.1	NbE03055831.1;NbD050243.1	480
26.8826198577881	26.8996601104736	26.8965454101563	27.1828136444092	26.3884735107422	26.1215915679932	26.2098503112793	26.1777477264404	22.311882019043	20.312629699707	20.5512161254883	20.008674621582	+	Mock_NPC	17	17	6	48.7	48.7	21.9	59.294	0	323.31	5921700000	437	4.65225334544729	0.000118053620978239	6.16930913925171	11.8100763943118	NbD050908.1	NbD050908.1	481
14.784387588501	15.7819156646729	14.7137937545776	14.5014925003052	19.223596572876	18.491304397583	18.4771022796631	18.8366107940674	16.5833301544189	15.1391353607178	13.9568109512329	16.0217666625977			3	3	3	46.3	46.3	46.3	11.293	0	41.749	15212000	10	NaN	NaN	0	NaN	NbD051029.1	NbD051029.1	484
20.5424575805664	20.7157382965088	20.5972347259521	20.8510227203369	20.547737121582	20.3696479797363	20.6032238006592	20.5337409973145	15.726466178894	14.2178449630737	16.1001968383789	16.5087471008301	+	Mock_NPC	10	9	9	27.6	24	24	65.132	0	123.64	93525000	86	4.2344907401896	0.000219047227099775	5.03829956054688	9.98917556516587	NbD051379.1;NbE03054370.1;NbD033857.1	NbD051379.1;NbE03054370.1	485
18.9393100738525	16.0787696838379	15.0615377426147	18.3662376403809	14.4702272415161	17.9189338684082	17.492244720459	17.6470928192139	15.3923053741455	16.0857944488525	15.874852180481	17.3089485168457			4	4	4	9	9	9	79.434	0	28.381	14594000	12	0.415676060032485	0.420656260876938	0.945988655090332	0.938962284064672	NbD051731.1	NbD051731.1	488
27.5436992645264	27.3277454376221	27.427583694458	27.40576171875	26.013973236084	25.7417812347412	26.3013324737549	26.044059753418	21.8870296478271	20.9867649078369	13.52712059021	19.2333660125732	+	Mock_NPC	36	36	35	48.6	48.6	47	102.1	0	323.31	6242000000	604	2.4042310591844	0.00735011402741967	8.51762723922729	4.53778800066685	NbD052601.1	NbD052601.1	491
14.2260665893555	14.5538454055786	17.0969371795654	16.3177471160889	17.5984153747559	16.8741226196289	18.0996971130371	18.4364833831787	15.9098463058472	16.4426460266113	16.9059638977051	15.6899862289429			4	4	4	16.7	16.7	16.7	36.95	0	27.713	9081700	8	NaN	NaN	0	NaN	NbD052708.1;NbE05065466.1;NbD002308.1	NbD052708.1;NbE05065466.1;NbD002308.1	492
21.7934837341309	21.3128528594971	21.2176208496094	20.8800945281982	17.3928279876709	14.1992816925049	18.7926502227783	18.7992744445801	22.0996971130371	20.6765041351318	15.9643363952637	16.4474506378174			4	4	4	55.6	55.6	55.6	11.655	0	282.68	29666000	36	0.810264945786851	0.195049770967812	2.50401592254639	1.62734862230713	NbD052766.1	NbD052766.1	493
13.700439453125	18.0430812835693	17.9563426971436	17.4169960021973	19.7546825408936	19.5295333862305	20.8608283996582	19.8513278961182	16.9174518585205	14.7352075576782	15.4533357620239	15.9565010070801			3	3	3	38.2	38.2	38.2	10.078	0	24.05	44794000	21	0.39226447900798	0.441735211406661	1.01359081268311	0.89499247216609	NbD052940.1;NbD016942.1	NbD052940.1;NbD016942.1	494
16.3246593475342	15.905725479126	17.0045433044434	14.3731679916382	20.4529209136963	20.2171478271484	19.7486839294434	20.1802253723145	14.3462467193604	14.0891904830933	15.6570425033569	15.665002822876			6	6	6	25	25	25	38.967	0	190.21	56284000	35	NaN	NaN	0	NaN	NbD053012.1;NbD039937.1	NbD053012.1;NbD039937.1	496
18.0105056762695	17.7069816589355	18.0586471557617	19.5202770233154	17.2698383331299	14.6585111618042	15.8338537216187	16.1019134521484	15.0290927886963	15.8913269042969	13.0701475143433	16.6690006256104	+	Mock_NPC	3	3	3	9.1	9.1	9.1	60.029	0	18.901	3770400	3	1.9509404871976	0.0182142464286167	3.15921092033386	3.61260597550655	NbD053052.1;NbD004255.1;NbE05062813.1	NbD053052.1;NbD004255.1;NbE05062813.1	497
28.6669216156006	28.4493961334229	28.5310726165771	28.5031318664551	26.1851806640625	26.2087535858154	26.4741668701172	26.160213470459	20.6708126068115	20.2886142730713	19.6219234466553	19.5532245635986	+	Mock_NPC	28	27	27	50.1	47.2	47.2	85.59	0	323.31	7467300000	599	7.13458203070144	1.77677303048215E-06	8.50398683547974	31.1032729886323	NbE03053358.1;NbD002817.1;NbD049550.1	NbE03053358.1;NbD002817.1	499
30.3330879211426	30.9534511566162	30.5108852386475	29.4928379058838	29.0176773071289	28.5872058868408	28.3454494476318	28.2589416503906	31.570276260376	31.6077461242676	27.6009502410889	31.9192581176758			1	1	1	1.2	1.2	1.2	120.34	0.0066116	7.1106	40487000000	465	0.12273563412897	0.767904276361262	-0.351992130279541	-0.328335083173152	NbE03055099.1	NbE03055099.1	502
22.177490234375	21.6243076324463	22.2858505249023	22.4349937438965	20.765552520752	20.5970516204834	20.8457508087158	21.3195934295654	15.2876501083374	18.7398471832275	15.8838520050049	14.9951982498169	+	Mock_NPC	17	17	1	32.4	32.4	2.7	84.524	0	146.65	133430000	135	3.28438966614858	0.00130180991468074	5.90402364730835	6.7402501597246	NbE03057400.1	NbE03057400.1	503
23.0663814544678	22.3654899597168	23.4989929199219	23.5267143249512	21.5292186737061	21.0204563140869	21.6061191558838	19.8249626159668	15.0571050643921	15.0518417358398	15.2023038864136	14.5240058898926	+	Mock_NPC	22	2	2	52.1	4.6	4.6	81.334	0	203.07	218860000	24	6.70722501631447	3.56492363558268E-06	8.15558052062988	26.3707398610292	NbE03058205.1	NbE03058205.1	504
15.8704376220703	16.926139831543	15.5811443328857	14.2708492279053	18.632043838501	18.2624702453613	18.6702766418457	18.7651958465576	15.1249046325684	15.8791656494141	15.5701713562012	15.4101190567017			4	4	2	39.3	39.3	22.3	12.118	0	26.045	18487000	22	NaN	NaN	0	NaN	NbE03058256.1;NbD016568.1;NbE03061396.1	NbE03058256.1;NbD016568.1;NbE03061396.1	505
23.2622699737549	23.178279876709	24.1810894012451	24.2230987548828	22.0019588470459	15.818169593811	15.070538520813	15.4279708862305	22.7692890167236	14.8906736373901	14.8052310943604	16.7308254241943	+	Mock_NPC	6	6	3	38.1	38.1	22.1	20.179	0	73.618	268270000	23	1.82706935844055	0.0235238308960968	6.41217970848083	3.37817921654511	NbE03058344.1;NbD015262.1;NbD015261.1;NbE44074020.1	NbE03058344.1;NbD015262.1;NbD015261.1	506
16.2795867919922	15.0889301300049	16.3354587554932	15.9161062240601	19.9025096893311	19.9381904602051	19.5098209381104	20.1086578369141	14.90651512146	15.1132164001465	16.2175712585449	15.9984645843506			7	3	3	30.7	13.7	13.7	37.605	0	41.216	32815000	13	NaN	NaN	0	NaN	NbE03058749.1	NbE03058749.1	507
23.2926349639893	22.9820346832275	22.9433155059814	22.9027538299561	23.0622692108154	23.2241153717041	23.3163089752197	23.4149322509766	21.4422264099121	14.6939659118652	16.4345302581787	14.501522064209	+	Mock_NPC	21	21	20	43.7	43.7	42.2	81.033	0	323.31	589410000	172	2.08043967113639	0.0142630728861024	6.26212358474731	3.86548889023382	NbE03059263.1	NbE03059263.1	508
18.5214080810547	15.403528213501	19.0155239105225	19.4777145385742	17.5714111328125	17.5618991851807	17.764612197876	18.188627243042	15.2708683013916	15.493369102478	14.6169204711914	14.3569536209106	+	Mock_NPC	16	5	0	30.7	10.6	0	84.628	0	37.462	15444000	39	1.78726180499354	0.0255964589380281	3.17001581192017	3.30427586121026	NbE03059520.1	NbE03059520.1	509
16.1705169677734	14.4574975967407	15.3027267456055	15.5394449234009	19.7055644989014	19.4201240539551	19.5595684051514	19.6345272064209	16.8519401550293	15.5638046264648	15.0369968414307	15.9879884719849			9	9	2	19	19	3.1	83.146	0	62.545	22876000	25	NaN	NaN	0	NaN	NbE03059530.1	NbE03059530.1	510
22.7461795806885	22.5263557434082	22.761417388916	22.4659538269043	23.5150871276855	23.2388362884521	23.2476844787598	23.1134986877441	15.4550724029541	14.5210332870483	14.9359588623047	16.827091217041	+	Mock_NPC	18	15	0	42.3	37	0	68.262	0	323.31	537040000	178	5.1119698579965	5.61520195861271E-05	7.19018769264221	14.1670703747698	NbE03059885.1;NbD033831.1;NbE05063305.1	NbE03059885.1;NbD033831.1	511
16.0987815856934	15.8004007339478	16.2308788299561	15.6643381118774	20.9318561553955	20.6676979064941	20.949275970459	21.0592670440674	14.7719926834106	16.2478485107422	13.7610282897949	16.4831256866455			8	8	4	36.6	36.6	19.6	37.689	0	100.66	84210000	50	NaN	NaN	0	NaN	NbE03060443.1;NbD032622.1	NbE03060443.1;NbD032622.1	512
24.4795742034912	24.4820384979248	25.0060749053955	24.5354022979736	27.8949279785156	27.8005771636963	27.7443237304688	27.5120162963867	23.9665756225586	22.7715492248535	23.1766834259033	21.3619613647461	+	Mock_NPC	17	17	1	65.9	65.9	3.4	44.827	0	323.31	11302000000	431	1.74432761404152	0.0276592586263286	1.80658006668091	3.22530297548551	NbE03060504.1;NbD020078.1	NbE03060504.1;NbD020078.1	513
14.3485116958618	15.1995687484741	15.1245965957642	15.3134317398071	18.1116142272949	18.470682144165	18.3872604370117	18.3203868865967	16.2173862457275	15.2041749954224	14.70090675354	15.6945552825928			18	2	2	37.3	4.4	4.4	81.808	0	97.32	10696000	22	NaN	NaN	0	NaN	NbE03060712.1;NbD042637.1	NbE03060712.1;NbD042637.1	514
17.5166854858398	18.0096473693848	17.1035957336426	17.2981338500977	14.8016920089722	22.6508178710938	16.7022399902344	16.1080646514893	14.5012321472168	15.8274345397949	14.9713897705078	15.1288557052612	+	Mock_NPC	3	3	3	36.8	36.8	36.8	9.4846	0	34.004	37852000	3	3.39007576204021	0.00104462834504841	2.37478756904602	7.05038789721562	NbE05063873.1;NbE03061472.1;NbE03061471.1;NbE05063141.1;NbE05066995.1;NbD002621.1;NbD040563.1;NbE03056501.1;NbE03062274.1;NbD042137.1;NbE03058177.1;NbE03061666.1;NbE05066401.1;NbD005115.1	NbE05063873.1;NbE03061472.1;NbE03061471.1;NbE05063141.1;NbE05066995.1;NbD002621.1;NbD040563.1;NbE03056501.1;NbE03062274.1	515
18.9691905975342	18.9277839660645	18.7186660766602	19.5681114196777	17.9115200042725	17.6734199523926	18.5338172912598	17.6674022674561	15.2610378265381	15.9017248153687	16.3107795715332	17.3848705291748	+	Mock_NPC	3	3	3	20.5	20.5	20.5	16.654	0	21.033	19975000	28	2.96843934327008	0.00244200144894688	2.83133482933044	5.87657392805434	NbE03062337.1	NbE03062337.1	517
18.6053428649902	15.422399520874	19.2992305755615	19.4187259674072	14.9347724914551	14.6439542770386	16.6111526489258	13.7703132629395	15.7585420608521	15.6860818862915	15.4655714035034	13.5224857330322	+	Mock_NPC	2	2	2	5.8	5.8	5.8	53.114	0	222.87	10938000	15	1.53650341602384	0.0428244074228415	3.07825446128845	2.85283272449829	NbE05062848.1;NbD051445.1	NbE05062848.1;NbD051445.1	518
23.4159641265869	23.1117000579834	23.5130405426025	23.3333358764648	20.0380516052246	19.6921215057373	20.2775325775146	20.2281131744385	20.0464687347412	16.0719242095947	14.8814210891724	16.088888168335	+	Mock_NPC	19	19	19	31.3	31.3	31.3	97.067	0	217.46	270670000	160	2.9433839589045	0.0025322304853408	6.57133460044861	5.81188760963896	NbE05064163.1;NbD037857.1	NbE05064163.1;NbD037857.1	520
26.0108394622803	25.7389240264893	26.2072467803955	26.5603561401367	23.7811679840088	23.5748481750488	23.4952144622803	23.3493537902832	23.0682029724121	21.8790473937988	19.2050971984863	20.8491153717041	+	Mock_NPC	19	19	19	45.1	45.1	45.1	52.865	0	323.31	1987400000	274	2.95070152458702	0.00251757973871595	4.8789758682251	5.83072475502126	NbE05064989.1;NbD046976.1;NbD001946.1;NbE05065000.1;NbE03057843.1;NbD001947.1;NbD005118.1;NbE03053297.1;NbD050537.1;NbD044043.1;NbD016631.1;NbD011109.1;NbD052540.1	NbE05064989.1;NbD046976.1	521
16.0812435150146	15.4221630096436	15.3188591003418	15.4031991958618	19.400182723999	19.5993061065674	19.4937686920166	20.073263168335	14.4264011383057	15.6897621154785	14.7729969024658	14.5185585021973			16	1	1	42.9	5.8	5.8	58.283	0	17.567	39379000	23	NaN	NaN	0	NaN	NbE05068629.1	NbE05068629.1	525
13.5384912490845	13.6936092376709	16.3349189758301	14.420337677002	17.0456962585449	18.2352390289307	16.7573375701904	17.0620250701904	15.9875450134277	14.8467121124268	15.73766040802	15.0722455978394			3	3	3	9.9	9.9	9.9	42.216	0	139.62	11073000	24	0.624771945914292	0.279584325266561	-0.914201498031616	-1.31268465790871	NbE44070130.1	NbE44070130.1	527
22.8826522827148	22.8629684448242	22.85959815979	22.8013801574707	22.3492183685303	21.5002822875977	22.4495754241943	21.1223106384277	16.5695762634277	15.3187170028687	16.1419448852539	21.5678329467773	+	Mock_NPC	3	3	3	42.7	42.7	42.7	11.806	0	106.99	223900000	41	2.07614334221253	0.0142923348225064	5.45213198661804	3.85696304814699	NbE44070139.1	NbE44070139.1	528
20.6211357116699	20.1422061920166	20.7660369873047	21.2151355743408	18.7853889465332	19.0868263244629	18.8634490966797	19.6681823730469	14.8736772537231	15.6860313415527	16.0967769622803	16.8053798675537	+	Mock_NPC	8	2	0	47.5	9.9	0	29.82	0	181.75	47440000	34	4.35352276766521	0.000185175611939034	4.82066226005554	10.4799194269751	NbE44071960.1	NbE44071960.1	531
16.9877414703369	16.2438678741455	16.121021270752	13.6673345565796	17.306079864502	14.9943761825562	18.1800060272217	17.5939025878906	15.4223461151123	16.4903373718262	14.290943145752	15.9697494506836			2	2	2	11.2	11.2	11.2	23.297	0	12.245	7626000	9	NaN	NaN	0	NaN	NbE44072119.1;NbD014664.1;NbE44072118.1;NbE03053569.1;NbE05066190.1;NbE44071915.1;NbD045830.1	NbE44072119.1;NbD014664.1;NbE44072118.1;NbE03053569.1;NbE05066190.1;NbE44071915.1;NbD045830.1	532
18.4545879364014	18.0903186798096	19.0484390258789	19.1849765777588	16.9266681671143	15.5214977264404	15.3700485229492	14.3000736236572	15.7315406799316	15.6589012145996	15.2765321731567	14.9307794570923	+	Mock_NPC	4	4	2	8.9	8.9	5.1	55.772	0	24.844	4032200	7	4.33847894526801	0.000185175611939034	3.29514217376709	10.4167133295551	NbE44072729.1;NbD014991.1;NbD020000.1	NbE44072729.1	533
16.2197952270508	16.5498294830322	16.6692485809326	13.4855003356934	20.2519950866699	20.1306915283203	20.7989120483398	20.8894824981689	21.6904258728027	22.4599647521973	15.8312301635742	19.0797080993652			2	2	2	16.1	16.1	16.1	13.314	0	11.901	49414000	22	1.27668021669616	0.0743780141452267	-4.03423881530762	-2.40568887538403	P0A159	P0A159	535

## Sheet: ACE_236_DHQvsNPC
LFQ intensity 01	LFQ intensity 02	LFQ intensity 03	LFQ intensity 04	LFQ intensity 05	LFQ intensity 06	LFQ intensity 07	LFQ intensity 08	LFQ intensity 17	LFQ intensity 18	LFQ intensity 19	LFQ intensity 20	Student's T-test Significant Pst hQ_NPC	Student's T-test significant	Peptides	Razor + unique peptides	Unique peptides	Sequence coverage [%]	Unique + razor sequence coverage [%]	Unique sequence coverage [%]	Mol. weight [kDa]	Q-value	Score	Intensity	MS/MS count	-Log Student's T-test p-value Pst hQ_NPC	Student's T-test q-value Pst hQ_NPC	Student's T-test Difference Pst hQ_NPC	Student's T-test Test statistic Pst hQ_NPC	Protein IDs	Majority protein IDs	id
Mock	Mock	Mock	Mock	Pst hQ	Pst hQ	Pst hQ	Pst hQ	NPC	NPC	NPC	NPC
21.2676239013672	20.7949523925781	20.9938983917236	21.8576068878174	17.8626003265381	18.410177230835	18.1181697845459	18.1805896759033	16.4111423492432	15.3107347488403	15.2064533233643	15.7061758041382	+	Pst hQ_NPC	5	4	4	43.2	38.6	38.6	19.871	0	85.514	48531000	31	3.81357542213893	0.000424333585824265	2.48425769805908	8.41409538581335	NbD000081.1;NbD021878.1	NbD000081.1;NbD021878.1	43
23.5495719909668	23.3912620544434	23.4065246582031	23.4922828674316	20.0163135528564	19.958438873291	19.8127784729004	20.0599937438965	24.7358283996582	23.7891521453857	22.9046478271484	22.350622177124	+	Pst hQ_NPC	10	10	10	48.8	48.8	48.8	37.665	0	323.31	189300000	110	3.24692524614452	0.00114498519387368	-3.48318147659302	-6.63297274063455	NbD008120.1;NbD008119.1;NbD000167.1;NbD030941.1	NbD008120.1;NbD008119.1;NbD000167.1	44
25.4129314422607	25.2156009674072	25.3499603271484	25.6758098602295	23.7718296051025	23.7385120391846	23.7925319671631	23.6686058044434	24.0902290344238	22.8682537078857	22.9581203460693	22.3862705230713			4	4	4	47.2	47.2	47.2	22.705	0	149.75	1116700000	117	0.940451494202521	0.136171068977935	0.66715145111084	1.84427838275961	NbD044739.1;NbD000181.1	NbD044739.1;NbD000181.1	45
25.3029174804688	24.9221611022949	25.0919246673584	24.8499546051025	23.9953308105469	23.8204574584961	24.0969982147217	23.9024219512939	19.9454956054688	16.8360939025879	14.6171970367432	15.712456703186	+	Pst hQ_NPC	16	15	15	40.1	38.5	38.5	81.835	0	323.31	1211300000	340	3.10450060586723	0.00151264005067243	7.17599129676819	6.23733896216674	NbD000355.1	NbD000355.1	48
17.605884552002	17.7177963256836	17.5005931854248	18.0253982543945	17.2732124328613	16.8180332183838	17.7305889129639	17.6520042419434	15.7080135345459	16.2221164703369	15.4976234436035	14.7204828262329	+	Pst hQ_NPC	3	3	2	13.7	13.7	9	39.4	0	54.855	9711400	13	2.55787526676931	0.00433819364876199	1.83140063285828	4.87946114170994	NbE05064349.1;NbD000509.1	NbE05064349.1;NbD000509.1	49
15.4528665542603	15.3617639541626	16.4015254974365	15.0695524215698	17.4406261444092	17.3559532165527	17.2469253540039	17.2118129730225	16.5081748962402	15.9417572021484	16.9626293182373	15.4967317581177	+	Pst hQ_NPC	3	3	3	17.7	17.7	17.7	29.212	0	20.468	7303600	14	1.80814585483537	0.0201845879691738	1.08650612831116	3.34296405480819	NbD000573.1	NbD000573.1	50
14.4292821884155	15.2769165039063	15.5021839141846	17.1582832336426	22.0077857971191	21.8429145812988	21.7525844573975	21.2754306793213	22.1568431854248	15.4313402175903	21.8252811431885	21.081672668457			3	3	1	38.9	38.9	14.4	17.012	0	81.897	176050000	58	0.451352980265147	0.38398839542025	1.59589457511902	1.00495968177061	NbD000736.1	NbD000736.1	51
24.7788143157959	24.7856140136719	25.1075325012207	24.9709701538086	28.0006160736084	27.9460353851318	27.984245300293	28.0028705596924	23.4436683654785	20.5527172088623	19.8734855651855	19.0937519073486	+	Pst hQ_NPC	28	28	4	56.7	56.7	4.8	68.399	0	323.31	11974000000	685	3.57827643336076	0.000625910599223574	7.24253606796265	7.63149625434103	NbD001635.1	NbD001635.1	55
14.9192371368408	16.4501419067383	15.3109169006348	15.8223276138306	17.8585395812988	18.0459098815918	17.9944095611572	16.2300357818604	15.6376676559448	15.8758306503296	16.2856121063232	16.003999710083	+	Pst hQ_NPC	5	3	3	16.4	9	9	51.653	0	21.522	9807700	6	1.87389108989177	0.0176778993984923	1.58144617080688	3.46597695655833	NbD001674.1;NbD012515.1	NbD001674.1;NbD012515.1	56
18.360803604126	15.6655607223511	17.9904804229736	17.9743804931641	23.4792652130127	23.1677551269531	22.9542388916016	24.1144199371338	19.9774303436279	20.9682483673096	16.0273952484131	20.0149517059326	+	Pst hQ_NPC	5	5	5	29.4	29.4	29.4	24.204	0	247.7	416750000	57	2.00314846438785	0.0137803320193963	4.18191337585449	3.71355342227023	NbD035639.1;NbD001974.1	NbD035639.1;NbD001974.1	57
17.0568027496338	15.3435764312744	15.7896375656128	15.9540729522705	21.9799098968506	22.6136245727539	21.988151550293	22.0665130615234	15.2926368713379	16.0089359283447	15.7916011810303	16.6469097137451	+	Pst hQ_NPC	11	11	11	28.6	28.6	28.6	56.846	0	323.31	190130000	67	5.93060366934454	1.25900422045128E-05	6.22702884674072	19.5140263375034	NbD002134.1;NbD026527.1;NbD002133.1	NbD002134.1	59
15.8998794555664	14.7669849395752	16.0736904144287	14.5022706985474	18.4440288543701	18.2534503936768	18.4722709655762	18.8700580596924	16.6732406616211	14.6403102874756	15.5084762573242	15.0756645202637	+	Pst hQ_NPC	2	2	2	15.7	15.7	15.7	18.103	0	20.048	10827000	5	3.25574024367213	0.00113847907092548	3.03552913665771	6.65809112281442	NbD002217.1;NbD000150.1	NbD002217.1;NbD000150.1	61
16.3021659851074	17.2177848815918	16.3581943511963	14.7324047088623	16.2453861236572	16.3140163421631	16.6642799377441	16.330846786499	15.447850227356	15.4064302444458	16.4441089630127	14.7590379714966			2	2	2	18.7	18.7	18.7	16.075	0	11.688	2484300	4	1.28962385046681	0.0625381270529275	0.87427544593811	2.42758726464845	NbE03061602.1;NbD034105.1;NbD002350.1;NbD034452.1	NbE03061602.1;NbD034105.1;NbD002350.1;NbD034452.1	62
19.536039352417	18.8974380493164	19.3144683837891	19.1137523651123	18.8094863891602	18.8502292633057	18.9540424346924	18.9945182800293	14.2205638885498	15.07017993927	14.6469078063965	16.4124736785889	+	Pst hQ_NPC	5	5	3	9.7	9.7	6.7	91.342	0	76.678	30886000	46	3.69336518083301	0.000528269144368954	3.81453776359558	8.00615608646685	NbE05066959.1;NbD046390.1;NbD002740.1	NbE05066959.1;NbD046390.1;NbD002740.1	64
19.2814769744873	18.7858352661133	19.225456237793	18.8886661529541	21.5311241149902	21.2011394500732	21.6125221252441	21.5254001617432	15.5641345977783	14.4326391220093	15.9143390655518	14.1346445083618	+	Pst hQ_NPC	13	7	4	30.8	20.1	12.4	68.303	0	124.74	129810000	68	5.20079097803049	4.39376730183945E-05	6.4561071395874	14.6708912831432	NbE03059355.1;NbD002878.1	NbE03059355.1;NbD002878.1	68
21.9568462371826	20.7494373321533	22.1282386779785	21.7335548400879	18.8690643310547	18.5446472167969	18.4874629974365	18.7006301879883	15.9950046539307	16.8429012298584	14.4439315795898	14.3076028823853	+	Pst hQ_NPC	10	4	4	34.2	14.7	14.7	45.797	0	120.3	51317000	25	2.7110319951299	0.0032497932852188	3.25309109687805	5.236355217768	NbD003345.1	NbD003345.1	71
23.8715476989746	23.4140300750732	23.8284225463867	23.6248874664307	20.0504589080811	20.0795269012451	20.8794212341309	20.5929527282715	15.5107860565186	15.9443492889404	15.275182723999	15.5399580001831	+	Pst hQ_NPC	13	13	13	23.9	23.9	23.9	87.023	0	323.31	224990000	136	5.95294520800546	1.24370960001075E-05	4.83302092552185	19.6843596073154	NbD003490.1;NbD000877.1;NbE44072933.1	NbD003490.1	72
15.8777780532837	15.4083690643311	14.6103639602661	15.2884225845337	19.85129737854	19.2422351837158	19.9429206848145	19.5739288330078	15.5990886688232	17.1028213500977	17.1768112182617	15.6269607543945	+	Pst hQ_NPC	8	4	3	22.1	13.5	10.8	40.984	0	49.224	27431000	20	3.37137038448848	0.000905654445267851	3.27617502212524	6.99467396993247	NbD003975.1;NbD039746.1;NbE03062634.1	NbD003975.1;NbD039746.1	76
18.4719524383545	18.4068202972412	16.9565601348877	18.603931427002	16.677547454834	14.0058078765869	14.6629419326782	14.8835067749023	15.547625541687	15.4969301223755	15.3388233184814	15.7852392196655			2	2	2	7.7	7.7	7.7	52.564	0	55.542	11302000	9	NaN	NaN	0	NaN	NbD004022.1	NbD004022.1	77
21.9349918365479	21.8253192901611	22.1533222198486	22.2596874237061	23.0155982971191	23.1023902893066	22.9672622680664	23.13157081604	14.5670337677002	15.9896183013916	17.3542785644531	16.4737205505371	+	Pst hQ_NPC	8	8	7	36.9	36.9	32.1	40.716	0	323.31	373470000	141	4.67446023989643	0.000105085606152264	6.95804262161255	11.9149263365157	NbD004236.1;NbE05067706.1;NbD004724.1	NbD004236.1;NbE05067706.1;NbD004724.1	78
21.1839847564697	19.5618991851807	20.8353004455566	20.6002330780029	18.447826385498	18.0489444732666	18.4231643676758	18.2470645904541	16.4330463409424	16.2918395996094	16.2459335327148	15.4885129928589	+	Pst hQ_NPC	6	6	1	27.1	27.1	7	42.801	0	64.968	34978000	36	4.08242417947249	0.000281427265859937	2.17691683769226	9.39236943486125	NbE03060872.1;NbD004396.1;NbD033628.1;NbD008367.1	NbE03060872.1;NbD004396.1;NbD033628.1;NbD008367.1	79
23.5713787078857	23.5377731323242	23.3466510772705	23.4905700683594	22.5185737609863	22.0935859680176	22.2626724243164	21.8606014251709	25.6741142272949	23.9994659423828	24.0861835479736	23.1857852935791	+	Pst hQ_NPC	5	5	5	43.8	43.8	43.8	21.509	0	104.14	251950000	83	2.05301371963118	0.0125349976674906	-2.05252885818481	-3.81122787173217	NbD020273.1;NbD004644.1	NbD020273.1;NbD004644.1	80
15.8533115386963	14.5374851226807	14.7452383041382	16.4447441101074	22.9485816955566	22.6891670227051	23.3375606536865	22.6614265441895	15.4579429626465	16.3783760070801	15.4135856628418	14.6626014709473	+	Pst hQ_NPC	3	3	1	38.5	38.5	13.6	17.098	0	129.54	290780000	39	5.90516283325578	1.28551635360025E-05	7.43105745315552	19.3218096949341	NbD004959.1	NbD004959.1	83
21.5485382080078	21.2266445159912	21.6549530029297	21.5785598754883	20.2899646759033	19.8139057159424	20.2758293151855	20.3761291503906	21.0859565734863	22.1236057281494	16.1734867095947	20.068416595459			6	6	2	27.5	27.5	9.2	43.729	0	43.36	62672000	36	0.0909270079338784	0.82892368367077	0.326090812683105	0.249769196466608	NbD005008.1	NbD005008.1	85
20.6293430328369	20.1030311584473	20.2834224700928	20.8566570281982	17.0689678192139	16.3045120239258	17.3992443084717	17.413610458374	15.2319850921631	15.2744369506836	15.8943119049072	15.6480484008789	+	Pst hQ_NPC	9	9	9	8.1	8.1	8.1	149.43	0	63.994	29208000	37	2.63006397977254	0.00380199705907418	1.53438806533813	5.04556981872037	NbE05066551.1;NbD005386.1	NbE05066551.1;NbD005386.1	87
15.61936378479	15.9804267883301	15.9804782867432	15.0016660690308	16.8850059509277	16.9439792633057	17.0637111663818	17.3346405029297	15.4834871292114	15.7582759857178	15.8296937942505	14.5026292800903	+	Pst hQ_NPC	3	3	3	28.9	28.9	28.9	20.037	0	19.288	4244500	5	2.68091984523964	0.00342164884253206	1.66331267356873	5.16483741898208	NbD005404.1;NbE03058841.1;NbD009906.1	NbD005404.1;NbE03058841.1;NbD009906.1	89
19.8313007354736	19.2579917907715	19.5814514160156	19.8816184997559	18.9658966064453	19.0843620300293	18.7696571350098	19.4854602813721	14.9141225814819	15.7438249588013	15.4253807067871	16.6319007873535	+	Pst hQ_NPC	6	6	1	12.1	12.1	1.6	79.79	0	71.418	34955000	53	3.89140808081391	0.000373185610322077	3.39753675460815	8.6876805253363	NbD005444.1	NbD005444.1	90
23.5535621643066	23.1825294494629	23.3564910888672	23.23508644104	27.370943069458	26.9851150512695	27.2899112701416	27.2243499755859	22.5278129577637	20.3151760101318	17.9981060028076	17.5113658905029	+	Pst hQ_NPC	27	27	26	51.6	51.6	50.5	83.636	0	323.31	5539200000	468	3.23105018593304	0.00117906898916667	7.62946462631226	6.58792591653322	NbD005613.1;NbE44073930.1	NbD005613.1;NbE44073930.1	92
19.0002250671387	18.8725852966309	19.2629985809326	19.149866104126	18.5149917602539	18.4569969177246	18.2679653167725	18.6563415527344	15.1075553894043	15.6130256652832	16.4718723297119	16.3497409820557	+	Pst hQ_NPC	4	4	1	18.7	18.7	9.7	30.466	0	28.758	25214000	15	3.63528381949857	0.000578954577558002	2.58852529525757	7.81518269448041	NbE05067621.1;NbD005772.1	NbE05067621.1;NbD005772.1	95
26.5734462738037	26.0814781188965	26.291353225708	26.2868137359619	24.2996387481689	24.2071723937988	24.4976539611816	24.5568389892578	20.3419094085693	20.4555320739746	16.1806335449219	17.2560863494873	+	Pst hQ_NPC	21	15	15	51.9	39.3	39.3	80.875	0	323.31	2028300000	355	2.76200864749476	0.00296079235956142	5.83178567886353	5.35898483488953	NbD006086.1	NbD006086.1	99
16.3735408782959	15.3656158447266	13.35036277771	15.5542240142822	20.4511108398438	19.7693824768066	20.5804023742676	18.7975025177002	18.617374420166	20.097770690918	15.0302753448486	18.1490726470947			3	3	3	26	26	26	11.846	0	23.53	54369000	21	0.84663153179059	0.166178475517444	1.92597627639771	1.68812581485274	NbD044918.1;NbD006405.1	NbD044918.1;NbD006405.1	102
16.1368942260742	15.718092918396	16.5285816192627	15.4694395065308	19.8255062103271	19.761661529541	19.7831039428711	20.1454448699951	17.5274391174316	20.4866981506348	15.510498046875	16.8775386810303			4	4	4	25.7	25.7	25.7	16.677	0	29.793	52756000	47	1.1316945217454	0.0888017852127488	2.27838563919067	2.16229815357113	NbD006408.1	NbD006408.1	103
21.1794967651367	21.1318225860596	21.5381526947021	21.2284660339355	21.8215084075928	21.8548698425293	22.4743957519531	22.2714748382568	14.8043756484985	16.7580852508545	14.9357738494873	16.0571117401123	+	Pst hQ_NPC	22	15	15	30.6	24.3	24.3	104.87	0	321.15	291160000	119	4.91300440831475	6.95670704230604E-05	6.46672558784485	13.0973367620078	NbD006438.1;NbD006439.1	NbD006438.1;NbD006439.1	104
14.621374130249	15.9181604385376	16.3412265777588	16.2380409240723	21.8487339019775	20.9914779663086	21.7452983856201	22.0901317596436	15.7058639526367	16.522611618042	15.3434467315674	16.1102809906006	+	Pst hQ_NPC	7	7	2	21.3	21.3	3.1	42.689	0	114.33	120270000	41	5.50427390449184	2.81817919834661E-05	5.74835968017578	16.5246434153114	NbD006528.1	NbD006528.1	105
15.187783241272	15.3859548568726	15.0982751846313	17.053352355957	16.2692546844482	16.2900371551514	16.7041473388672	17.0369243621826	16.9039459228516	15.8207550048828	14.7815933227539	15.7994709014893			2	2	2	7.9	7.9	7.9	39.257	0	14.758	5744200	17	0.788364437417537	0.189246791047373	0.748649597167969	1.59064669083356	NbD042453.1;NbD006739.1;NbE05065912.1;NbD013453.1	NbD042453.1;NbD006739.1;NbE05065912.1;NbD013453.1	106
17.5616760253906	13.7934074401855	17.7938575744629	18.8897953033447	17.1805896759033	17.0272369384766	16.6705188751221	17.0479335784912	15.8164663314819	16.0643520355225	15.5165271759033	15.3260250091553	+	Pst hQ_NPC	4	4	4	17.7	17.7	17.7	43.922	0	45.433	8034000	11	3.24754114985879	0.00114498519387368	1.30072712898254	6.6347253173754	NbD038781.1;NbD006757.1	NbD038781.1;NbD006757.1	107
24.7685527801514	24.1832122802734	24.2307395935059	24.1674480438232	22.9197978973389	22.7891521453857	22.8630065917969	22.6117134094238	13.8114404678345	14.3786029815674	14.1622362136841	16.6410217285156	+	Pst hQ_NPC	22	9	0	51.4	24.6	0	81.281	0	155.84	589700000	120	4.79002036065886	8.94903396058383E-05	8.04759216308594	12.474673118118	NbD006810.1	NbD006810.1	108
16.6586303710938	14.6195869445801	15.3828411102295	21.3681564331055	21.0328826904297	20.0944232940674	15.1414108276367	20.7920951843262	22.8993282318115	22.5787906646729	15.3978500366211	22.632719039917			1	1	1	7	7	7	39.332	0.0063492	6.6729	66715000	11	0.293392886412316	0.535754025544242	-1.61196899414063	-0.702190852484915	NbD006846.1;NbD006845.1	NbD006846.1;NbD006845.1	109
15.5439472198486	14.938325881958	16.2515888214111	17.5539741516113	19.7830562591553	19.7888641357422	19.506649017334	19.3724575042725	14.8862934112549	14.7293157577515	15.0923490524292	15.5523090362549	+	Pst hQ_NPC	6	6	6	26.8	26.8	26.8	38.791	0	110.61	30073000	22	6.24156390994863	7.99853220294407E-06	4.54768991470337	22.0194990097866	NbD007019.1;NbE03054738.1;NbD000836.1	NbD007019.1;NbE03054738.1	110
21.8679332733154	21.7281246185303	22.0795593261719	22.0614452362061	23.0670375823975	22.971321105957	22.9113922119141	23.0531139373779	15.3972005844116	15.6808586120605	15.4972734451294	14.9110307693481	+	Pst hQ_NPC	15	12	12	36.5	30.7	30.7	72.213	0	323.31	405100000	154	8.11120868696486	7.19903461183359E-07	7.62912535667419	45.3103668094504	NbD007106.1;NbD023156.1	NbD007106.1;NbD023156.1	112
21.3132953643799	20.9132022857666	21.1067409515381	21.0478668212891	21.5262126922607	21.2661933898926	21.5135459899902	21.5387687683105	15.301570892334	14.4026956558228	16.9876461029053	16.6068058013916	+	Pst hQ_NPC	6	6	6	14.7	14.7	14.7	82.847	0	323.31	140220000	76	4.08548807405372	0.000281427265859937	5.63650059700012	9.40407242462668	NbD007252.1	NbD007252.1	116
19.4627170562744	19.0984382629395	19.7179298400879	19.7074031829834	18.012580871582	17.1809768676758	18.0359592437744	18.1916179656982	15.5202932357788	18.1831111907959	15.256477355957	14.4853858947754			6	6	6	19.7	19.7	19.7	40.61	0	37.527	18310000	35	1.26413200735232	0.0660304656430715	1.99396681785583	2.38448994199318	NbD028046.1;NbD007457.1;NbD012011.1;NbD042178.1;NbD005568.1	NbD028046.1;NbD007457.1;NbD012011.1	118
20.2616672515869	19.6924457550049	19.2491512298584	19.9932765960693	17.1832084655762	16.3484344482422	18.2469253540039	18.3312759399414	15.4081287384033	16.3216381072998	14.8716535568237	15.4853029251099	+	Pst hQ_NPC	4	4	3	16.7	16.7	10.4	47.526	0	77.693	16215000	25	1.93837520701845	0.0156085218213597	2.00578022003174	3.58850552797457	NbD017559.1;NbD007757.1;NbE03059012.1;NbE05067527.1;NbE03059840.1;NbD023130.1;NbD013760.1;NbD006956.1	NbD017559.1;NbD007757.1;NbE03059012.1	120
20.8831558227539	21.435884475708	21.6821746826172	21.7247982025146	15.923638343811	14.9377918243408	16.0073375701904	16.1560230255127	14.2396945953369	16.4608020782471	16.5671253204346	14.5416679382324			3	3	2	14.9	14.9	10.5	40.808	0	24.562	27467000	18	0.174739590804191	0.693605187310723	0.303875207901001	0.449658194116056	NbD007909.1	NbD007909.1	121
21.6960849761963	21.6792144775391	21.6196155548096	21.8833808898926	21.1020698547363	20.7813282012939	21.3628711700439	21.1325130462646	14.0796298980713	13.4669485092163	15.2853660583496	16.0843524932861	+	Pst hQ_NPC	11	11	11	30.1	30.1	30.1	54.897	0	235.78	142540000	82	4.38045675628992	0.000168492710344667	6.36562132835388	10.5939540642253	NbD008332.1	NbD008332.1	124
18.3001918792725	18.1818504333496	18.7612075805664	19.1697692871094	17.564208984375	16.5968017578125	17.12353515625	17.4909915924072	15.6501808166504	15.9673528671265	16.3237171173096	14.8412799835205	+	Pst hQ_NPC	4	4	4	9.9	9.9	9.9	53.103	0	35.719	10024000	22	2.08890876515339	0.0116589872336562	1.49825167655945	3.88232361256104	NbD046317.1;NbD043835.1;NbD012482.1;NbD009481.1	NbD046317.1;NbD043835.1;NbD012482.1;NbD009481.1	131
20.0769195556641	19.9705657958984	19.4383735656738	20.2664794921875	22.7741851806641	22.7249450683594	22.5820579528809	22.5879955291748	16.8940505981445	14.3518218994141	17.5315074920654	15.7646017074585	+	Pst hQ_NPC	13	13	12	31.3	31.3	29.9	59.339	0	213.46	270310000	140	4.06809439876014	0.000286457366408109	6.53180050849915	9.33780642179683	NbD009568.1;NbD004320.1;NbE03059418.1;NbD004318.1;NbE03054437.1;NbD018031.1;NbD051916.1;NbD016192.1;NbE03058287.1;NbD004282.1;NbD003375.1;NbD052014.1	NbD009568.1;NbD004320.1;NbE03059418.1;NbD004318.1;NbE03054437.1	132
20.1433277130127	20.1679077148438	21.3141250610352	21.2879943847656	23.8306484222412	23.6010494232178	24.2734832763672	24.0621700286865	19.5191059112549	17.9707908630371	17.4031620025635	15.4454889297485	+	Pst hQ_NPC	12	12	12	45	45	45	42.705	0	240.01	884240000	143	3.51871448118227	0.000688929251418986	6.35720086097717	7.44345556093038	NbD009698.1	NbD009698.1	133
27.570728302002	27.6492443084717	27.7796287536621	27.868558883667	28.3861141204834	28.1693992614746	28.0062980651855	28.0960731506348	24.3853492736816	22.960880279541	22.4844627380371	21.9545040130615	+	Pst hQ_NPC	14	14	14	59.6	59.6	59.6	39.489	0	323.31	17219000000	484	4.20747673820479	0.000233827585592992	5.21817207336426	9.88073513405033	NbD009901.1	NbD009901.1	136
20.7798862457275	20.6564807891846	20.1965255737305	20.8093128204346	19.1553859710693	19.1132946014404	18.9543552398682	19.1127338409424	15.7959499359131	15.6946954727173	14.6227941513062	14.49338722229	+	Pst hQ_NPC	8	8	7	24.9	24.9	23.2	48.17	0	100.15	55534000	53	4.54717397675898	0.000125628934692532	3.93223571777344	11.3254360578864	NbD009967.1;NbD023535.1;NbE05066236.1	NbD009967.1	137
15.1943330764771	15.2741746902466	15.1548976898193	16.7041168212891	17.1548175811768	17.0005283355713	16.955717086792	17.031665802002	17.9032707214355	15.2391195297241	15.8621845245361	15.5930624008179			2	2	2	11.9	11.9	11.9	18.291	0	12.002	4715700	7	0.721144715945231	0.219100879736135	0.88627290725708	1.47737513636134	NbD046913.1;NbE03060933.1;NbD051257.1;NbD010431.1;NbE44071522.1	NbD046913.1;NbE03060933.1;NbD051257.1;NbD010431.1;NbE44071522.1	139
17.8467750549316	17.9664611816406	17.6595497131348	17.7248077392578	21.1087207794189	21.6547336578369	21.127420425415	20.6744365692139	16.1321716308594	16.3307018280029	13.6634435653687	16.9030532836914	+	Pst hQ_NPC	7	7	5	22.3	22.3	15.8	39.907	0	204.01	106560000	43	3.45051750912494	0.000778543661393692	5.3839852809906	7.23289173945002	NbD010880.1;NbD006111.1	NbD010880.1;NbD006111.1	141
19.9524803161621	20.0051155090332	19.9884300231934	20.0156326293945	19.6061744689941	19.4372367858887	19.6186466217041	19.7412128448486	15.542010307312	15.6027326583862	16.2864646911621	14.9791641235352	+	Pst hQ_NPC	10	6	6	23.4	16.8	16.8	60.867	0	44.177	52990000	31	5.17876121715665	4.46862104861211E-05	3.99822473526001	14.5443657065902	NbD010948.1;NbE03059745.1	NbD010948.1;NbE03059745.1	142
20.7889919281006	21.8115882873535	20.8126850128174	20.1314449310303	21.4124031066895	21.2244682312012	21.4676208496094	21.4749164581299	14.4165725708008	15.2898349761963	15.3699464797974	15.8241701126099	+	Pst hQ_NPC	15	15	15	27.8	27.8	27.8	94.529	0	135.1	132190000	107	6.06703399876278	1.13854685969718E-05	6.1697211265564	20.5770097802745	NbD011308.1;NbD015431.1	NbD011308.1	144
18.9959278106689	14.4016075134277	18.743236541748	19.2541656494141	15.2469053268433	16.2720317840576	15.8400278091431	14.8601531982422	14.9515047073364	15.3947591781616	15.3203077316284	15.6418781280518			3	3	2	4.6	4.6	3.4	97.505	0	19.108	3557400	8	NaN	NaN	0	NaN	NbD011471.1	NbD011471.1	146
23.4386024475098	23.6476821899414	23.6720638275146	23.6704444885254	22.742094039917	22.8040027618408	22.7523193359375	22.7007484436035	15.1044073104858	14.6160221099854	16.7952651977539	15.9915075302124	+	Pst hQ_NPC	10	10	9	44.7	44.7	42.2	39.207	0	323.31	631100000	146	5.21455493252494	4.39376730183945E-05	7.12299060821533	14.7504745051635	NbD011552.2;NbD011552.1	NbD011552.2;NbD011552.1	147
13.806755065918	16.0284957885742	15.2433261871338	14.3444204330444	16.5266056060791	14.8287982940674	15.9404973983765	15.9314298629761	15.1371469497681	15.7297897338867	15.7814712524414	17.1896381378174			2	2	2	4.6	4.6	4.6	56.682	0	11.08	1875700	3	0.0997602865898217	0.81522035076371	-0.152678728103638	-0.271962807733852	NbD011965.1;NbD007572.1;NbE05067115.1	NbD011965.1;NbD007572.1;NbE05067115.1	150
16.9503726959229	15.8049716949463	17.1005191802979	16.9852638244629	17.6705188751221	17.5134506225586	17.3376922607422	17.7887687683105	14.5433959960938	16.8301906585693	14.7760858535767	16.1322116851807	+	Pst hQ_NPC	2	2	2	9	9	9	26.234	0	12.448	9981600	14	1.95117444194501	0.015229158274936	2.00713658332825	3.61305541434629	NbD012335.1;NbE44071746.1;NbD020124.1	NbD012335.1;NbE44071746.1;NbD020124.1	154
15.3870763778687	15.4269714355469	14.2801055908203	16.9008903503418	17.567554473877	17.2897853851318	18.11110496521	18.1484756469727	15.6567668914795	14.562087059021	15.3069553375244	16.0510158538818	+	Pst hQ_NPC	4	4	4	9.6	9.6	9.6	83.669	0	24.455	9671300	9	3.11991381117327	0.00147003576171747	2.38502383232117	6.27924570513116	NbD051775.1;NbD012674.1	NbD051775.1;NbD012674.1	156
14.804292678833	15.2105369567871	14.9076900482178	15.5149402618408	20.0895175933838	19.7076225280762	19.8840370178223	20.0373802185059	16.2949237823486	16.9142761230469	17.1963329315186	15.5212545394897	+	Pst hQ_NPC	5	5	5	22.4	22.4	22.4	42.86	0	36.476	42844000	23	3.98993619496781	0.000328207692423629	3.44794249534607	9.04512004965518	NbD012971.1;NbE05063833.1	NbD012971.1	160
19.8632373809814	19.7483558654785	19.4522571563721	19.2391128540039	20.1318225860596	20.2223472595215	20.433084487915	20.5902137756348	16.2831707000732	15.8490953445435	16.0865268707275	16.3630676269531	+	Pst hQ_NPC	6	5	4	19.9	17.5	15.1	41.367	0	36.847	64092000	48	6.78717627172568	3.50335848492176E-06	4.19890189170837	27.1985025419464	NbD013049.1;NbE44073966.1	NbD013049.1;NbE44073966.1	162
18.4134883880615	18.6357669830322	18.100980758667	18.7966156005859	17.7519226074219	17.4835319519043	18.319637298584	17.9848747253418	14.6926116943359	13.9678087234497	14.9897241592407	15.284143447876	+	Pst hQ_NPC	6	6	6	23	23	23	40.284	0	38.933	31371000	20	4.09743395695745	0.000278663610233243	3.1514196395874	9.4498254458626	NbD013278.1;NbD036037.1	NbD013278.1	163
15.1054172515869	15.3831434249878	15.6078281402588	14.62890625	21.0423336029053	21.2802543640137	20.947208404541	21.1768817901611	13.8905372619629	14.0633726119995	14.4966077804565	14.8502101898193	+	Pst hQ_NPC	8	8	8	13.3	13.3	13.3	81.106	0	133.45	73301000	30	7.01398003723621	2.29051689524821E-06	6.7864875793457	29.6887227949223	NbD013458.1	NbD013458.1	165
14.5326251983643	14.8472986221313	14.6600427627563	18.7368106842041	20.6693420410156	20.1363353729248	20.2451629638672	20.7167415618896	15.1929140090942	14.2480812072754	15.0297708511353	16.0831832885742	+	Pst hQ_NPC	6	6	6	20.2	20.2	20.2	42.28	0	99.657	63081000	47	4.91825275388722	6.95670704230604E-05	5.30340814590454	13.1245475806762	NbD014213.1	NbD014213.1	170
23.461763381958	23.2773914337158	23.3512420654297	23.1194305419922	16.542049407959	15.9207944869995	16.8873863220215	16.6019020080566	16.6990032196045	15.7100887298584	15.4418182373047	13.8834829330444			15	14	14	33.1	31.4	31.4	79.373	0	323.31	143300000	117	0.858066433748863	0.16254020848341	1.05443477630615	1.70719994537792	NbD014548.1;NbE03054069.1;NbE03054068.1;NbD006775.1;NbD014549.1;NbD014549.2	NbD014548.1;NbE03054069.1	175
21.8973712921143	21.8014011383057	21.827995300293	21.9930686950684	21.7405300140381	21.6684322357178	21.5273590087891	21.4099197387695	15.4029531478882	15.6904153823853	15.5632858276367	16.2485408782959	+	Pst hQ_NPC	9	9	9	38.4	38.4	38.4	41.835	0	262.47	205350000	128	7.00648945767095	2.29051689524821E-06	5.8602614402771	29.6029936700381	NbD014563.1;NbD001763.1	NbD014563.1	176
31.5563640594482	31.5733051300049	31.5863380432129	31.2317504882813	30.1512203216553	30.052713394165	30.1813926696777	29.9953689575195	27.0707111358643	25.9854183197021	25.7604293823242	25.0803394317627	+	Pst hQ_NPC	46	46	16	63	63	25.9	89.01	0	323.31	103260000000	4497	4.21811493426355	0.000231295087524444	4.12094926834106	9.92331217961004	NbD014572.1;NbD000676.1	NbD014572.1	177
16.2953033447266	16.8125286102295	15.6960983276367	15.8029918670654	20.2324542999268	20.3307952880859	20.69140625	20.5278358459473	17.5656127929688	18.4993476867676	15.7593002319336	17.7480621337891	+	Pst hQ_NPC	3	3	2	20.7	20.7	15.5	19.001	0	323.31	63596000	55	2.68537962408075	0.00340673125200573	3.05254220962524	5.17538704977994	NbD014996.1;NbE05067080.1;NbE44071340.1	NbD014996.1;NbE05067080.1;NbE44071340.1	178
14.4783658981323	15.5524568557739	14.2731132507324	16.822868347168	22.6756858825684	22.4102306365967	22.6502704620361	22.3696212768555	21.3048553466797	23.7465286254883	20.8485794067383	21.5480670928955			6	6	6	26.7	26.7	26.7	41.772	0	120.69	264010000	75	0.461164793359241	0.376876835476102	0.664444446563721	1.0229146403371	NbD015090.1	NbD015090.1	179
25.0739822387695	25.1555309295654	25.081600189209	25.5101146697998	24.6640548706055	24.737325668335	24.6769142150879	24.4782161712646	19.9782695770264	15.4178781509399	14.4836730957031	19.0073070526123	+	Pst hQ_NPC	21	21	21	56.5	56.5	56.5	57.298	0	323.31	2029100000	430	2.83244740897255	0.00258083161397336	7.41734576225281	5.53173741056197	NbD015132.1	NbD015132.1	180
19.8723888397217	20.5830688476563	20.2410945892334	16.3079872131348	18.7530345916748	18.2251510620117	18.786506652832	15.3606405258179	15.5611114501953	13.4750146865845	15.1241054534912	21.4836006164551			3	3	3	10.1	10.1	10.1	41.68	0	17.82	22869000	19	0.297121123661351	0.53318650978216	1.37037515640259	0.709704009684573	NbD015153.1;NbD015393.1;NbD041631.1;NbD043824.1;NbD038800.1;NbD021173.1;NbE44069535.1;NbD052248.1;NbD051867.1;NbD039575.1;NbD027927.1;NbD035508.1;NbD024063.1;NbD018538.1;NbD016167.1;NbD010579.1;NbD004199.1;NbD024598.1;NbD018946.1;NbD044964.1;NbE44071789.1;NbD005727.1;NbD052681.1;NbE03055418.1;NbD005853.1;NbD000124.1	NbD015153.1;NbD015393.1;NbD041631.1;NbD043824.1;NbD038800.1;NbD021173.1;NbE44069535.1;NbD052248.1;NbD051867.1;NbD039575.1;NbD027927.1;NbD035508.1;NbD024063.1;NbD018538.1;NbD016167.1;NbD010579.1;NbD004199.1;NbD024598.1;NbD018946.1	181
17.5799045562744	17.853609085083	14.2160186767578	15.2746677398682	20.9490623474121	20.2072906494141	20.3132953643799	20.5086231231689	22.8853549957275	20.2623558044434	14.8385000228882	19.0646858215332			1	1	1	23.6	23.6	23.6	15.335	0	21.715	75822000	61	0.307847957695341	0.522156269702714	1.23184370994568	0.731202453757528	NbD052193.1;NbD015289.1	NbD052193.1;NbD015289.1	182
22.6679782867432	21.9537239074707	20.2628154754639	19.3953170776367	18.7565231323242	16.4506950378418	15.4911956787109	15.7021455764771	26.612174987793	25.2756862640381	24.2513313293457	23.3754405975342	+	Pst hQ_NPC	5	5	5	50.2	50.2	50.2	27.692	0	99.641	107290000	64	3.72247634535559	0.000508270048975914	-8.27851843833923	-8.10335745819484	NbD015584.1	NbD015584.1	183
15.4299411773682	18.8465003967285	18.7554149627686	18.817907333374	19.0067596435547	18.6435737609863	18.9553489685059	18.4379463195801	15.2186670303345	14.5682353973389	13.6530475616455	16.6594219207764	+	Pst hQ_NPC	5	4	4	13.3	11.8	11.8	60.873	0	26.642	25395000	25	2.93041691214226	0.0021671196389389	3.73606419563293	5.77861786602376	NbD015987.1	NbD015987.1	186
15.7486591339111	15.638011932373	15.4629678726196	16.1484184265137	17.3399543762207	17.2094345092773	17.1139049530029	17.8076953887939	16.4687080383301	14.9791860580444	16.198694229126	15.4791460037231	+	Pst hQ_NPC	3	3	3	13.5	13.5	13.5	44.12	0	17.743	6694900	7	2.27318768967123	0.00786963716594923	1.58631372451782	4.25832743479678	NbD033346.1;NbD016339.1	NbD033346.1;NbD016339.1	188
16.5291557312012	17.0901412963867	15.0062160491943	16.5939445495605	20.3895301818848	20.1556091308594	20.627384185791	20.7042140960693	14.9551649093628	17.0450859069824	15.1565532684326	14.521897315979	+	Pst hQ_NPC	7	7	1	38.7	38.7	5	26.709	0	82.031	61266000	49	3.93303595357602	0.000350013907608613	5.04950904846191	8.83715835082685	NbE03061032.1;NbD016434.1	NbE03061032.1;NbD016434.1	190
20.9432067871094	20.8403053283691	20.8568077087402	21.0969333648682	20.645528793335	20.5053310394287	20.5835266113281	20.4541263580322	16.9636173248291	14.3237352371216	14.8096580505371	16.6056175231934	+	Pst hQ_NPC	8	8	4	21.7	21.7	12.4	60.091	0	76.446	114800000	80	3.52269708746107	0.000688929251418986	4.87147116661072	7.45590726740361	NbE05065489.1;NbD016502.1;NbE44069319.1	NbE05065489.1;NbD016502.1;NbE44069319.1	191
20.2189235687256	19.8489322662354	20.0891304016113	20.7935237884521	19.286901473999	19.3128070831299	19.56223487854	19.92795753479	15.4474792480469	15.9646244049072	15.0548820495605	17.9759483337402	+	Pst hQ_NPC	4	4	4	36.3	36.3	36.3	16.748	0	161.9	51185000	57	2.66349275214942	0.00354091368837717	3.41174173355103	5.12375428881421	NbD016876.1;NbD006507.1	NbD016876.1	194
16.7528419494629	17.170970916748	16.1201667785645	14.8226451873779	22.9663124084473	22.3586387634277	22.803825378418	22.7912998199463	15.2606210708618	14.3261976242065	14.3803834915161	14.9893598556519	+	Pst hQ_NPC	23	22	4	65.2	63.7	18.4	65.761	0	323.31	236440000	121	7.06348011896143	2.29051689524821E-06	7.99087858200073	30.2614482480708	NbD017030.1	NbD017030.1	195
17.4047431945801	14.2944459915161	18.2388343811035	17.9999771118164	20.5688533782959	20.7456684112549	20.4971656799316	21.0481338500977	13.8864831924438	16.5961589813232	16.6945190429688	16.3890781402588	+	Pst hQ_NPC	7	6	6	28.7	24.8	24.8	52.062	0	177.54	57968000	36	3.39568787679808	0.000862924846907363	4.82339549064636	7.06717370419524	NbD017755.1	NbD017755.1	198
24.6598701477051	24.5557289123535	24.0522518157959	23.9524269104004	24.2073211669922	24.2256011962891	23.6614475250244	24.3048686981201	18.7592582702637	17.5879821777344	15.1502475738525	16.8802299499512	+	Pst hQ_NPC	12	12	12	41.5	41.5	41.5	52.896	0	323.31	1045900000	205	4.00630243582737	0.000319744671829946	7.00538015365601	9.10572794146982	NbD017761.1	NbD017761.1	199
15.8478803634644	16.1038799285889	15.7819986343384	17.5138359069824	15.2957334518433	15.2912540435791	15.3818807601929	15.5670948028564	15.492299079895	16.3894939422607	17.1564140319824	14.9491367340088			3	3	3	3.7	3.7	3.7	119.44	0	23.589	2854900	5	0.586601543482844	0.289109692057265	-0.612845182418823	-1.24643891375447	NbD031349.1;NbE44071010.1;NbD018122.1	NbD031349.1;NbE44071010.1;NbD018122.1	201
15.6318655014038	13.4937438964844	15.8169898986816	15.1779308319092	20.5545921325684	20.6891899108887	20.5373477935791	21.0014762878418	16.2910671234131	15.8086729049683	16.5315608978271	15.8799915313721	+	Pst hQ_NPC	4	4	3	16.5	16.5	12.7	35.304	0	70.872	59221000	30	6.30538770623517	7.8345328698641E-06	4.56782841682434	22.5713207687079	NbD018124.1	NbD018124.1	202
17.6982765197754	15.6673994064331	17.2280426025391	17.3876800537109	21.6750831604004	21.2410354614258	21.6538600921631	21.5536079406738	14.3675889968872	15.6130275726318	14.6450939178467	14.9712295532227	+	Pst hQ_NPC	11	11	9	39.7	39.7	33.7	40.07	0	104.13	140830000	84	6.37382136641962	7.77576119465435E-06	6.63166165351868	23.1780514391317	NbD018126.1	NbD018126.1	203
16.4568367004395	16.4652194976807	15.6663093566895	15.9300165176392	19.7788753509521	19.3730087280273	19.564395904541	19.6782245635986	15.5130310058594	16.0985431671143	14.7073163986206	15.950626373291	+	Pst hQ_NPC	5	3	3	18.4	11.7	11.7	35.961	0	17.472	26233000	10	4.78057167534177	8.94903396058383E-05	4.03124690055847	12.4280007425479	NbD018127.1	NbD018127.1	204
16.3810768127441	14.6980228424072	15.0917310714722	15.1960220336914	17.942892074585	17.3744964599609	18.3630313873291	18.0999546051025	15.6145324707031	14.5119638442993	16.704439163208	14.7492589950562	+	Pst hQ_NPC	3	3	3	11.7	11.7	11.7	36.651	0	19.019	7388900	11	2.49275860960279	0.00497129408941219	2.55004501342773	4.73273173632696	NbD018194.1	NbD018194.1	206
20.9603500366211	20.8632507324219	20.4001007080078	20.2239971160889	19.7618885040283	19.3059902191162	18.4071521759033	18.0520267486572	26.4812831878662	22.6463851928711	24.5870914459229	23.8285179138184	+	Pst hQ_NPC	1	1	1	23.8	23.8	23.8	11.231	0.0035211	9.4643	102130000	32	3.06921655945895	0.0016074072707082	-5.50405502319336	-6.14221390401074	NbD018238.1	NbD018238.1	207
15.3389463424683	14.3708477020264	16.7314510345459	17.9840965270996	16.7103481292725	16.6524257659912	16.9789123535156	16.7664260864258	15.206392288208	15.1872787475586	16.0157508850098	15.3968896865845	+	Pst hQ_NPC	7	3	1	24.2	10	2.5	42.319	0	24.408	6361400	9	3.16974463858717	0.00133856804175134	1.32545018196106	6.41622165427577	NbD018500.1;NbD034139.1	NbD018500.1;NbD034139.1	209
20.4731826782227	19.9383335113525	20.3781433105469	20.6267604827881	20.0344276428223	19.9722499847412	20.679256439209	20.1815605163574	22.6528968811035	19.1180686950684	15.5153856277466	15.1812658309937			12	12	2	36	36	7.3	50.186	0	144.83	75905000	61	0.555290236589901	0.308257339578625	2.09996938705444	1.19155624570855	NbE03057227.1;NbD018501.1	NbE03057227.1;NbD018501.1	210
16.0177211761475	15.5668544769287	16.1349067687988	17.4971656799316	14.3233671188354	14.9143686294556	14.648606300354	15.5352754592896	16.9112854003906	16.2751007080078	15.2567043304443	15.1831378936768			2	2	2	16.9	16.9	16.9	16.638	0	13.495	1771300	2	1.12116668990808	0.090590277986059	-1.05115270614624	-2.14473403748245	NbD018578.1;NbE03054530.1;NbE05064459.1;NbE05063281.1;NbD032154.1;NbD018089.1;NbD017960.1	NbD018578.1;NbE03054530.1;NbE05064459.1;NbE05063281.1;NbD032154.1;NbD018089.1;NbD017960.1	211
15.6171417236328	15.6949529647827	17.0450553894043	17.0118160247803	17.5583667755127	16.5741195678711	16.8462257385254	16.4818458557129	16.3009185791016	15.5967702865601	15.6579627990723	16.1268577575684	+	Pst hQ_NPC	3	3	3	4.1	4.1	4.1	110.58	0	49.123	5067400	10	1.70731250903762	0.0252250456227601	0.944512128829956	3.15780737628267	NbD018648.1;NbE44070351.1;NbE44072593.1;NbD026130.1	NbD018648.1;NbE44070351.1;NbE44072593.1;NbD026130.1	212
15.6638593673706	16.3225860595703	15.5298461914063	15.1338396072388	18.1314945220947	17.7017116546631	17.9999771118164	17.3253974914551	16.2251071929932	15.1327199935913	15.0782814025879	15.3997001647949	+	Pst hQ_NPC	3	2	2	24	19.1	19.1	19.921	0	37.247	9417900	9	3.46954220336617	0.000751089091972235	2.3306930065155	7.2911312474996	NbD018815.1	NbD018815.1	214
15.7682504653931	15.8438348770142	15.8923254013062	17.2991390228271	17.7042140960693	17.3053665161133	17.2904148101807	17.7298603057861	16.3052253723145	15.3779001235962	15.0254783630371	15.1779279708862	+	Pst hQ_NPC	2	2	2	14.5	14.5	14.5	24.842	0	12.203	5056700	7	3.21177787378947	0.00122376574870635	2.03583097457886	6.53356401486523	NbD019353.1	NbD019353.1	219
18.2614154815674	15.608118057251	18.8016452789307	19.0466289520264	18.929084777832	18.4610805511475	19.2215690612793	18.8658351898193	14.7344646453857	17.279483795166	16.00461769104	15.862624168396	+	Pst hQ_NPC	6	6	6	26	26	26	40.318	0	94.97	24397000	37	2.75060714842276	0.0030027080663166	2.89909482002258	5.33138533666257	NbD042976.1;NbD019416.1	NbD042976.1;NbD019416.1	220
21.6945972442627	21.6184501647949	22.1288356781006	21.9098739624023	21.6774520874023	21.3191509246826	21.50217628479	21.3205852508545	14.5181913375854	17.384859085083	13.7202348709106	14.2382192611694	+	Pst hQ_NPC	13	12	9	26.6	25.2	20	60.812	0	318.36	195500000	113	3.64298113894226	0.000577072500506756	6.48946499824524	7.84026768846326	NbD019445.1;NbE44072845.1	NbD019445.1;NbE44072845.1	221
16.8540096282959	14.6970052719116	15.4731254577637	16.245304107666	17.4688949584961	17.5350322723389	17.8711719512939	17.3468952178955	16.2260322570801	14.521372795105	15.0844593048096	15.1084308624268	+	Pst hQ_NPC	3	3	3	34	34	34	10.889	0	33.655	6577600	13	3.09048847041993	0.00154509961878115	2.32042479515076	6.19942846643221	NbD020037.1	NbD020037.1	224
14.3763828277588	15.6179542541504	16.0591335296631	14.7127742767334	16.8789138793945	16.8700275421143	16.9993171691895	18.0624465942383	15.0747327804565	14.4799098968506	13.9338712692261	15.5865745544434	+	Pst hQ_NPC	3	3	3	6.3	6.3	6.3	81.146	0	17.568	5839200	5	2.73399715143648	0.00310097998975443	2.43390417098999	5.29135572370561	NbD020158.1	NbD020158.1	225
17.0628681182861	15.212345123291	15.2390260696411	16.9498043060303	15.8748807907104	17.5264987945557	18.3538436889648	18.6299476623535	19.307746887207	17.0028018951416	15.2739639282227	17.4665355682373			2	2	2	29.9	29.9	29.9	14.325	0	20.125	12917000	23	0.120208348027413	0.780596436534729	0.33353066444397	0.322225027997819	NbE44072176.1;NbE03057109.1;NbD020170.1	NbE44072176.1;NbE03057109.1;NbD020170.1	226
17.7732677459717	14.5030422210693	18.0455360412598	17.7274684906006	17.8487339019775	17.955774307251	17.8022136688232	17.8547096252441	16.6060657501221	16.2313652038574	15.1852388381958	17.6900062561035	+	Pst hQ_NPC	6	6	4	14.4	14.4	10.1	66.619	0	88.74	11647000	17	1.49169622632227	0.0403276684470469	1.43718886375427	2.77443052043694	NbE03058635.1;NbD048805.1;NbD031028.1;NbD020434.1;NbE44071750.1;NbD004276.1;NbD039221.1;NbD048169.1;NbD033096.1;NbD021662.1;NbD029427.1	NbE03058635.1;NbD048805.1;NbD031028.1;NbD020434.1;NbE44071750.1;NbD004276.1;NbD039221.1;NbD048169.1;NbD033096.1;NbD021662.1	228
22.1431407928467	22.1400547027588	22.0583438873291	22.3213005065918	22.0786800384521	21.6546897888184	21.9492416381836	21.6113967895508	17.1131229400635	18.3057746887207	16.1939258575439	13.9446315765381	+	Pst hQ_NPC	15	13	13	42.5	36	36	56.296	0	323.31	240780000	167	2.95694295920173	0.00206764023966443	5.43413829803467	5.84682738638853	NbD020626.1;NbE03056328.1;NbE03056329.1;NbE03054293.1;NbD018559.1	NbD020626.1;NbE03056328.1	229
23.0668239593506	23.0158710479736	22.9577674865723	23.1602954864502	24.0146961212158	24.004789352417	23.961727142334	23.8663673400879	16.0941905975342	16.7238788604736	15.077712059021	15.6137456893921	+	Pst hQ_NPC	20	20	15	55.3	55.3	43.3	60.455	0	323.31	846590000	235	6.35074130633274	7.77576119465435E-06	8.08451318740845	22.971658873378	NbD021453.1	NbD021453.1	234
22.522554397583	22.2801971435547	22.5524139404297	22.5843753814697	21.9325428009033	21.6823463439941	21.8887767791748	21.8397274017334	15.6249656677246	16.2833042144775	14.2827711105347	16.7191677093506	+	Pst hQ_NPC	21	18	18	30.6	28.8	28.8	81.74	0	323.31	291790000	179	4.57067145754589	0.000120931950111719	6.10829615592957	11.4321852142481	NbD021558.1	NbD021558.1	235
14.7932720184326	16.0208854675293	14.3445606231689	14.2717704772949	19.4887580871582	20.601411819458	20.7458324432373	20.6961688995361	15.2414455413818	15.2034425735474	16.0517406463623	15.4220542907715	+	Pst hQ_NPC	8	8	8	17.2	17.2	17.2	83.59	0	62.659	39632000	27	5.02399710563955	6.00004380588637E-05	4.90337204933167	13.6842819154482	NbD021646.1	NbD021646.1	236
20.5765323638916	20.7373561859131	20.417407989502	21.4405040740967	20.086799621582	19.9698638916016	19.6939430236816	19.7186832427979	16.3318729400635	14.2119798660278	16.4680728912354	14.2347841262817	+	Pst hQ_NPC	9	4	4	40.2	21.1	21.1	39.328	0	221.8	72201000	76	3.42654035693997	0.000809979702727578	4.55564498901367	7.16003615173083	NbD021713.1	NbD021713.1	237
16.1611766815186	16.7132301330566	14.8318519592285	16.1443614959717	19.8389511108398	19.0768947601318	19.6736087799072	19.6746273040771	16.7924499511719	15.5479173660278	15.3653507232666	16.5164680480957	+	Pst hQ_NPC	3	3	3	19.2	19.2	19.2	35.415	0	17.476	25066000	6	3.97705540092635	0.000330490359646393	3.51047396659851	8.99766982188144	NbD021885.1	NbD021885.1	239
21.3414745330811	21.2305793762207	21.5539360046387	21.5088653564453	21.6688232421875	21.493408203125	21.5325984954834	21.6901702880859	16.0224075317383	14.3203229904175	13.7890386581421	16.0708980560303	+	Pst hQ_NPC	13	13	12	39.5	39.5	35.6	58.113	0	192.48	171720000	149	4.50706034225516	0.000133545883121967	6.54558324813843	11.1453202815141	NbD022073.1;NbE05063913.1;NbD041682.1	NbD022073.1	242
12.1154174804688	15.0499858856201	17.1905574798584	17.4904441833496	21.6471099853516	21.1672344207764	21.1206665039063	21.8644981384277	14.1151285171509	15.6837949752808	15.08642578125	13.8686218261719	+	Pst hQ_NPC	12	12	12	32.2	32.2	32.2	52.758	0	323.31	105480000	90	5.20070715940737	4.39376730183945E-05	6.7613844871521	14.6704078992596	NbD022504.1;NbD006462.1	NbD022504.1;NbD006462.1	244
15.5710763931274	16.3902282714844	14.3902130126953	15.0793190002441	17.2178821563721	16.9526500701904	16.2151165008545	17.405158996582	14.5441951751709	14.5286703109741	15.2763032913208	14.6503467559814	+	Pst hQ_NPC	4	2	2	26.5	12.8	12.8	27.984	0	15.029	3786000	8	3.35903792511434	0.000924681879243831	2.19782304763794	6.9581374279658	NbD022948.1	NbD022948.1	247
14.9439649581909	15.1359777450562	16.0185451507568	15.3627700805664	14.7213382720947	14.6847219467163	16.0787334442139	16.0876846313477	22.9137687683105	21.0968055725098	21.0260066986084	16.7712211608887	+	Pst hQ_NPC	2	2	2	13.7	13.7	13.7	25.605	0	15.713	5836800	5	2.0035674361177	0.0137803320193963	-5.05883097648621	-3.71436890936849	NbD023936.1	NbD023936.1	251
18.3305759429932	16.9395198822021	18.3940601348877	18.5447616577148	18.7429084777832	18.1722621917725	18.7576313018799	19.2844181060791	16.7550563812256	15.591251373291	14.0262613296509	15.5575037002563	+	Pst hQ_NPC	6	6	6	35.2	35.2	35.2	35.386	0	76.055	24117000	20	2.77592836323333	0.00290301957318388	3.25678682327271	5.39281597228275	NbD024340.1;NbD024339.1;NbD000290.1;NbD029346.1;NbD007319.1;NbD022216.1	NbD024340.1;NbD024339.1;NbD000290.1	257
19.7080593109131	18.189302444458	18.2311172485352	18.6484985351563	15.9222564697266	16.2589340209961	15.945369720459	17.1402111053467	19.7175121307373	16.2356986999512	15.9201984405518	15.0546054840088			3	3	3	15.7	15.7	15.7	34.752	0	19.185	6455100	15	0.148743980000047	0.733662732702302	-0.415310859680176	-0.39001266522164	NbD024399.1	NbD024399.1	258
15.4820671081543	16.1643848419189	15.2282886505127	17.3880348205566	17.448148727417	17.1961402893066	15.5814180374146	17.2712078094482	14.7971849441528	16.2420024871826	16.0847663879395	16.3671035766602			13	2	2	26.1	5.5	5.5	87.427	0	30.072	5007100	13	0.895365103849468	0.15042745100891	1.00146436691284	1.76932217686013	NbD024588.1	NbD024588.1	259
19.936466217041	15.2655057907104	20.4170989990234	19.8558654785156	19.9044666290283	19.4874248504639	19.7290954589844	19.7677345275879	17.415563583374	16.3513088226318	14.3020048141479	16.5520172119141	+	Pst hQ_NPC	5	5	1	37.4	37.4	12.2	27.136	0	35.976	44485000	37	2.76348469178474	0.00296079235956142	3.56695675849915	5.36256519030706	NbD024597.1	NbD024597.1	260
20.2352619171143	19.2210254669189	19.537935256958	19.981616973877	17.6869525909424	18.640718460083	17.7866020202637	17.96262550354	16.4063339233398	16.8504619598389	16.3054389953613	15.4642028808594	+	Pst hQ_NPC	5	5	1	16.2	16.2	3	42.362	0	31.387	19299000	19	2.56234464058668	0.00431803637329676	1.76261520385742	4.88963888022908	NbD024638.1;NbD031585.1;NbE05064187.1	NbD024638.1;NbD031585.1;NbE05064187.1	261
20.4315547943115	20.2190399169922	20.3441867828369	20.0757446289063	18.7046871185303	18.196813583374	18.0600738525391	17.6975784301758	15.8204364776611	17.1093673706055	16.6394824981689	17.3120899200439	+	Pst hQ_NPC	6	5	5	28.4	25.9	25.9	39.666	0	203.08	33953000	35	1.99058365754738	0.0140450893964195	1.44444417953491	3.68913745318717	NbD024694.1	NbD024694.1	262
16.6442642211914	15.7574777603149	13.3958263397217	14.3480539321899	20.2290534973145	20.1687660217285	20.3203639984131	20.0287742614746	16.3132419586182	15.4128150939941	16.4589786529541	17.156644821167	+	Pst hQ_NPC	5	5	3	12.5	12.5	7.4	52.004	0	160.2	46377000	33	4.38017399620476	0.000168492710344667	3.85131931304932	10.5927510510151	NbD025012.1;NbE03053915.1	NbD025012.1;NbE03053915.1	264
17.7775115966797	14.3569526672363	17.9939117431641	19.5901222229004	16.9737644195557	16.8402118682861	16.9307613372803	16.8342990875244	17.3542556762695	17.0127296447754	14.7826194763184	16.663501739502			5	5	1	7	7	1.2	110.03	0	36.878	11220000	9	0.325973611047619	0.502723631897402	0.441482543945313	0.767147320390245	NbD025146.1;NbE44072113.1	NbD025146.1;NbE44072113.1	265
14.2888994216919	15.5053739547729	15.4794988632202	17.0208778381348	22.7852439880371	22.8526611328125	22.8466682434082	22.8747577667236	16.0657558441162	14.7782535552979	17.1000080108643	13.9543142318726	+	Pst hQ_NPC	8	7	7	31.4	27.4	27.4	42.398	0	117.76	246970000	39	4.38221088294513	0.000168492710344667	7.36524987220764	10.6014198440152	NbD025421.1	NbD025421.1	269
21.3525638580322	20.7646617889404	21.2173843383789	21.6801586151123	21.2224655151367	21.001407623291	21.3673038482666	21.3728923797607	14.6103801727295	20.2103862762451	16.1062870025635	19.7425956726074			9	9	9	22	22	22	62.477	0	247.79	131440000	81	1.39157902857178	0.0501091153481831	3.57360506057739	2.60132234421022	NbD025467.1;NbD037900.1;NbE03058161.1;NbD051530.1;NbD012642.1	NbD025467.1	270
14.7459344863892	14.2528028488159	13.5990467071533	16.1426086425781	16.1906909942627	18.1682014465332	18.9321174621582	19.2131423950195	15.5833988189697	15.8947191238403	15.3050203323364	15.3748550415039	+	Pst hQ_NPC	2	2	2	14.2	14.2	14.2	17.496	0	12.638	14470000	9	2.00848800285723	0.0137487471176213	2.58653974533081	3.72395280709268	NbD025509.1	NbD025509.1	271
25.6595153808594	25.653980255127	25.8160438537598	25.5513038635254	23.9337310791016	23.7791652679443	23.9148807525635	24.1487998962402	18.7757778167725	14.311017036438	14.8518667221069	15.8631629943848	+	Pst hQ_NPC	25	25	10	53.5	53.5	23.5	81.27	0	323.31	1382600000	304	3.69415777720925	0.000528269144368954	7.99368810653687	8.00878932170201	NbD025685.1	NbD025685.1	273
16.3365821838379	16.5081043243408	15.7568531036377	14.6035184860229	16.5532093048096	17.1934947967529	16.2559509277344	16.7802066802979	15.7043514251709	15.4047918319702	15.3720788955688	15.0466680526733	+	Pst hQ_NPC	2	2	2	9.8	9.8	9.8	28.629	0	12.926	3493400	2	2.81810253720064	0.00265082881872872	1.31374287605286	5.49623986241791	NbD025791.1	NbD025791.1	275
15.9603185653687	15.3267040252686	15.1458740234375	14.9814023971558	20.2721881866455	19.7523155212402	20.244930267334	20.222936630249	16.4665241241455	19.1865253448486	14.2514915466309	15.6049365997314	+	Pst hQ_NPC	7	7	7	16.3	16.3	16.3	64.434	0	167.99	47635000	36	1.92944873183183	0.0158556892625202	3.74572324752808	3.57142955805144	NbD026078.1	NbD026078.1	277
13.3736515045166	17.0430183410645	15.6941699981689	15.7512702941895	19.0929279327393	14.2195110321045	20.26051902771	18.4231643676758	16.6026458740234	16.0981063842773	16.1384391784668	14.4346017837524			3	1	1	38.5	13.6	13.6	17.023	0	20.523	26999000	18	0.769332655383029	0.196903984868908	2.18058228492737	1.55867918929126	NbD026331.1	NbD026331.1	278
23.4727115631104	23.2396373748779	23.6233253479004	23.3622550964355	22.2017383575439	22.0408630371094	21.6067523956299	21.8405342102051	15.6347827911377	16.5904693603516	16.9003849029541	14.0300559997559	+	Pst hQ_NPC	10	10	5	42.9	42.9	22.8	37.536	0	233.54	330960000	98	4.06426492236196	0.000286457366408109	6.13354873657227	9.32327281142933	NbD026349.1;NbE05066323.1	NbD026349.1;NbE05066323.1	279
27.8238983154297	27.6513671875	27.7491912841797	27.5948429107666	25.9136047363281	26.0267543792725	25.8937244415283	26.1844806671143	21.8622303009033	21.8784484863281	21.5022258758545	20.4733810424805	+	Pst hQ_NPC	42	12	12	62.2	23.5	23.5	84.316	0	323.31	6795100000	597	5.00518108301111	6.12647416544167E-05	4.57556962966919	13.5830630238894	NbE03057770.1;NbD026399.1	NbE03057770.1;NbD026399.1	281
17.9109935760498	16.2285423278809	15.5912790298462	19.3251171112061	17.4730243682861	17.5325984954834	18.2096252441406	14.9637908935547	16.0762672424316	15.6660976409912	14.3246936798096	16.9169368743896			3	3	3	11	11	11	28.651	0	17.094	14178000	10	0.705527243268035	0.226188586401264	1.29876089096069	1.45089510263786	NbD041253.1;NbD026548.1	NbD041253.1;NbD026548.1	282
26.706750869751	26.1210765838623	26.513988494873	26.1263446807861	27.2642765045166	26.9391002655029	26.678150177002	26.6526679992676	23.1581382751465	20.5965061187744	14.7535953521729	18.0817127227783	+	Pst hQ_NPC	14	14	14	47.4	47.4	47.4	50.441	0	323.31	6296800000	354	2.292248857909	0.00761226219879858	7.73606061935425	4.2983270659753	NbD026891.1	NbD026891.1	285
14.8805437088013	15.7689075469971	15.0108976364136	17.2590255737305	24.4455642700195	24.2632026672363	24.1433601379395	24.5529766082764	19.1021347045898	15.1207866668701	16.5798263549805	15.4475612640381	+	Pst hQ_NPC	8	8	6	39.9	39.9	26.4	28.007	0	256.81	641640000	91	3.86305222629296	0.000384051625175833	7.78869867324829	8.58712728393178	NbD026977.1	NbD026977.1	287
21.701171875	21.5360660552979	21.4306354522705	21.3465690612793	17.5085067749023	17.4379463195801	16.5840091705322	17.273120880127	15.2094755172729	15.5775470733643	14.9981050491333	15.4215545654297	+	Pst hQ_NPC	5	4	4	18.5	15.9	15.9	51.071	0	247.68	46166000	52	3.60350849340106	0.00059929095173648	1.89922523498535	7.71234465746396	NbD027122.1	NbD027122.1	289
22.499698638916	21.8886280059814	21.8628349304199	21.7762756347656	20.6066627502441	20.5599231719971	20.7108707427979	20.9791774749756	14.3940048217773	15.4225645065308	15.514274597168	15.2606658935547	+	Pst hQ_NPC	10	10	10	24	24	24	82.706	0	226.35	156370000	133	6.04059497695513	1.14803419851471E-05	5.56628108024597	20.3666986119075	NbD027134.1	NbD027134.1	290
22.7989902496338	22.6065044403076	23.5647678375244	23.1558704376221	25.4788646697998	25.3069896697998	24.8516235351563	24.9787139892578	15.4416971206665	14.8605012893677	16.1084690093994	15.5402631759644	+	Pst hQ_NPC	15	15	14	60.3	60.3	58.4	41.825	0	323.31	1706800000	256	7.2816435759926	1.82335251446985E-06	9.66631531715393	32.9186503206654	NbD027184.1	NbD027184.1	291
17.2665138244629	15.0393295288086	19.1867179870605	19.787670135498	18.0201435089111	18.282564163208	18.2872619628906	18.2541885375977	16.9893054962158	13.9867935180664	15.5901737213135	16.8385887145996	+	Pst hQ_NPC	4	4	4	26.7	26.7	26.7	23.206	0	35.045	19698000	9	1.82584160455139	0.0196492417911568	2.35982418060303	3.37588982614113	NbD027500.1;NbD017711.1;NbD017710.1	NbD027500.1;NbD017711.1	293
14.3786106109619	16.0630664825439	15.7450866699219	17.2701320648193	18.9784088134766	18.3256664276123	19.1879749298096	19.1003131866455	15.6505479812622	14.1860589981079	15.3748722076416	15.7230520248413	+	Pst hQ_NPC	4	4	4	31.1	31.1	31.1	25.764	0	30.986	20555000	19	3.97745218026661	0.000330490359646393	3.66445803642273	8.99912819875848	NbE03060590.1;NbD042548.1;NbD027563.1	NbE03060590.1;NbD042548.1;NbD027563.1	294
16.3506336212158	15.3340520858765	15.3277425765991	14.5745620727539	22.8478546142578	23.1424407958984	23.0103321075439	22.5712413787842	14.8425025939941	16.0712852478027	14.1847877502441	15.4138774871826	+	Pst hQ_NPC	10	10	10	62.2	62.2	62.2	20.122	0	275.35	260490000	68	5.78734998886953	1.62590880538898E-05	7.76485395431519	18.4554069215313	NbD031860.1;NbD027868.1;NbE03059519.1;NbD031861.1	NbD031860.1;NbD027868.1;NbE03059519.1;NbD031861.1	295
16.6535453796387	16.1948184967041	17.3146018981934	18.2403717041016	17.1375122070313	16.8073806762695	17.3260612487793	17.3954010009766	15.9169273376465	16.0302200317383	14.5310401916504	14.7553625106812	+	Pst hQ_NPC	2	2	1	9.5	9.5	5.4	25.71	0	14.294	7563200	20	2.40584215563293	0.00592366267134975	1.85820126533508	4.54129031348968	NbD028041.1	NbD028041.1	296
18.0088119506836	17.7789878845215	17.9102916717529	19.7866172790527	16.751989364624	16.4808540344238	14.9897336959839	15.0892858505249	15.802529335022	15.0577239990234	15.0716934204102	14.6989669799805			5	5	5	4.4	4.4	4.4	177.17	0	33.803	7037800	6	0.619529464975926	0.270161250259354	0.670237302780151	1.3036254811329	NbD028175.1;NbE05068323.1;NbD048871.1	NbD028175.1;NbE05068323.1;NbD048871.1	298
18.4041595458984	17.5370826721191	19.0709590911865	19.5320091247559	23.8745517730713	23.6227684020996	23.8211402893066	23.8046932220459	16.7152500152588	15.2119235992432	15.2387351989746	17.2866744995117	+	Pst hQ_NPC	22	22	6	43.3	43.3	11.6	82.003	0	323.31	475730000	180	5.17218138602352	4.46862104861211E-05	7.66764259338379	14.5067770786327	NbD028226.1	NbD028226.1	300
17.3850765228271	16.2876815795898	17.1934089660645	20.7580051422119	20.9078598022461	21.243595123291	20.4693126678467	21.0518550872803	17.2522392272949	14.4554309844971	14.8576202392578	16.1453647613525	+	Pst hQ_NPC	8	4	4	38.3	22.3	22.3	40.911	0	40.892	113190000	35	3.68208743382755	0.000537146826160222	5.24049186706543	7.96876787146988	NbD028304.1;NbE03057595.1	NbD028304.1;NbE03057595.1	302
21.1124172210693	21.2458591461182	21.20871925354	21.0891952514648	22.6303424835205	22.679708480835	22.5942077636719	22.57936668396	15.3761920928955	14.8435935974121	15.7907543182373	15.4427852630615	+	Pst hQ_NPC	10	10	10	39.2	39.2	39.2	46.553	0	298.36	285430000	116	7.57486721399455	1.48513859668165E-06	7.25757503509521	36.8573777917207	NbD028404.1	NbD028404.1	303
19.2237377166748	19.4607601165771	19.3872814178467	19.8791980743408	15.9867753982544	16.2488536834717	14.4469537734985	16.6521453857422	16.3247318267822	18.388858795166	14.1144037246704	15.3115587234497			2	2	1	6.8	6.8	3.6	29.553	0	52.174	23732000	28	0.0700907670220117	0.86333777244076	-0.201206207275391	-0.196159880106842	NbE03054803.1;NbE05063505.1;NbD028519.1	NbE03054803.1;NbE05063505.1;NbD028519.1	304
18.667818069458	18.300817489624	17.1299877166748	18.5441951751709	15.7097692489624	16.01442527771	15.0902366638184	15.4958238601685	16.3434982299805	15.7662677764893	16.2217025756836	16.639705657959			2	2	2	12.8	12.8	12.8	19.92	0	196.77	4050400	9	1.33398147862551	0.0567136864291612	-0.665229797363281	-2.50289032283637	NbE03062052.1;NbD028773.1	NbE03062052.1;NbD028773.1	307
14.9085636138916	15.4110326766968	14.9688663482666	15.6863288879395	17.5771789550781	17.4241504669189	17.2920341491699	17.6580867767334	15.0878591537476	14.68141746521	16.7772102355957	13.5734567642212	+	Pst hQ_NPC	3	3	3	15.5	15.5	15.5	31.902	0	24.4	8885600	19	1.9813834405323	0.0142754759042038	2.45787668228149	3.67130862306334	NbD029086.1;NbE44072731.1	NbD029086.1	310
21.6482086181641	21.1603565216064	21.6682167053223	21.3763408660889	19.8391819000244	19.8543453216553	20.0799179077148	20.2769641876221	22.9167404174805	21.7109127044678	21.2600021362305	21.0699901580811	+	Pst hQ_NPC	8	8	8	27.4	27.4	27.4	44.053	0	288.01	87789000	69	2.16637675950137	0.00985530648597565	-1.72680902481079	-4.03808833058423	NbD030889.1;NbD029265.1	NbD030889.1;NbD029265.1	311
17.7778968811035	17.8352851867676	17.9365234375	18.3194160461426	21.288501739502	20.8589344024658	21.2269973754883	20.9549655914307	15.3012113571167	16.7799797058105	14.6384887695313	15.2013864517212	+	Pst hQ_NPC	10	10	5	31.4	31.4	16.4	40.358	0	313.75	84255000	61	4.68183262525315	0.000105085606152264	5.60208320617676	11.9499258396382	NbD029561.1	NbD029561.1	312
26.2751178741455	26.2364807128906	26.3532962799072	26.5678443908691	22.6433506011963	22.5228652954102	23.0170440673828	22.5596656799316	15.2559480667114	15.538215637207	15.4476728439331	15.6679964065552	+	Pst hQ_NPC	24	24	23	44.3	44.3	42.9	92.249	0	323.31	1359800000	291	8.3960922611018	5.60379122086898E-07	7.20827317237854	50.5576847307236	NbD029635.1;NbD004790.1	NbD029635.1	313
18.0051422119141	18.2195377349854	18.5697441101074	18.2234554290771	18.2776679992676	18.1337547302246	18.259256362915	18.196044921875	18.9994277954102	18.8332176208496	15.1293687820435	14.0462789535522			3	3	3	6.6	6.6	6.6	45.053	0	18.67	16829000	6	0.533706980246895	0.321413050306397	1.46460771560669	1.15340452373604	NbE44072637.1;NbE03056103.1;NbD053060.1;NbD048861.1;NbD042613.1;NbD039606.1;NbD029989.1	NbE44072637.1;NbE03056103.1;NbD053060.1;NbD048861.1;NbD042613.1;NbD039606.1;NbD029989.1	316
22.4923076629639	22.1569061279297	22.7092094421387	23.4031467437744	20.6499195098877	20.7465705871582	20.8464393615723	20.9806423187256	21.7761154174805	19.7179298400879	19.9226531982422	14.1965827941895			9	9	3	54.9	54.9	17.3	29.798	0	323.31	173010000	118	0.538566568333338	0.319092879989163	1.90257263183594	1.16201887101538	NbD030005.1	NbD030005.1	317
18.9319152832031	17.8425464630127	19.5507278442383	19.0720863342285	18.4911479949951	18.1218681335449	18.4323291778564	18.6827068328857	22.0147132873535	19.9129390716553	14.8200187683105	15.9026336669922			5	5	1	20.6	20.6	5.4	43.857	0	86.995	17925000	24	0.0561654187381505	0.885032085088399	0.269436836242676	0.159262660936044	NbD030042.1	NbD030042.1	319
20.97239112854	21.0795269012451	20.7789249420166	21.4471302032471	17.3084812164307	17.7522506713867	17.7944927215576	17.5767345428467	16.6461906433105	14.0537605285645	14.0972843170166	16.4614353179932	+	Pst hQ_NPC	2	2	2	7.2	7.2	7.2	53.972	0	15.045	51514000	29	1.71045948703616	0.0251588603851777	2.29332208633423	3.16352505559378	NbD030181.1;NbD029609.1	NbD030181.1;NbD029609.1	320
15.8470211029053	16.8096141815186	16.4260520935059	19.3880176544189	18.3311004638672	18.3386497497559	18.6017208099365	18.2193946838379	15.8767604827881	15.1293258666992	17.042854309082	16.1357402801514	+	Pst hQ_NPC	4	4	4	25.6	25.6	25.6	26.425	0	25.241	20810000	8	2.92787772749921	0.0021671196389389	2.32654619216919	5.77211952409702	NbE03054976.1;NbE05065487.1;NbD030358.1;NbD041181.1;NbE44072982.1;NbD048640.1;NbE03060184.1;NbD010926.1	NbE03054976.1;NbE05065487.1;NbD030358.1;NbD041181.1;NbE44072982.1;NbD048640.1;NbE03060184.1;NbD010926.1	322
22.2597732543945	22.2159938812256	22.4050960540771	22.4819774627686	22.2412395477295	21.9072360992432	21.6624050140381	21.7720527648926	16.0824451446533	16.0609378814697	15.5572443008423	16.172046661377	+	Pst hQ_NPC	8	8	4	37.6	37.6	21.5	40.891	0	253.7	267890000	112	7.17842709698401	2.05558100974281E-06	5.92756485939026	31.6338880077924	NbD030443.1;NbE03055800.1	NbD030443.1;NbE03055800.1	323
24.9444046020508	24.0824527740479	22.8967609405518	23.2012596130371	23.0011329650879	23.2677097320557	22.4800548553467	22.5566520690918	14.8881177902222	25.4358386993408	14.9234342575073	25.5571308135986			1	1	1	4.1	4.1	4.1	52.608	0.0065041	6.8889	1246300000	60	0.372314131849748	0.457077988357501	2.62525701522827	0.857066035936869	NbE03062054.1;NbE05064299.1;NbD030792.1	NbE03062054.1;NbE05064299.1;NbD030792.1	325
14.8273611068726	16.6319923400879	15.9942903518677	15.8102588653564	17.4198780059814	17.505485534668	17.5412483215332	17.854284286499	14.8562250137329	16.7636890411377	13.9137086868286	15.6925659179688	+	Pst hQ_NPC	3	3	3	7.6	7.6	7.6	81.393	0	43.481	8423700	19	1.9979549144326	0.0138770744859234	2.27367687225342	3.70345188350329	NbD030930.1;NbD046652.1	NbD030930.1;NbD046652.1	328
24.0421829223633	23.743143081665	23.455005645752	24.3361320495605	23.3829784393311	23.4646339416504	23.1317596435547	23.3027095794678	15.2024011611938	15.5175809860229	15.4820709228516	15.6228189468384	+	Pst hQ_NPC	16	5	5	51.7	21	21	59.289	0	181.06	855090000	89	9.19404132475114	1.78469036292559E-07	7.86430239677429	68.7041253793439	NbD031168.1	NbD031168.1	329
14.0006618499756	15.2804431915283	16.9983539581299	15.5459508895874	15.2571849822998	16.3866710662842	16.5805530548096	16.8261260986328	16.280834197998	15.6864471435547	15.5444536209106	17.0746688842773			3	2	2	12.7	8.9	8.9	35.048	0	11.052	2432300	3	0.0855433956000582	0.836200157189043	0.116032838821411	0.236091507362507	NbD031351.1	NbD031351.1	330
24.9215698242188	24.468677520752	24.4372062683105	24.4565715789795	21.8340663909912	22.0337219238281	22.1958045959473	22.03173828125	14.4860668182373	15.0789699554443	16.9438056945801	14.6125116348267	+	Pst hQ_NPC	29	28	21	37.8	36.2	30	104.92	0	323.31	727930000	229	4.64016298153505	0.000110157286183818	6.74349427223206	11.7533524119046	NbD031519.1;NbD031520.1	NbD031519.1;NbD031520.1	332
15.2403020858765	14.5173559188843	14.3111457824707	15.420223236084	17.9548664093018	18.4740142822266	17.7538833618164	18.7899799346924	15.6212472915649	17.0767669677734	15.7022323608398	14.9102230072021	+	Pst hQ_NPC	3	1	1	11	4.5	4.5	39.725	0	21.064	16048000	19	2.48969163886596	0.00497129408941219	2.41556859016418	4.72589169056336	NbD031733.1	NbD031733.1	335
25.9170684814453	25.7032165527344	26.059965133667	26.0805835723877	26.8338832855225	26.8364143371582	26.8269920349121	26.8452949523926	22.7940406799316	21.4521675109863	18.8864650726318	19.374454498291	+	Pst hQ_NPC	13	13	13	57.3	57.3	57.3	38.163	0	323.31	6666900000	409	3.30843468474157	0.00102344549854396	6.20886421203613	6.80982725081542	NbD032055.1;NbD000852.1	NbD032055.1;NbD000852.1	336
19.5518550872803	19.1926784515381	19.6072769165039	19.8735771179199	17.6162624359131	18.1640815734863	18.1321983337402	18.2571392059326	15.1812696456909	13.4388952255249	15.3542490005493	14.3598213195801	+	Pst hQ_NPC	4	4	2	12.7	12.7	7	42.708	0	45.196	23741000	35	3.53216205633997	0.000688486114153802	3.45886158943176	7.48556917542557	NbE03053768.1;NbD032306.1;NbD032270.1;NbD006132.1	NbE03053768.1;NbD032306.1;NbD032270.1;NbD006132.1	337
19.28737449646	18.663516998291	18.8391666412354	19.7897720336914	16.9565124511719	16.4089107513428	16.8833351135254	17.2577381134033	15.9337129592896	17.7912082672119	14.6205682754517	16.0803108215332			5	5	5	15.7	15.7	15.7	53.412	0	50.919	11304000	26	0.527917041558937	0.324449404422857	0.770174026489258	1.14312190542339	NbD032556.1;NbD053274.1	NbD032556.1;NbD053274.1	340
15.910177230835	16.5332889556885	16.4941387176514	15.7150964736938	18.0167217254639	18.2876682281494	18.0700168609619	18.7866973876953	15.0174016952515	16.56689453125	16.8668384552002	16.0238838195801	+	Pst hQ_NPC	3	3	3	14.1	14.1	14.1	33.23	0	19.01	13519000	16	2.56896165285572	0.00427690774688183	2.17152142524719	4.90473278323956	NbE03054460.1;NbD032576.1;NbD045955.1;NbD037221.1	NbE03054460.1;NbD032576.1;NbD045955.1	341
15.1750516891479	15.8613882064819	19.0584354400635	20.6862850189209	19.6193103790283	16.4820251464844	19.3137378692627	20.3364715576172	16.1747856140137	13.9300737380981	15.9290189743042	17.2007217407227	+	Pst hQ_NPC	3	3	3	13.7	13.7	13.7	41.26	0	20.543	84314000	10	1.54955655515184	0.0356168391067742	3.12923622131348	2.87578941753433	NbD032580.1	NbD032580.1	342
15.4207973480225	15.873423576355	15.4624605178833	14.9611587524414	20.5654182434082	20.2813873291016	20.5418910980225	20.517204284668	13.9044923782349	14.7817945480347	15.7583723068237	15.8804378509521	+	Pst hQ_NPC	11	11	10	35	35	31.2	52.976	0	175.91	58789000	55	4.59390380297403	0.000117027738892839	5.3952009677887	11.5386426496413	NbD032829.1;NbE03059168.1;NbD008674.1	NbD032829.1;NbE03059168.1;NbD008674.1	343
18.2709331512451	17.9326648712158	16.3959560394287	17.5218296051025	15.0189437866211	15.7499847412109	15.39719581604	15.871711730957	14.7372894287109	15.3657531738281	16.0357704162598	16.3774070739746			3	3	0	13	13	0	37.974	0	21.494	6452600	10	NaN	NaN	0	NaN	NbD042270.1;NbD032982.1	NbD042270.1;NbD032982.1	344
17.855562210083	16.1066627502441	15.6789608001709	14.9282817840576	17.6727981567383	18.1545715332031	17.7892150878906	17.9625110626221	15.419921875	16.7314548492432	15.4520969390869	13.4772644042969	+	Pst hQ_NPC	3	3	3	12.2	12.2	12.2	47.836	0	57.413	13369000	19	2.07943374549554	0.011855350175895	2.62458944320679	3.8634918200977	NbD033120.1;NbD037657.1;NbD042442.1	NbD033120.1;NbD037657.1	346
21.3953475952148	20.7695922851563	21.501350402832	21.2591419219971	21.3752288818359	21.1818027496338	21.1348323822021	21.2544765472412	15.9845218658447	15.6036338806152	15.6209440231323	16.5295162200928	+	Pst hQ_NPC	14	9	9	31.7	24.3	24.3	70.931	0	273.8	153280000	88	6.43846109174911	7.2613116349287E-06	5.30193114280701	23.7658190955295	NbD033830.1	NbD033830.1	348
20.004566192627	20.0969982147217	15.8416519165039	14.9310865402222	20.1697444915771	20.1551151275635	20.360782623291	20.3895301818848	22.1789493560791	21.1424560546875	16.9804096221924	21.321741104126			6	6	2	38.8	38.8	15.7	28.552	0	119.56	71412000	51	0.0408573932547722	0.913486248866239	-0.137095928192139	-0.117613785438195	NbD034492.1	NbD034492.1	351
15.5507202148438	15.01953125	16.316499710083	16.4025058746338	19.2172660827637	19.0492897033691	19.3512153625488	19.4361991882324	14.6950235366821	16.0024127960205	15.7774477005005	14.7303991317749	+	Pst hQ_NPC	5	5	5	17.3	17.3	17.3	43.349	0	39.272	22614000	23	4.52303914188326	0.000130732957894258	3.96217179298401	11.2167488438543	NbD050008.1;NbD034838.1	NbD050008.1;NbD034838.1	352
25.6632137298584	25.3443508148193	25.4165439605713	25.757251739502	22.1887302398682	22.2294635772705	22.3442420959473	21.9532623291016	14.0906057357788	16.0647354125977	15.7849044799805	15.2391328811646	+	Pst hQ_NPC	19	15	14	57.4	48	46	56.568	0	323.31	954040000	247	5.34080170626127	3.71798596673768E-05	6.8840799331665	15.4999111934331	NbD034870.1	NbD034870.1	353
17.6150398254395	16.0127639770508	17.9191665649414	17.379919052124	19.323314666748	19.032169342041	19.2578983306885	19.6360340118408	15.3325815200806	15.5263729095459	16.1541862487793	14.685338973999	+	Pst hQ_NPC	6	6	1	19.4	19.4	3.5	52.494	0	87.207	29615000	53	4.66818611393961	0.000105085606152264	3.88773417472839	11.8852157409998	NbD034914.1	NbD034914.1	354
26.6051254272461	26.4414234161377	26.2605495452881	26.2703132629395	24.198429107666	24.814847946167	24.8614540100098	24.7824172973633	21.4226512908936	20.6871395111084	15.8936138153076	20.2575302124023	+	Pst hQ_NPC	17	6	6	31.7	13.2	13.2	56.207	0	323.31	2601700000	154	2.17540503198982	0.00970281928183863	5.09905338287354	4.05645410862165	NbD035156.1	NbD035156.1	355
14.5886716842651	15.2977495193481	16.472936630249	15.7427740097046	19.1620922088623	18.3452930450439	18.8020553588867	16.1138019561768	15.3973140716553	17.0591907501221	13.1312618255615	15.8518886566162			22	3	3	53.8	8.9	8.9	65.708	0	20.554	11774000	7	1.3719329668773	0.0521969803337742	2.74589681625366	2.56766005358191	NbD035904.1	NbD035904.1	362
13.4348802566528	16.5528526306152	15.1523294448853	15.2245445251465	17.2050495147705	16.6712093353271	17.1208057403564	17.6028442382813	15.1511211395264	14.2884960174561	15.3955841064453	16.8959636688232	+	Pst hQ_NPC	3	3	3	8	8	8	58.279	0	17.091	5007800	6	1.61165934827276	0.0311530620533279	1.71718597412109	2.98577127900808	NbD036107.1;NbD036105.1	NbD036107.1	363
23.9054546356201	24.8416767120361	24.5087547302246	22.9594841003418	25.2018737792969	25.2084369659424	25.0374145507813	25.140007019043	20.2526893615723	19.1424560546875	14.3169298171997	16.4494953155518	+	Pst hQ_NPC	19	19	3	50.7	50.7	10.4	56.498	0	323.31	2539200000	323	2.89155316695057	0.00231057110612156	7.60654044151306	5.67974295804965	NbD036333.1;NbD036334.1	NbD036333.1;NbD036334.1	365
19.7546977996826	19.5007877349854	19.5594367980957	19.388858795166	18.0886116027832	17.0016288757324	18.2670059204102	18.42746925354	16.1433429718018	15.2366409301758	16.7746181488037	15.3948822021484	+	Pst hQ_NPC	3	3	3	13.2	13.2	13.2	35.944	0	29.694	19994000	27	2.28754762946118	0.00765418094161852	2.05880784988403	4.28844151237665	NbD036389.1;NbD044058.1	NbD036389.1;NbD044058.1	367
17.2099094390869	17.1958522796631	17.3223686218262	19.1023902893066	14.4634246826172	15.9302577972412	14.9459962844849	14.5466108322144	15.796802520752	15.9129543304443	15.0381927490234	15.5435152053833			3	2	2	3.1	1.9	1.9	97.247	0	11.085	3074100	3	NaN	NaN	0	NaN	NbE03058218.1;NbD036439.1	NbE03058218.1;NbD036439.1	368
23.2870082855225	23.0244522094727	23.2689933776855	23.566858291626	21.4544277191162	21.5759792327881	21.9040775299072	21.4520168304443	15.2167644500732	14.5453653335571	20.1542491912842	15.6431760787964	+	Pst hQ_NPC	15	14	10	24.2	23	18.7	85.935	0	232.43	310740000	146	2.18187867030409	0.00960930915050505	5.20673656463623	4.0696510016841	NbD036475.1;NbE03057327.1;NbD005614.1	NbD036475.1;NbE03057327.1	369
16.8660469055176	16.7339687347412	18.3807239532471	18.0401935577393	25.049388885498	24.8280830383301	25.1391487121582	25.0167388916016	17.8043575286865	17.658016204834	19.4038486480713	14.7979974746704	+	Pst hQ_NPC	16	16	16	55.9	55.9	55.9	37.893	0	323.31	1557900000	218	3.66308829272073	0.000556018718703476	7.59228491783142	7.90611699739125	NbD036596.1	NbD036596.1	371
20.4109020233154	20.0969982147217	20.2420253753662	20.471794128418	20.1318225860596	19.793586730957	19.9997577667236	19.6762294769287	13.1464586257935	15.8428030014038	16.9846324920654	15.2993860244751	+	Pst hQ_NPC	5	5	5	25.7	25.7	25.7	38.813	0	323.31	67313000	79	2.8794993441643	0.00234533673896889	4.58202910423279	5.6493291819981	NbD036625.1	NbD036625.1	372
15.8218851089478	16.6343002319336	15.6469440460205	13.8836345672607	19.4181900024414	19.3428211212158	19.8283138275146	19.6336231231689	15.9373569488525	15.4463176727295	17.4556427001953	15.8356695175171	+	Pst hQ_NPC	9	4	4	29.3	14.2	14.2	40.252	0	30.679	27992000	21	3.5175244668728	0.000688929251418986	3.3869903087616	7.43973830771799	NbD036722.1;NbE03055728.1	NbD036722.1;NbE03055728.1	374
18.6752815246582	13.9521427154541	16.08376121521	19.2525959014893	21.5104598999023	21.4534740447998	21.5720500946045	21.4042129516602	15.088207244873	15.0875177383423	13.3434028625488	16.867956161499	+	Pst hQ_NPC	13	13	13	31.1	31.1	31.1	83.837	0	121.75	111050000	77	3.94154150409083	0.000346956375144835	6.3882782459259	8.86797545907579	NbD036995.1;NbE03056473.1	NbD036995.1;NbE03056473.1	375
23.9249706268311	24.0355701446533	23.9922218322754	24.3429946899414	21.1225624084473	20.8401508331299	21.0489311218262	21.2775325775146	15.3439931869507	15.1097202301025	15.6336688995361	15.6869411468506	+	Pst hQ_NPC	22	22	22	48.5	48.5	48.5	73.935	0	323.31	413060000	240	7.4180261880277	1.52222894321416E-06	5.62871336936951	34.6958021295769	NbD037488.1	NbD037488.1	377
20.4656295776367	20.0962257385254	20.0239105224609	19.9186267852783	19.1069965362549	19.1539783477783	19.4465751647949	19.3709259033203	14.7265625	14.8558263778687	16.1943397521973	14.8516292572021	+	Pst hQ_NPC	18	3	3	40.3	8.5	8.5	68.834	0	61.754	45679000	16	4.59198555420676	0.000117027738892839	4.11252951622009	11.5298180876124	NbD037681.1	NbD037681.1	378
23.1791172027588	22.3831348419189	23.0508575439453	23.3098030090332	20.0129089355469	20.3640995025635	20.4184379577637	20.5297431945801	16.7474346160889	14.2462310791016	14.73655128479	15.858715057373	+	Pst hQ_NPC	10	10	4	34.3	34.3	14.7	45.551	0	323.31	160810000	90	3.86769546587388	0.000384051625175833	4.93406438827515	8.60352308839437	NbD037867.1	NbD037867.1	379
21.0340919494629	21.6277408599854	20.6402416229248	18.9044227600098	22.1966152191162	22.197546005249	21.5315532684326	22.2541885375977	24.5147876739502	23.9412746429443	24.5876636505127	22.7161769866943	+	Pst hQ_NPC	9	9	3	48.3	48.3	23.4	28.516	0	314.29	253600000	104	2.1821202275228	0.00960930915050505	-1.89499998092651	-4.07014388253517	NbD037884.1	NbD037884.1	380
14.9422645568848	14.2355690002441	16.4358596801758	15.21435546875	20.5874691009521	20.1370868682861	20.9579429626465	20.7265033721924	16.810094833374	14.4925842285156	15.4893856048584	15.223240852356	+	Pst hQ_NPC	9	9	9	40.2	40.2	40.2	45.144	0	323.31	62364000	72	4.21859673811605	0.000231295087524444	5.09842419624329	9.92524439502419	NbD037995.1	NbD037995.1	381
29.5778026580811	29.3990116119385	29.4412250518799	29.4881324768066	28.5285778045654	28.2315540313721	28.3889503479004	28.3804702758789	25.11354637146	23.9256057739258	22.7102603912354	23.2515182495117	+	Pst hQ_NPC	31	31	28	48.7	48.7	46.9	81.327	0	323.31	28264000000	917	3.94540771301945	0.000346956375144835	4.632155418396	8.88201452579131	NbD038072.1;NbD019186.1;NbD013006.1	NbD038072.1	382
21.1702327728271	21.395191192627	21.8757514953613	21.8459033966064	22.8094692230225	22.864933013916	23.0280666351318	22.9925155639648	19.9821739196777	16.1029987335205	17.7154121398926	17.6557140350342	+	Pst hQ_NPC	10	10	8	36.6	36.6	31.3	41.813	0	202.68	332350000	115	3.13569442672694	0.00143754494607633	5.05967140197754	6.32237607367968	NbD038119.1	NbD038119.1	383
21.5636501312256	20.8821868896484	21.4948234558105	21.3000583648682	21.3371257781982	20.928825378418	21.4542770385742	21.5335025787354	17.525505065918	16.7250022888184	15.0117311477661	15.054780960083	+	Pst hQ_NPC	13	13	13	26.6	26.6	26.6	79.493	0	308.51	146720000	102	3.74491213233718	0.000487365571218031	5.23417782783508	8.17895609180841	NbD038132.1;NbD004606.1;NbD038139.1;NbD038133.1;NbD047540.1	NbD038132.1	384
15.1662263870239	18.3580589294434	19.1203746795654	19.175407409668	21.8088417053223	21.8763523101807	21.862419128418	22.4237804412842	13.7544136047363	14.9498405456543	15.3193483352661	15.4550638198853	+	Pst hQ_NPC	16	16	5	33.7	33.7	13.1	87.39	0	309.64	173920000	85	5.61478935172606	2.25784225669839E-05	7.12318181991577	17.2540039087824	NbD038376.1	NbD038376.1	386
15.9837503433228	15.368914604187	16.8465270996094	16.261266708374	19.3884582519531	19.5672588348389	19.7642726898193	19.5102272033691	14.6911859512329	14.1889019012451	16.8274536132813	14.2852563858032	+	Pst hQ_NPC	6	6	6	24.4	24.4	24.4	35.829	0	48.524	26985000	14	3.47336737150721	0.000750458738108016	4.55935478210449	7.30288756268033	NbD038406.1	NbD038406.1	389
22.386323928833	22.4272117614746	22.480375289917	22.1877937316895	26.646089553833	26.753662109375	26.7579898834229	26.8391799926758	22.5739459991455	19.8898696899414	15.6232776641846	16.1262340545654	+	Pst hQ_NPC	15	15	14	52.5	52.5	48.5	44.649	0	323.31	3948000000	278	2.6036179995981	0.00401735398240023	8.19589853286743	4.98428820846638	NbD038608.1	NbD038608.1	390
15.4142179489136	15.4238796234131	14.9356994628906	17.0556354522705	19.5332469940186	16.1540908813477	19.937614440918	19.8266696929932	14.9173154830933	15.4600706100464	16.5022010803223	15.0124464035034	+	Pst hQ_NPC	17	1	1	45.1	3.1	3.1	54.525	0.0050167	7.2856	52912000	14	1.87611877668388	0.0176712036485205	3.389897108078	3.47017831034943	NbD038993.1	NbD038993.1	391
16.0257148742676	14.9653348922729	13.5561389923096	16.0520572662354	15.6137027740479	15.6096982955933	15.7807130813599	15.5541095733643	14.3920097351074	15.2815532684326	15.7421455383301	15.52552318573			2	2	2	6.8	6.8	6.8	51.878	0	12.194	1632500	5	0.643824074996294	0.25649752272664	0.404247999191284	1.3455101534982	NbD039416.1	NbD039416.1	394
19.695405960083	19.0470809936523	19.4524593353271	19.3339424133301	18.9327220916748	18.3424739837646	18.8789730072021	19.0044555664063	16.4882869720459	15.4664239883423	15.2483224868774	15.3055715560913	+	Pst hQ_NPC	8	8	2	22.5	22.5	4	41.716	0	141.83	27672000	47	4.14904385404717	0.000260463430919488	3.16250491142273	9.64978157585	NbD039485.1	NbD039485.1	396
18.44899559021	15.9731397628784	18.2721195220947	18.7658748626709	19.2015113830566	19.2661819458008	18.7146148681641	18.4513721466064	15.0158748626709	14.9789361953735	16.3155269622803	16.2748355865479	+	Pst hQ_NPC	4	3	3	13.5	11.6	11.6	40.847	0	42.656	26726000	20	3.60396054925692	0.00059929095173648	3.26212668418884	7.7137996645255	NbD039678.1;NbE03054264.1;NbD037128.1	NbD039678.1;NbE03054264.1;NbD037128.1	398
14.637092590332	13.5901279449463	14.7693929672241	15.6530628204346	16.4336433410645	17.9723072052002	17.6500415802002	17.8497104644775	15.938666343689	15.233118057251	15.4233179092407	14.5410509109497	+	Pst hQ_NPC	4	3	3	13.2	11.7	11.7	66.122	0	20.461	6829400	8	2.5219538464794	0.00468594649909387	2.192387342453	4.79816087473603	NbD039749.1	NbD039749.1	399
20.5046520233154	20.3508911132813	20.8578720092773	21.5831604003906	20.3991603851318	20.5884761810303	20.5565586090088	21.2844409942627	18.8052711486816	16.3493328094482	15.2187423706055	15.2249689102173	+	Pst hQ_NPC	3	3	3	27.3	27.3	27.3	13.061	0	20.358	89127000	46	2.59568940661995	0.00406785579064223	4.30758023262024	4.96601295490304	NbD040181.1;NbD046010.1	NbD040181.1;NbD046010.1	401
17.1620616912842	16.1007747650146	14.9861640930176	16.6230506896973	18.4795112609863	18.1354579925537	18.2746238708496	18.6749362945557	16.5567207336426	15.1746740341187	15.1620903015137	16.7056121826172	+	Pst hQ_NPC	3	3	3	17.2	17.2	17.2	24.988	0	39.354	13651000	21	2.8870154859925	0.00231987251158356	2.49135804176331	5.66827968849528	NbD040390.1	NbD040390.1	403
17.3223686218262	15.7787246704102	14.7376909255981	15.8115196228027	19.3157958984375	19.362174987793	19.2951545715332	19.5873241424561	15.5497713088989	17.4270305633545	15.7554416656494	15.970929145813	+	Pst hQ_NPC	5	3	3	14	8	8	44.203	0	26.806	24018000	16	3.52264273948278	0.000688929251418986	3.21431922912598	7.45573723087756	NbD040416.1	NbD040416.1	404
13.6024465560913	17.4956836700439	18.2900104522705	17.7218074798584	18.1500644683838	18.256217956543	17.9267711639404	18.4672241210938	15.1156091690063	15.518253326416	16.3374195098877	16.2429180145264	+	Pst hQ_NPC	4	4	4	10.6	10.6	10.6	48.137	0	143.52	14835000	27	3.57720988997204	0.000625910599223574	2.39651942253113	7.6280945641698	NbE44070796.1;NbD040581.1	NbE44070796.1;NbD040581.1	405
21.086669921875	20.9195442199707	20.9774303436279	20.965784072876	17.4095573425293	17.0623416900635	17.6167640686035	17.8467140197754	16.7264423370361	16.5490913391113	15.196946144104	14.9803037643433	+	Pst hQ_NPC	9	9	9	31.9	31.9	31.9	48.124	0	117.24	49276000	40	1.82387880299974	0.0196492417911568	1.62064838409424	3.37223113630528	NbD040666.1	NbD040666.1	406
26.6034278869629	26.6224040985107	26.3288917541504	26.4791717529297	24.9681606292725	25.2653141021729	25.0577564239502	25.3796443939209	19.5942668914795	18.4275913238525	18.1936893463135	16.2923526763916	+	Pst hQ_NPC	14	14	11	55.4	55.4	46	40.213	0	323.31	3056700000	302	4.28576214517301	0.000203509041760426	7.04074382781982	10.1979468698158	NbD040693.1;NbE03058493.1;NbD048220.1	NbD040693.1;NbE03058493.1	408
18.8975563049316	18.5416259765625	18.8112735748291	18.352897644043	21.2135925292969	21.2412109375	21.1087207794189	21.493896484375	13.7834091186523	16.0398731231689	17.1154804229736	15.0191450119019	+	Pst hQ_NPC	9	7	7	37.7	30.5	30.5	39.768	0	154.13	106860000	61	3.70982223651421	0.000518313675513989	5.77487826347351	8.06098279210872	NbD040694.1	NbD040694.1	409
20.2110996246338	20.4070682525635	20.3886909484863	20.3911056518555	22.1114292144775	21.8245811462402	21.9536514282227	21.5003299713135	15.2680835723877	15.6080617904663	16.715991973877	17.4154205322266	+	Pst hQ_NPC	16	11	11	52.9	40.9	40.9	60.522	0	323.31	181820000	87	4.45496553898147	0.000148284148875468	5.5956084728241	10.9153382068311	NbD040809.1	NbD040809.1	410
17.7374725341797	16.7896137237549	18.0511245727539	18.217077255249	20.2896270751953	20.0179443359375	20.1179428100586	19.7089862823486	15.6306381225586	16.2030467987061	15.1409339904785	17.0326251983643	+	Pst hQ_NPC	6	6	6	14	14	14	58.103	0	50.431	45249000	33	4.11113896356031	0.00027397663458499	4.03181409835815	9.50256000322997	NbD040813.1	NbD040813.1	411
14.4947957992554	15.9706573486328	17.5241279602051	17.6488494873047	16.905481338501	16.7420196533203	17.0086479187012	16.306755065918	15.1761426925659	16.0017204284668	14.6728458404541	17.5177879333496			4	2	2	25.8	17	17	35.63	0	21.934	6593500	21	0.67666807947565	0.240738914229701	0.898601770401001	1.40176821721037	NbD049285.1;NbD041451.1	NbD049285.1;NbD041451.1	415
15.8779554367065	14.1795921325684	14.6325626373291	17.0923671722412	16.0997180938721	15.6816501617432	15.9790458679199	16.6905708312988	15.8591718673706	14.6365165710449	14.3980884552002	16.7409973144531			9	2	2	19	3.1	3.1	83.012	0	12.774	1799100	4	0.55987626595076	0.306234570262186	0.704052686691284	1.19962788616729	NbD048224.1;NbD041614.1	NbD048224.1;NbD041614.1	416
19.2831058502197	15.1511354446411	19.4631977081299	18.9161643981934	22.1751155853271	22.0293807983398	22.0053539276123	22.2890644073486	15.7121601104736	14.6044368743896	16.1384963989258	15.2401151657104	+	Pst hQ_NPC	15	9	7	54.8	37.9	29.2	42.901	0	323.31	184700000	89	5.98922838537317	1.19169351553934E-05	6.7009265422821	19.9640732027703	NbD041617.1	NbD041617.1	417
16.1943988800049	15.7900867462158	18.2008419036865	17.9799156188965	19.8581142425537	19.6749706268311	19.6394824981689	19.6543846130371	17.2518463134766	16.3852577209473	15.3600254058838	16.2429714202881	+	Pst hQ_NPC	10	5	5	45	24.1	24.1	40.607	0	177.59	38405000	48	3.89374728157304	0.000373185610322077	3.39671277999878	8.69602121329613	NbD041618.1;NbE44073658.1	NbD041618.1;NbE44073658.1	418
19.4560928344727	19.6108131408691	19.5967788696289	19.466646194458	19.209981918335	19.1393356323242	19.5451374053955	19.0613918304443	16.0327816009521	14.6686954498291	17.5865383148193	14.128342628479	+	Pst hQ_NPC	8	8	8	20.7	20.7	20.7	54.252	0	316.93	34026000	35	2.45976758381934	0.00528914568828286	3.63487219810486	4.65948282476452	NbD041766.1;NbD001724.1;NbD001724.2	NbD041766.1	419
18.3056335449219	15.8300542831421	18.6900253295898	18.5248928070068	18.3079929351807	17.967191696167	18.1188793182373	18.1977729797363	16.018045425415	15.3794260025024	14.9323253631592	16.3950366973877	+	Pst hQ_NPC	5	5	3	34.1	34.1	25.4	36.146	0	40.397	17451000	27	3.50200995989503	0.000708227128355577	2.46675086021423	7.39141631352678	NbD041839.1;NbD003856.1	NbD041839.1;NbD003856.1	420
15.5420074462891	15.8389415740967	15.2942018508911	15.6007070541382	22.4069900512695	22.0294151306152	22.2182426452637	22.1168956756592	15.7963447570801	15.0005521774292	15.1383695602417	15.0840005874634	+	Pst hQ_NPC	5	5	5	39.5	39.5	39.5	25.562	0	213.18	204220000	65	7.41864030373439	1.52222894321416E-06	6.93806910514832	34.7040156911264	NbD042300.1	NbD042300.1	422
19.1615257263184	18.8295059204102	19.1822872161865	19.6556777954102	24.1680603027344	24.0192852020264	24.3391933441162	24.1030960083008	19.5293426513672	13.3340902328491	16.2824287414551	15.9889402389526	+	Pst hQ_NPC	13	12	5	44.5	40.5	18.4	44.764	0	310.08	639890000	137	3.08933038315148	0.00154509961878115	7.87370824813843	6.19630313306967	NbD042457.1;NbD052741.1;NbD012448.1	NbD042457.1	424
20.865291595459	20.6078357696533	20.7573547363281	20.9681777954102	19.8534622192383	19.720739364624	19.5997066497803	20.0605220794678	14.3580446243286	19.5822048187256	14.689208984375	18.3818969726563			6	6	6	15.5	15.5	15.5	55.663	0	284.01	63107000	59	1.22747415811585	0.0715349149700044	3.05576872825623	2.32272190823465	NbD042608.1;NbD003474.1	NbD042608.1;NbD003474.1	425
24.0451850891113	24.1571521759033	24.0727558135986	24.0598621368408	18.8965225219727	19.2119064331055	19.3446216583252	19.7491436004639	14.6566686630249	15.0138339996338	15.9752941131592	17.0920104980469	+	Pst hQ_NPC	2	2	2	1.5	1.5	1.5	92.314	0	24.419	177230000	23	3.12965847471474	0.00144747039898259	3.61609673500061	6.30585212341595	NbE03056803.1;NbD042698.1	NbE03056803.1;NbD042698.1	426
15.3013849258423	17.5585403442383	15.4286575317383	14.2166528701782	16.098072052002	15.7643871307373	16.9064388275146	15.952826499939	21.9468879699707	19.1539783477783	19.1381359100342	18.7886409759521	+	Pst hQ_NPC	1	1	1	8	8	8	28.799	0.0093604	6.5295	3567000	4	2.43494779620717	0.00556978695987345	-3.57647967338562	-4.6048491109892	NbE03061129.1;NbD042875.1;NbD052293.1	NbE03061129.1;NbD042875.1;NbD052293.1	427
22.0287742614746	22.0875129699707	22.3776664733887	22.545524597168	26.3358936309814	26.1775970458984	26.5640106201172	26.4641819000244	22.4324722290039	21.0260753631592	17.3084125518799	18.9936351776123	+	Pst hQ_NPC	14	14	11	62.7	62.7	56.2	40.912	0	323.31	3232100000	226	2.90297310908587	0.00226521992657331	6.44527196884155	5.70866731159916	NbD043094.1;NbD038756.1	NbD043094.1	430
15.087423324585	16.47900390625	16.2556037902832	15.4186697006226	16.6771411895752	16.8570823669434	15.0249128341675	17.1910400390625	15.6554069519043	16.279109954834	16.285213470459	16.324857711792			2	2	2	6.4	6.4	6.4	39.703	0	12.249	4973400	5	0.240176920369663	0.603317115894366	0.301397085189819	0.592410915884051	NbD046921.1;NbD043427.1;NbD036664.1;NbE03054207.1	NbD046921.1;NbD043427.1;NbD036664.1;NbE03054207.1	432
17.6128101348877	14.4630708694458	16.714334487915	16.1731090545654	19.0947074890137	19.4843006134033	19.4673023223877	19.8716983795166	14.3800239562988	14.4605274200439	15.0412454605103	14.9955129623413	+	Pst hQ_NPC	6	6	6	15.8	15.8	15.8	55.935	0	56.751	41958000	41	6.02392154190745	1.14803419851471E-05	4.76017475128174	20.2351478407259	NbE44069071.1;NbD043650.1	NbE44069071.1;NbD043650.1	433
19.2591876983643	15.9854202270508	16.373779296875	19.3845443725586	20.0395240783691	20.0462017059326	20.0118160247803	19.8044204711914	15.3196067810059	15.8777170181274	14.2239599227905	14.2627868652344	+	Pst hQ_NPC	5	5	2	25.3	25.3	11.8	32.833	0	169.53	47131000	38	4.75039205401216	9.3526844008849E-05	5.05447292327881	12.2800171527104	NbD043656.1	NbD043656.1	434
16.5547943115234	14.2702646255493	15.2979249954224	15.9267530441284	19.7967739105225	20.3543395996094	19.5354309082031	18.8139686584473	16.2780647277832	15.5659294128418	15.8744964599609	16.4529800415039	+	Pst hQ_NPC	4	4	4	25.4	25.4	25.4	30.816	0	218.34	31403000	21	4.11026358530691	0.00027397663458499	3.5822606086731	9.4991838720609	NbD043930.1;NbD043933.1;NbE05063268.1;NbE44073794.1	NbD043930.1;NbD043933.1;NbE05063268.1;NbE44073794.1	435
20.7447643280029	21.4055633544922	22.0024738311768	21.7743453979492	24.5960521697998	24.6469669342041	24.6003684997559	24.612117767334	16.3323421478271	16.916410446167	14.3548755645752	16.3499660491943	+	Pst hQ_NPC	16	2	0	63.6	10.3	0	44.675	0	204.4	1186300000	65	5.31899395627965	3.71798596673768E-05	8.62547779083252	15.3679053351888	NbD044179.1	NbD044179.1	436
14.8311967849731	15.3441867828369	16.4476413726807	15.5283632278442	17.8633270263672	17.6255664825439	18.1691818237305	18.3215751647949	15.2012071609497	17.7061100006104	15.1008558273315	15.4316501617432	+	Pst hQ_NPC	5	5	5	23.4	23.4	23.4	26.813	0	29.038	10838000	11	1.80844721893257	0.0201845879691738	2.13495683670044	3.34352367836612	NbD044683.1;NbD027526.1	NbD044683.1;NbD027526.1	441
25.0842380523682	24.8702774047852	24.8896217346191	25.4343757629395	23.7723331451416	24.1470909118652	23.7053546905518	24.4273910522461	18.9196891784668	14.7766017913818	15.2992429733276	14.4830112457275	+	Pst hQ_NPC	18	18	3	36.8	36.8	5.1	69.025	0	323.31	1475100000	288	3.62988126772031	0.000578954577558002	8.14340615272522	7.79761669655953	NbD044850.1	NbD044850.1	442
23.1478214263916	22.821605682373	23.101188659668	22.7943572998047	24.6231594085693	24.5392532348633	24.4104747772217	24.7644081115723	19.4603404998779	16.5945434570313	13.896409034729	14.6200323104858	+	Pst hQ_NPC	17	17	17	58.3	58.3	58.3	38.476	0	323.31	1168800000	292	3.29567360624097	0.0010461569113684	8.44149255752563	6.77283042970996	NbD045037.1;NbE03059759.1;NbD006436.1	NbD045037.1	443
22.2884731292725	22.1427669525146	22.7456874847412	22.7668857574463	24.0041885375977	24.0165691375732	23.9702682495117	23.9563312530518	15.3866014480591	15.9400482177734	15.0091390609741	15.7274684906006	+	Pst hQ_NPC	17	17	17	62.9	62.9	62.9	40.395	0	323.31	1136800000	256	7.88141039176061	9.16502850806824E-07	8.47102499008179	41.4754170759137	NbD045137.1	NbD045137.1	445
21.0005836486816	21.2269973754883	21.2759990692139	20.7994651794434	21.9305934906006	22.1469993591309	22.0429668426514	22.083589553833	15.9149436950684	15.136344909668	15.7620487213135	17.2711086273193	+	Pst hQ_NPC	10	10	4	31.1	31.1	13.3	51.786	0	323.31	226500000	75	4.96116436371167	6.63257253008016E-05	6.02992582321167	13.3490349928552	NbD045163.2;NbD045163.1	NbD045163.2;NbD045163.1	446
16.8387489318848	16.7760715484619	14.3765363693237	15.6246385574341	18.4342460632324	17.2415370941162	17.7009010314941	17.5078105926514	13.86643409729	15.3610076904297	16.5981426239014	16.9228992462158	+	Pst hQ_NPC	2	2	2	4.4	4.4	4.4	49.357	0	11.431	9992900	5	1.47789782601575	0.0414436845048878	2.03400278091431	2.75040729351862	NbD045177.1;NbD050666.1	NbD045177.1;NbD050666.1	447
15.2988233566284	16.2340068817139	16.2783813476563	15.3977766036987	16.608024597168	16.4269371032715	16.7808475494385	17.2088623046875	17.680513381958	14.6559286117554	16.1967372894287	14.8327169418335			3	3	3	13.7	13.7	13.7	23.622	0	16.307	3950700	3	0.597653265590556	0.28297729484948	0.914693832397461	1.26568976653965	NbD045336.1;NbE05064548.1;NbD052827.1	NbD045336.1	448
23.0836868286133	23.4578876495361	23.60964012146	24.2549381256104	26.263542175293	26.2686729431152	26.2755088806152	26.1775970458984	18.62278175354	19.0378894805908	16.3478927612305	16.9314041137695	+	Pst hQ_NPC	17	17	17	43.7	43.7	43.7	55.666	0	323.31	3741400000	378	4.91445710706047	6.95670704230604E-05	8.51133823394775	13.1048631732208	NbD046100.1;NbD048657.1	NbD046100.1	452
20.6457920074463	20.7349605560303	21.1078910827637	21.2067546844482	19.7277507781982	19.6850872039795	19.7747802734375	20.0144081115723	16.0222053527832	15.7218999862671	16.4330673217773	16.5099029541016	+	Pst hQ_NPC	6	6	2	25.9	25.9	5.4	36.151	0	78.374	66699000	46	5.7641340290524	1.65604516226336E-05	3.62873768806458	18.2891794445146	NbD046385.1;NbE05066508.1	NbD046385.1;NbE05066508.1	454
14.3662891387939	17.1764068603516	17.5019931793213	17.1067676544189	16.5978775024414	15.6605443954468	15.3657321929932	15.0790882110596	14.8591566085815	15.4753179550171	15.172269821167	16.2394714355469			2	2	2	6.7	6.7	6.7	44.827	0	11.317	3026400	2	0.215832109057912	0.635712619758568	0.239256620407104	0.540416475416248	NbE05066005.1;NbD046673.1;NbD048589.1	NbE05066005.1;NbD046673.1;NbD048589.1	455
23.0434513092041	23.1854972839355	23.5264759063721	23.2901058197021	20.0444679260254	19.6538772583008	20.3699684143066	20.2800273895264	16.571813583374	15.5316429138184	15.8132295608521	16.6668815612793	+	Pst hQ_NPC	11	11	11	28.5	28.5	28.5	57.468	0	93.362	160360000	77	4.73875000432081	9.42888717674223E-05	3.94119334220886	12.223372165267	NbD047288.1;NbD005651.1	NbD047288.1	456
16.8691844940186	16.875244140625	17.0815048217773	17.0721111297607	16.0832920074463	16.1824131011963	15.8789367675781	16.2215690612793	16.3109092712402	15.4874696731567	16.1833534240723	15.4732818603516			2	2	2	5.4	5.4	5.4	47.262	0	19.36	5403300	13	0.430502671024835	0.401311704411484	0.2277991771698	0.966530234099776	NbD048052.1;NbD021404.1	NbD048052.1;NbD021404.1	460
22.7630615234375	22.8567333221436	23.5039730072021	22.8942470550537	22.0862808227539	22.1085300445557	21.9957962036133	22.2813301086426	15.4802541732788	23.5644187927246	16.1076889038086	22.0101776123047			3	2	2	11.9	8.1	8.1	25.042	0	15.479	443420000	25	0.66406979637838	0.245809860192112	2.82734942436218	1.38023534865217	NbE05063640.1;NbE03059722.1;NbE03055774.1;NbD048200.1;NbD046221.1;NbD010797.1	NbE05063640.1;NbE03059722.1;NbE03055774.1;NbD048200.1;NbD046221.1	461
19.9417762756348	19.203592300415	19.9855136871338	19.7107696533203	21.7277927398682	21.7694721221924	21.9366455078125	21.8315944671631	16.7226829528809	15.5480871200562	16.3893795013428	16.1494598388672	+	Pst hQ_NPC	11	10	7	54.6	51.6	39.7	40.831	0	266.62	149320000	80	6.27283749533726	7.8345328698641E-06	5.61397385597229	22.2882201436346	NbD048222.1;NbE44071062.1	NbD048222.1;NbE44071062.1	462
19.8588428497314	20.0748310089111	20.6664848327637	20.641300201416	24.4554443359375	24.070219039917	24.244161605835	23.9819831848145	18.4963855743408	17.1432037353516	14.4540309906006	15.6762447357178	+	Pst hQ_NPC	17	17	11	70	70	52.3	40.795	0	323.31	863020000	230	3.91160943719801	0.000363803533142582	7.74548578262329	8.75994149954276	NbD048223.1	NbD048223.1	463
17.7485866546631	17.6698265075684	17.7659072875977	17.7221412658691	15.1041250228882	15.0901126861572	14.4263305664063	17.0488395690918	15.2059783935547	15.766037940979	15.3029327392578	16.7250576019287			2	2	2	3.7	3.7	3.7	55.387	0	13.086	1622100	3	NaN	NaN	0	NaN	NbD048320.1	NbD048320.1	464
19.2903480529785	19.3349895477295	19.6543140411377	19.3830451965332	19.2488498687744	18.8817234039307	19.2451400756836	18.9294891357422	14.8707447052002	14.0926351547241	15.8881311416626	15.9872722625732	+	Pst hQ_NPC	4	4	4	21.9	21.9	21.9	40.13	0	254.8	28165000	26	3.80822748403329	0.000425379491224428	3.86660480499268	8.39557443756224	NbD048397.1	NbD048397.1	466
16.3698501586914	15.5768537521362	15.4161100387573	18.3497905731201	16.9706611633301	17.2819309234619	17.4434623718262	17.5758495330811	15.543646812439	16.3206939697266	15.1886034011841	14.5742349624634	+	Pst hQ_NPC	7	2	2	22.3	7	7	51.539	0	125.26	12463000	20	2.58270934670442	0.00416731959274326	1.91118121147156	4.93619014295976	NbD048751.1	NbD048751.1	468
18.22975730896	17.5475883483887	18.1036968231201	18.4453620910645	23.6904048919678	23.4612636566162	23.3299198150635	22.8696670532227	15.7192029953003	16.9475231170654	15.4584970474243	14.8121461868286	+	Pst hQ_NPC	16	15	15	51.1	49.4	49.4	46.701	0	323.31	532970000	159	5.39970771414151	3.36808116923192E-05	7.60347151756287	15.8619300744791	NbD048781.1;NbD018698.1	NbD048781.1;NbD018698.1	469
23.6157131195068	24.383373260498	24.156457901001	24.5365886688232	26.7176418304443	26.9298763275146	26.492130279541	26.7141075134277	20.7284145355225	18.2316799163818	19.3729038238525	15.8020420074463	+	Pst hQ_NPC	10	10	10	52	52	52	30.157	0	199.33	5379200000	218	3.63303952790673	0.000578954577558002	8.17967891693115	7.80788149392332	NbD048783.1;NbE05065051.1;NbD018703.1	NbD048783.1;NbE05065051.1	470
28.2394981384277	28.0737781524658	28.1710720062256	28.2023773193359	26.2092933654785	26.6835136413574	26.3030395507813	26.088005065918	22.7198581695557	19.6771411895752	22.3620948791504	18.3596897125244	+	Pst hQ_NPC	19	19	8	38.9	38.9	20.2	56.289	0	323.31	7817900000	340	2.70285585878231	0.00329184261206273	5.54126691818237	5.21686958757744	NbD049241.1	NbD049241.1	471
20.7130546569824	20.6119823455811	20.873950958252	20.8995494842529	17.4806175231934	17.2493362426758	17.6376438140869	17.7852611541748	15.7119846343994	17.0609493255615	14.6886949539185	16.7594013214111	+	Pst hQ_NPC	8	8	8	17.2	17.2	17.2	84.7	0	62.787	35699000	47	1.44236646514728	0.044777023399744	1.48295712471008	2.68879625215032	NbD049307.1	NbD049307.1	472
20.1980857849121	19.636812210083	19.9887065887451	20.4571361541748	16.2280101776123	15.5093107223511	15.6389446258545	15.8537969589233	14.221116065979	15.9402008056641	15.8508901596069	16.8497581481934			8	8	8	13.4	13.4	13.4	96.749	0	234.59	12975000	28	0.0570881753134335	0.885032085088399	0.0920243263244629	0.161735880265459	NbD049569.1;NbE03054394.1;NbD028929.1	NbD049569.1	475
17.5903968811035	17.742151260376	18.4987640380859	18.6467418670654	19.4898166656494	18.8355941772461	18.9661502838135	19.1018524169922	15.6634922027588	15.0772151947021	16.1191749572754	17.1252574920654	+	Pst hQ_NPC	2	2	2	9.9	9.9	9.9	25.002	0	26.812	22320000	31	3.31087265868297	0.00102344549854396	3.10206842422485	6.81691378433216	NbD049662.1;NbD025666.1	NbD049662.1;NbD025666.1	476
15.6865606307983	16.7466144561768	15.2046136856079	15.6763134002686	18.3518199920654	18.0017375946045	18.1696224212646	18.1168003082275	15.6292753219604	17.103609085083	15.7117853164673	16.2484912872314	+	Pst hQ_NPC	2	2	2	5.5	5.5	5.5	81.59	0	28.595	8949600	13	2.91034500320078	0.00224164981556448	1.98670482635498	5.72739590198374	NbD050050.1;NbD023358.1	NbD050050.1;NbD023358.1	477
16.013542175293	16.726806640625	14.4628877639771	14.740837097168	17.4944343566895	18.1511058807373	17.676383972168	19.1617965698242	15.349100112915	15.8267660140991	14.9946441650391	16.6198196411133	+	Pst hQ_NPC	9	3	3	48.7	20	20	28.717	0	28.092	12002000	6	2.48906335960658	0.00497129408941219	2.42334771156311	4.72449126113926	NbD050241.1	NbD050241.1	479
18.0129089355469	18.0721645355225	16.6243305206299	17.9224796295166	18.0684947967529	17.9604206085205	16.7491989135742	17.7813606262207	15.0131731033325	15.9747953414917	15.6440649032593	15.1167373657227	+	Pst hQ_NPC	3	3	3	11	11	11	33.279	0	21.046	12941000	12	2.94967399109914	0.00208852151302883	2.20267605781555	5.82807691718484	NbE03055831.1;NbD050243.1	NbE03055831.1;NbD050243.1	480
26.8826198577881	26.8996601104736	26.8965454101563	27.1828136444092	26.3884735107422	26.1215915679932	26.2098503112793	26.1777477264404	22.311882019043	20.312629699707	20.5512161254883	20.008674621582	+	Pst hQ_NPC	17	17	6	48.7	48.7	21.9	59.294	0	323.31	5921700000	437	4.34135032160729	0.000181616725689124	5.42831516265869	10.4287504901137	NbD050908.1	NbD050908.1	481
14.784387588501	15.7819156646729	14.7137937545776	14.5014925003052	19.223596572876	18.491304397583	18.4771022796631	18.8366107940674	16.5833301544189	15.1391353607178	13.9568109512329	16.0217666625977	+	Pst hQ_NPC	3	3	3	46.3	46.3	46.3	11.293	0	41.749	15212000	10	2.84413905941373	0.00252818038146928	3.33189272880554	5.56079066825364	NbD051029.1	NbD051029.1	484
20.5424575805664	20.7157382965088	20.5972347259521	20.8510227203369	20.547737121582	20.3696479797363	20.6032238006592	20.5337409973145	15.726466178894	14.2178449630737	16.1001968383789	16.5087471008301	+	Pst hQ_NPC	10	9	9	27.6	24	24	65.132	0	123.64	93525000	86	4.16370135980806	0.000255177030993546	4.87527370452881	9.70725535649038	NbD051379.1;NbE03054370.1;NbD033857.1	NbD051379.1;NbE03054370.1	485
18.9393100738525	16.0787696838379	15.0615377426147	18.3662376403809	14.4702272415161	17.9189338684082	17.492244720459	17.6470928192139	15.3923053741455	16.0857944488525	15.874852180481	17.3089485168457			4	4	4	9	9	9	79.434	0	28.381	14594000	12	0.338219499544941	0.490618811850686	0.716649532318115	0.791174728817926	NbD051731.1	NbD051731.1	488
27.5436992645264	27.3277454376221	27.427583694458	27.40576171875	26.013973236084	25.7417812347412	26.3013324737549	26.044059753418	21.8870296478271	20.9867649078369	13.52712059021	19.2333660125732	+	Pst hQ_NPC	36	36	35	48.6	48.6	47	102.1	0	323.31	6242000000	604	2.03993765998103	0.0128529066422072	7.1167163848877	3.7854935442254	NbD052601.1	NbD052601.1	491
14.2260665893555	14.5538454055786	17.0969371795654	16.3177471160889	17.5984153747559	16.8741226196289	18.0996971130371	18.4364833831787	15.9098463058472	16.4426460266113	16.9059638977051	15.6899862289429	+	Pst hQ_NPC	4	4	4	16.7	16.7	16.7	36.95	0	27.713	9081700	8	1.8792126653579	0.0176297133845478	1.51506900787354	3.47601698207569	NbD052708.1;NbE05065466.1;NbD002308.1	NbD052708.1;NbE05065466.1;NbD002308.1	492
21.7934837341309	21.3128528594971	21.2176208496094	20.8800945281982	17.3928279876709	14.1992816925049	18.7926502227783	18.7992744445801	22.0996971130371	20.6765041351318	15.9643363952637	16.4474506378174			4	4	4	55.6	55.6	55.6	11.655	0	282.68	29666000	36	0.343521010225157	0.486530247076864	-1.50098848342896	-0.801515312736973	NbD052766.1	NbD052766.1	493
13.700439453125	18.0430812835693	17.9563426971436	17.4169960021973	19.7546825408936	19.5295333862305	20.8608283996582	19.8513278961182	16.9174518585205	14.7352075576782	15.4533357620239	15.9565010070801	+	Pst hQ_NPC	3	3	3	38.2	38.2	38.2	10.078	0	24.05	44794000	21	3.61976623314706	0.000587398886325307	4.23346900939941	7.7648179754875	NbD052940.1;NbD016942.1	NbD052940.1;NbD016942.1	494
16.3246593475342	15.905725479126	17.0045433044434	14.3731679916382	20.4529209136963	20.2171478271484	19.7486839294434	20.1802253723145	14.3462467193604	14.0891904830933	15.6570425033569	15.665002822876	+	Pst hQ_NPC	6	6	6	25	25	25	38.967	0	190.21	56284000	35	4.6315939734614	0.000110448092094399	5.210373878479	11.7133025861399	NbD053012.1;NbD039937.1	NbD053012.1;NbD039937.1	496
18.0105056762695	17.7069816589355	18.0586471557617	19.5202770233154	17.2698383331299	14.6585111618042	15.8338537216187	16.1019134521484	15.0290927886963	15.8913269042969	13.0701475143433	16.6690006256104			3	3	3	9.1	9.1	9.1	60.029	0	18.901	3770400	3	NaN	NaN	0	NaN	NbD053052.1;NbD004255.1;NbE05062813.1	NbD053052.1;NbD004255.1;NbE05062813.1	497
28.6669216156006	28.4493961334229	28.5310726165771	28.5031318664551	26.1851806640625	26.2087535858154	26.4741668701172	26.160213470459	20.6708126068115	20.2886142730713	19.6219234466553	19.5532245635986	+	Pst hQ_NPC	28	27	27	50.1	47.2	47.2	85.59	0	323.31	7467300000	599	6.27321801634094	7.8345328698641E-06	6.22343492507935	22.2915094935424	NbE03053358.1;NbD002817.1;NbD049550.1	NbE03053358.1;NbD002817.1	499
30.3330879211426	30.9534511566162	30.5108852386475	29.4928379058838	29.0176773071289	28.5872058868408	28.3454494476318	28.2589416503906	31.570276260376	31.6077461242676	27.6009502410889	31.9192581176758			1	1	1	1.2	1.2	1.2	120.34	0.0066116	7.1106	40487000000	465	1.05689517219666	0.104590725054095	-2.122239112854	-2.03771721472415	NbE03055099.1	NbE03055099.1	502
22.177490234375	21.6243076324463	22.2858505249023	22.4349937438965	20.765552520752	20.5970516204834	20.8457508087158	21.3195934295654	15.2876501083374	18.7398471832275	15.8838520050049	14.9951982498169	+	Pst hQ_NPC	17	17	1	32.4	32.4	2.7	84.524	0	146.65	133430000	135	2.75426212948244	0.00299569935384279	4.65535020828247	5.34022204275594	NbE03057400.1	NbE03057400.1	503
23.0663814544678	22.3654899597168	23.4989929199219	23.5267143249512	21.5292186737061	21.0204563140869	21.6061191558838	19.8249626159668	15.0571050643921	15.0518417358398	15.2023038864136	14.5240058898926	+	Pst hQ_NPC	22	2	2	52.1	4.6	4.6	81.334	0	203.07	218860000	24	5.04582667737491	5.83860467011719E-05	6.03637504577637	13.8026058001108	NbE03058205.1	NbE03058205.1	504
15.8704376220703	16.926139831543	15.5811443328857	14.2708492279053	18.632043838501	18.2624702453613	18.6702766418457	18.7651958465576	15.1249046325684	15.8791656494141	15.5701713562012	15.4101190567017	+	Pst hQ_NPC	4	4	2	39.3	39.3	22.3	12.118	0	26.045	18487000	22	5.43092043489748	3.23246469384616E-05	3.08640646934509	16.0570268316123	NbE03058256.1;NbD016568.1;NbE03061396.1	NbE03058256.1;NbD016568.1;NbE03061396.1	505
23.2622699737549	23.178279876709	24.1810894012451	24.2230987548828	22.0019588470459	15.818169593811	15.070538520813	15.4279708862305	22.7692890167236	14.8906736373901	14.8052310943604	16.7308254241943			6	6	3	38.1	38.1	22.1	20.179	0	73.618	268270000	23	0.0301773603843024	0.932873249334631	-0.219345331192017	-0.0878255134250123	NbE03058344.1;NbD015262.1;NbD015261.1;NbE44074020.1	NbE03058344.1;NbD015262.1;NbD015261.1	506
16.2795867919922	15.0889301300049	16.3354587554932	15.9161062240601	19.9025096893311	19.9381904602051	19.5098209381104	20.1086578369141	14.90651512146	15.1132164001465	16.2175712585449	15.9984645843506	+	Pst hQ_NPC	7	3	3	30.7	13.7	13.7	37.605	0	41.216	32815000	13	4.77782470345492	8.94903396058383E-05	4.30585289001465	12.4144625615369	NbE03058749.1	NbE03058749.1	507
23.2926349639893	22.9820346832275	22.9433155059814	22.9027538299561	23.0622692108154	23.2241153717041	23.3163089752197	23.4149322509766	21.4422264099121	14.6939659118652	16.4345302581787	14.501522064209	+	Pst hQ_NPC	21	21	20	43.7	43.7	42.2	81.033	0	323.31	589410000	172	2.15037586691362	0.0101724744198264	6.4863452911377	4.00564901462177	NbE03059263.1	NbE03059263.1	508
18.5214080810547	15.403528213501	19.0155239105225	19.4777145385742	17.5714111328125	17.5618991851807	17.764612197876	18.188627243042	15.2708683013916	15.493369102478	14.6169204711914	14.3569536209106	+	Pst hQ_NPC	16	5	0	30.7	10.6	0	84.628	0	37.462	15444000	39	4.05688384410296	0.000287939624168653	2.83710956573486	9.29531680396789	NbE03059520.1	NbE03059520.1	509
16.1705169677734	14.4574975967407	15.3027267456055	15.5394449234009	19.7055644989014	19.4201240539551	19.5595684051514	19.6345272064209	16.8519401550293	15.5638046264648	15.0369968414307	15.9879884719849	+	Pst hQ_NPC	9	9	2	19	19	3.1	83.146	0	62.545	22876000	25	4.13050643621659	0.000268291579255498	3.71976351737976	9.57753019075392	NbE03059530.1	NbE03059530.1	510
22.7461795806885	22.5263557434082	22.761417388916	22.4659538269043	23.5150871276855	23.2388362884521	23.2476844787598	23.1134986877441	15.4550724029541	14.5210332870483	14.9359588623047	16.827091217041	+	Pst hQ_NPC	18	15	0	42.3	37	0	68.262	0	323.31	537040000	178	5.32629093498339	3.71798596673768E-05	7.84398770332336	15.4119548971279	NbE03059885.1;NbD033831.1;NbE05063305.1	NbE03059885.1;NbD033831.1	511
16.0987815856934	15.8004007339478	16.2308788299561	15.6643381118774	20.9318561553955	20.6676979064941	20.949275970459	21.0592670440674	14.7719926834106	16.2478485107422	13.7610282897949	16.4831256866455	+	Pst hQ_NPC	8	8	4	36.6	36.6	19.6	37.689	0	100.66	84210000	50	3.87529691267046	0.000383297120222302	5.58602547645569	8.63042342769375	NbE03060443.1;NbD032622.1	NbE03060443.1;NbD032622.1	512
24.4795742034912	24.4820384979248	25.0060749053955	24.5354022979736	27.8949279785156	27.8005771636963	27.7443237304688	27.5120162963867	23.9665756225586	22.7715492248535	23.1766834259033	21.3619613647461	+	Pst hQ_NPC	17	17	1	65.9	65.9	3.4	44.827	0	323.31	11302000000	431	3.955569979833	0.000343393218306303	4.91876888275146	8.91900899564086	NbE03060504.1;NbD020078.1	NbE03060504.1;NbD020078.1	513
14.3485116958618	15.1995687484741	15.1245965957642	15.3134317398071	18.1116142272949	18.470682144165	18.3872604370117	18.3203868865967	16.2173862457275	15.2041749954224	14.70090675354	15.6945552825928	+	Pst hQ_NPC	18	2	2	37.3	4.4	4.4	81.808	0	97.32	10696000	22	3.86121459603624	0.000384051625175833	2.86823010444641	8.58064590860738	NbE03060712.1;NbD042637.1	NbE03060712.1;NbD042637.1	514
17.5166854858398	18.0096473693848	17.1035957336426	17.2981338500977	14.8016920089722	22.6508178710938	16.7022399902344	16.1080646514893	14.5012321472168	15.8274345397949	14.9713897705078	15.1288557052612			3	3	3	36.8	36.8	36.8	9.4846	0	34.004	37852000	3	0.672673722326642	0.241971600213547	2.4584755897522	1.39494710557098	NbE05063873.1;NbE03061472.1;NbE03061471.1;NbE05063141.1;NbE05066995.1;NbD002621.1;NbD040563.1;NbE03056501.1;NbE03062274.1;NbD042137.1;NbE03058177.1;NbE03061666.1;NbE05066401.1;NbD005115.1	NbE05063873.1;NbE03061472.1;NbE03061471.1;NbE05063141.1;NbE05066995.1;NbD002621.1;NbD040563.1;NbE03056501.1;NbE03062274.1	515
18.9691905975342	18.9277839660645	18.7186660766602	19.5681114196777	17.9115200042725	17.6734199523926	18.5338172912598	17.6674022674561	15.2610378265381	15.9017248153687	16.3107795715332	17.3848705291748	+	Pst hQ_NPC	3	3	3	20.5	20.5	20.5	16.654	0	21.033	19975000	28	1.90901891787984	0.0165394837773367	1.73193669319153	3.53248789267397	NbE03062337.1	NbE03062337.1	517
18.6053428649902	15.422399520874	19.2992305755615	19.4187259674072	14.9347724914551	14.6439542770386	16.6111526489258	13.7703132629395	15.7585420608521	15.6860818862915	15.4655714035034	13.5224857330322			2	2	2	5.8	5.8	5.8	53.114	0	222.87	10938000	15	NaN	NaN	0	NaN	NbE05062848.1;NbD051445.1	NbE05062848.1;NbD051445.1	518
23.4159641265869	23.1117000579834	23.5130405426025	23.3333358764648	20.0380516052246	19.6921215057373	20.2775325775146	20.2281131744385	20.0464687347412	16.0719242095947	14.8814210891724	16.088888168335	+	Pst hQ_NPC	19	19	19	31.3	31.3	31.3	97.067	0	217.46	270670000	160	1.56062060764719	0.0348787502169723	3.28677916526794	2.8952904359038	NbE05064163.1;NbD037857.1	NbE05064163.1;NbD037857.1	520
26.0108394622803	25.7389240264893	26.2072467803955	26.5603561401367	23.7811679840088	23.5748481750488	23.4952144622803	23.3493537902832	23.0682029724121	21.8790473937988	19.2050971984863	20.8491153717041	+	Pst hQ_NPC	19	19	19	45.1	45.1	45.1	52.865	0	323.31	1987400000	274	1.50182996870359	0.0395750306712522	2.29978036880493	2.79210912927537	NbE05064989.1;NbD046976.1;NbD001946.1;NbE05065000.1;NbE03057843.1;NbD001947.1;NbD005118.1;NbE03053297.1;NbD050537.1;NbD044043.1;NbD016631.1;NbD011109.1;NbD052540.1	NbE05064989.1;NbD046976.1	521
16.0812435150146	15.4221630096436	15.3188591003418	15.4031991958618	19.400182723999	19.5993061065674	19.4937686920166	20.073263168335	14.4264011383057	15.6897621154785	14.7729969024658	14.5185585021973	+	Pst hQ_NPC	16	1	1	42.9	5.8	5.8	58.283	0	17.567	39379000	23	5.21115624026597	4.39376730183945E-05	4.78970050811768	14.7307850958095	NbE05068629.1	NbE05068629.1	525
13.5384912490845	13.6936092376709	16.3349189758301	14.420337677002	17.0456962585449	18.2352390289307	16.7573375701904	17.0620250701904	15.9875450134277	14.8467121124268	15.73766040802	15.0722455978394	+	Pst hQ_NPC	3	3	3	9.9	9.9	9.9	42.216	0	139.62	11073000	24	2.33709948827227	0.00690226724974942	1.86403369903564	4.39330676445927	NbE44070130.1	NbE44070130.1	527
22.8826522827148	22.8629684448242	22.85959815979	22.8013801574707	22.3492183685303	21.5002822875977	22.4495754241943	21.1223106384277	16.5695762634277	15.3187170028687	16.1419448852539	21.5678329467773	+	Pst hQ_NPC	3	3	3	42.7	42.7	42.7	11.806	0	106.99	223900000	41	1.66020314216487	0.0279862408594725	4.45582890510559	3.07266241197612	NbE44070139.1	NbE44070139.1	528
20.6211357116699	20.1422061920166	20.7660369873047	21.2151355743408	18.7853889465332	19.0868263244629	18.8634490966797	19.6681823730469	14.8736772537231	15.6860313415527	16.0967769622803	16.8053798675537	+	Pst hQ_NPC	8	2	0	47.5	9.9	0	29.82	0	181.75	47440000	34	3.43607054053906	0.000798589679052664	3.2354953289032	7.18892163566695	NbE44071960.1	NbE44071960.1	531
16.9877414703369	16.2438678741455	16.121021270752	13.6673345565796	17.306079864502	14.9943761825562	18.1800060272217	17.5939025878906	15.4223461151123	16.4903373718262	14.290943145752	15.9697494506836			2	2	2	11.2	11.2	11.2	23.297	0	12.245	7626000	9	0.884127243017155	0.153719376496113	1.4752471446991	1.75061850755936	NbE44072119.1;NbD014664.1;NbE44072118.1;NbE03053569.1;NbE05066190.1;NbE44071915.1;NbD045830.1	NbE44072119.1;NbD014664.1;NbE44072118.1;NbE03053569.1;NbE05066190.1;NbE44071915.1;NbD045830.1	532
18.4545879364014	18.0903186798096	19.0484390258789	19.1849765777588	16.9266681671143	15.5214977264404	15.3700485229492	14.3000736236572	15.7315406799316	15.6589012145996	15.2765321731567	14.9307794570923			4	4	2	8.9	8.9	5.1	55.772	0	24.844	4032200	7	NaN	NaN	0	NaN	NbE44072729.1;NbD014991.1;NbD020000.1	NbE44072729.1	533
[truncated: 1 more rows]

## Sheet: ACE_236_allvsNPC
Log2 transformed LFQ																																								raw LFQ values
[truncated: 246 more rows]
[truncated: 5 more columns]

[truncated: 5 more sheets: ACE_236_all targets vs NPC, ACE_236_t-test_targets, Clusters on heatmap, Sample distribution_raw LFQ, Selected hydrolases]
