# Supplementary material for: Activity‐based proteomics uncovers suppressed hydrolases and a neo‐functionalised antibacterial enzyme at the plant–pathogen interface
Source: New Phytol. 2023 Mar 29;241(1):394–408. doi: 10.1111/nph.18857 (PMC10952330; doi:10.1111/nph.18857)
Supplement: Supplementary file 6 — Table S7 Summary of suppressed hydrolases. Please note: Wiley is not responsible for the content or functionality of any Supporting Information supplied by the authors. Any queries (other than missing material) should be directed to the New Phytologist Central Office. [file NPH-241-394-s003.xlsx]

## Sheet: Sheet1
New Phytologist Supporting Information
Title: Activity-based proteomics uncovers suppressed hydrolases and a neo-functionalised antibacterial enzyme at the plant-pathogen interface.
Authors: Daniela J. Sueldo, Alice Godson, Farnusch Kaschani, Daniel Krahn, Till Kessenbrock, Pierre Buscaill, Christopher J. Schofield, Markus Kaiser and Renier A. L. van der Hoorn.
Article acceptance date: 16.2.2023.
Table S7 Summary of suppressed hydrolases.

## Sheet: ACE236_suppressed hydrolases
Mock	Mock	Mock	Mock	Pto deltaHQ	Pto deltaHQ	Pto deltaHQ	Pto deltaHQ	Mock	deltaHQ
LFQ intensity 01	LFQ intensity 02	LFQ intensity 03	LFQ intensity 04	LFQ intensity 05	LFQ intensity 06	LFQ intensity 07	LFQ intensity 08	Average LFQ	Average LFQ	(-)Log p-value	Log fold change (LFC)	Probe target	Majority protein IDs	Annotation	Protein sequence
23.4618	23.2774	23.3512	23.1194	16.542	15.9208	16.8874	16.6019	23.3025	16.488	7.17339328160413	6.81442379951477	GH	NbD014548.1;NbE03054069.1	beta-galactosidase 16-like (XP_019233600.1)	MRVPFSSPAWNCNWCSRLKELLYHGKSQDVLFHYRELKKSGLELTDHSDFAVLLKACLNFTPTHGNSIHGSLIKQGFLAFTSLGNSMMDFYAKSGDLGSAVLVFNCMPNKDSVSWNVIVHGHLERAAAAAASGQGLWFFTQAWAAGFEPNISTLVLVIQNCWNLRAFVVGQMIHGSIIRAGYSSITSVQNSLLNFYAEVDMHLADNLFDEMTDRDVISWSVMVAGYSQSEEATVALGFFKRMIDFGIIPDGQSVVSVLKACSKLMTIRMGESVHGFVISRGLDYDLYVQNSLIDLYSKCNDVNSSLRVFHETPKKNVVSWNSLLSGFVQNGKHSEALILFDSMRKAGVDSDEVTLVNLLQLCKSFLEPYQCKLIHSSVLRRGFELNELVTNSLIDAYAS…
20.8832	21.4359	21.6822	21.7248	15.9236	14.9378	16.0073	16.156	21.4315	15.7562	5.54571395990604	5.67530560493469	CP	NbD007909.1	cysteine protease RD19A-like (XP_019244782.1)	MALHYALIFLFSLFLTTSLLVSVNGDINGGEDDDILIRQVVGDDDDHLLNADHHFTIFKKRFGKTYASDEEHHYRLSVFKTNLRRAMRHQKLDPSAVHGVTQFSDLTPAEFRRNFLGVNRRLRLPSDANKAPILPTEDLPSGFDWRDHGAVTPVKNQGSCGSCWSFSTTGALEGANYLSTGKLVSLSEQQLVDCDHECDPEEKDSCDAGCNGGLMNSAFEYTLKAGGLMREEDYPYTATDRGTCKFDNTKVAAKVANFSVVSLDEEQIAANLVKNGPLAVAINAVFMQTYVGGVSCPYICSKKLDHGVLLVGYGTGFSPIRMKEKPYWIIKNSWGEKWGENGYYKICRGRNVCGVDSMVSTVAAVSTSSH
24.0452	24.1572	24.0728	24.0599	18.8965	19.2119	19.3446	19.7491	24.0837	19.3005	6.7503728621491	4.78319025039673	GH	NbE03056803.1;NbD042698.1	beta-galactosidase 15-like (XP_009790181.1);beta-galactosidase 15-like (XP_009790181.1)	MASFKSCVFFLFLLFVISSIHAYQVSHDGRAITINGERRVLLSGSIHYPRSTAQMWPDLIRKAKEGGLDAIETYVFWNAHEPLRRQYDFSGNLDLIRFLKTIQYEGLYAVLRIGPYVCAEWNYGGFPVWLHNMPGIELRTANQVYMNEMQNFTQLIVDMVKQEKLFASQGGPIILAQIENEYGNVQTSYGDAGKAYVDWCANFAQSLDVGVPWIMCQQPDVPQSMINTCNGWYCDDFTPSNPNTPKMWTENWTGWFKNWGGKDPLRTAEDVAYSVARFFQTGGTFQNYYMYHGGTNFGRTSGGPYITTTYDYDAPLDEFGNLAQPKYGHLKELHDVLHSMEKTLTSGNITNSDLGNSVVVTIYALDGQSSCFFSNANETTDATINYQGVQYNVPAWSVS…
22.668	21.9537	20.2628	19.3953	18.7565	16.4507	15.4912	15.7021	21.07	16.6001	2.25210147263209	4.46981883049011	GH	NbD015584.1	acidic endochitinase Q (XP_009788906.1)	MEFSGSPLVLFCCVFFLFLTGSLAQGIGSIVTSDLFNEMLKNRNDVRCPANGFYTYDAFIAAANSFPGFGTTGDDTARRKEIAAFFGQTSHETTGGSLSAEPFTGGYCFVRQNDQSERYYGRGPIQLTNRNNYEKAGTAIQQDLVNNPDLVATDATISFKTAIWFWMTAQDNKPSSHDVIIGSWTPSAADQAANRVPGYGVITNIINGGIECGMGRNDAVEDRIGYYRRYCGMLNVAPGENLDCYNQRNFAQG
21.7012	21.5361	21.4306	21.3466	17.5085	17.4379	16.584	17.2731	21.5036	17.2009	5.88040237919953	4.30271482467651	CP	NbD027122.1	papain-like cysteine proteinase 6 (AQQ13385.1)	MANHSSTLTISLLLLLFFFSTLSSASDMSILTYDENQHFRTDAEVMSLYESWLVEHGKSYNALDEKDKRFQIFKDNLRYIDEQNSVPNKSYKLGLTKFADLTNDEYRSMYLGTKTTDRRRLLKNKSDRYLPKVGDSLPDSVDWREKGVLVGVKDQGSCGSCWAFSAIASVEAVNSIVTGDVISLSEQELVDCDTSYNDGCNGGLMDYAFDFIIKNGGIDTEEDYPYTGRDGRCDQSRKNAKVVTIDGYEDVPANNEKALQKAVASQPVSIAIEAGGNDFQHYVSGIFTGKCGTAVDHGVVAVGYGSENGMDYWIIRNSWGARWGEQGYLRVQRNVASSKGLCGLAIEPSYPVKTGVNPPKPGPSPPSPIKPPTQCDDYAQCPEGTTCCCVFEYYNSCFS…
20.1981	19.6368	19.9887	20.4571	16.228	15.5093	15.6389	15.8538	20.0702	15.8075	5.75437616254115	4.26266956329346	GH	NbD049569.1	uncharacterized protein LOC104218533 isoform X1 (XP_009767360.1)	MKSLMFLKMLVLVFFALLFGGVMCKECTNIPTQLSSHSLRYELLSSKNESWKEEMYSHYHLTPTDDSAWSNLLPRKMLKEEEEFDWVMMYRKIKNSGGVKRIDGLLNEVSLNDVRLEPKSLHGIAQQTNLEYLLLLDVDSLVWSFRKTAGLDTPGQPYGGWEGPNVELRGHFVGHYLSASAQMWASTHNDSIKQKMSAVVSALSACQEKMGSGYLSAFPSELFDRVEAIKPVWAPYYTIHKILAGLLDQYMLAGSDQALKMTNWMAEYFYNRVQNVISKYTIERHWRSLNEETGGMNDVLYKLYSVTGNSKHLVLAHLFDKPCFLGLLALKADDISGFHANTHIPVVIGSQLRYEITGDPLYKEIGTYFMDIVNASHSYATGGTSVGEFWSDPKRLAST…
26.2751	26.2365	26.3533	26.5678	22.6434	22.5229	23.017	22.5597	26.3582	22.6857	6.78188239486192	3.6724534034729	GH	NbD029635.1	beta-galactosidase 8 (XP_009766589.1)	MMGLSVMLVFGGLVLHCLVMTSFAANVTYDHRALVIDGQRRVLISGSIHYPRSTPDMWPDLIQKSKDGGLDVLETYVFWNIHEPVRNQYDFEGRKDLVKFVKLVGKAGLYAHIRIGPYVCAEWNYGGFPLWLHFIPGVEFRTDNEPFKAEMKRFTAKIVDMLKQENLYASQGGPVILSQIENEYGNGDIESRYGPRAKPYVNWAAKMATSLDTGVPWVMCQQPDAPDPIINTCNGFYCDQFKQNSDKTPKMWTENWTGWFLSFGGAVPYRPVEDIAFSVARFFQRGGTFQNYYMYHGGTNFGRTSGGPFISTSYDYDAPLDEYGLIRQPKWGHLKDLHKAIKLCEAAMVATDPTITSPGSNIEVSVYKTGSVCAAFLANVGTQSDAAVTFNGNSYHLPP…
21.0867	20.9195	20.9774	20.9658	17.4096	17.0623	17.6168	17.8467	20.9874	17.4838	6.06823720489296	3.50351285934448	SH	NbD040666.1	lecithin-cholesterol acyltransferase-like 1 (XP_016499848.1)	MKVLDISMIIVSTAMMLYTCQSTANLHPLILVPGAGGNQFEARLTKEYKPTSLVCNRWYPLKKDFEGWFRIWFDTSVLLAPFTKCFNQRMKLYYDTDLDDYYNAPGVQTRVTHFGSTTSLLYLDPNLKKITEYMAPLVNALQQLGYRDGRNLFGAPYDFRYGLAAEGHPSHVGTKFLMDLKELIETASNSNAGKPVILLSHSLGGLFILQLLNRNPESWSQKYIKHFIALSAPWGGTVEQMVTFASGNTLGVPLVNPLLVREEQRSSESNMWLLPSPNVFGTTRPLVITPNAAYSAQDIPKFFKDISFSQGVLPYTSRILPLLDNITAPQAPITCIIGSGVKTPETLFYGDGDFDKRPEIVYGDGDGTVNMLSLLAIESHWANNSHQPLKVTKLQGVSH…
23.5496	23.3913	23.4065	23.4923	20.0163	19.9584	19.8128	20.06	23.4599	19.9619	8.53860417428672	3.49802923202515	GH	NbD008120.1;NbD008119.1;NbD000167.1	glucan endo-1,3-beta-glucosidase, acidic isoform GI9-like	MALCIKNGFLAALVLVGLLLCSIQMIGAQSIGVCYGKIANNLPSDQDVIKLYNANGIKRMRIYYPDTNVFNALKGSNIEIILDVPNQDLQSLTDVSRANGWVQDNIINHFPDVKFKYIAVGNEVSPGNNGQYAPFVAPAMQNVYNALAAAGLQDQIKVSTATYSGILENTYPPKDSIFREEFKSFTNPIIQFLARHNLPLLANIYPYFGHIYNSADVSLSYALFTQQGTNSAGYQNLFDALLDSMHFAVEKAGGQNVEIIVSESGWPSEGNSAATIENAQTYYTNLINHVKSGAGTPKKPGKTIETYLFAIFDENNKEGDVTEKHFGLFSPDQRAKYQLNFN
20.9724	21.0795	20.7789	21.4471	17.3085	17.7523	17.7945	17.5767	21.0695	17.608	5.91282901499687	3.46150350570679	CP	NbD030181.1;NbD029609.1	vacuolar-processing enzyme-like (XP_019253274.1);vacuolar-processing enzyme-like (XP_019253274.1)	MIRYIAGTLFLIGLALNVAVSESRNVLKLPSEVSRFFGANQSNVGGHADDSVGTRWAILLAGSNGYWNYRHQADICHAYQLLKKGGLKDENIVVFMYDDIANNEENPIPGVIINSPHGEDVYKGVPKDYTGDDVTVDNFFAVILGNKTALSGGSGKVVNSGPNDHIFIFYSDHGGPGVLGMPTDPYLYANDLIDVLKKKHASGTYKSLVFYLEACESGSIFEGLLPEGLNIYATTASNAEESSWGTYCPGEYPSPPIEYMTCLGDLYSISWMEDSELHNLRTESLKQQYHLVKERTATGNPVYGSHVMQYGDLHLSKDALYLYMGTNPANDNYTFMDDNSLRVSTAINQRDADLLHFWHKFHKAPEGSVRKVEAQKQLNEAISHRLHLDNSIALVGKLL…
20.6293	20.103	20.2834	20.8567	17.069	16.3045	17.3992	17.4136	20.4681	17.0466	4.4811690679356	3.42152976989746	SH	NbE05066551.1;NbD005386.1	tripeptidyl-peptidase 2 isoform X1 (XP_009796711.1);tripeptidyl-peptidase 2 isoform X1 (XP_009796711.1)	MQNPLFKPLPLSTPQSYSHSLLSPSSPIIVPKRLSDIRVNNSSRLIRAMPCTSLVKPSDGNGAVRSFKLKESTFLAAQMPKKEIAADRFIEAHPEYDGRGVVIAIFDSGVDPAAAGLRVTSDGKPKVIDVIDCTGSGDVDMSTVVKADNDGCIRGASGASLFINSLWKNPSGDWHVGCKLVYELFTDTLTSRVKKERKKRWDEKNQEAIAEAVKQLDEFDKKHTKVEGVHLKRIREDLQNRVDLLRKQADSYDDKGPVVDAVVWHDGELWRAALDTQSLENDPGCGKLADFVPLTNYRLEQKHGVFSKLDACTCVLNVYNGGNILSIVTDSSPHATHVAGIAAAFHPEEPLLNGVAPGAQIVSCKIGDSRLGSMETGTGLTRALIAAVEHKCDVINMSY…
25.6632	25.3444	25.4165	25.7573	22.1887	22.2295	22.3442	21.9533	25.5453	22.1789	6.69975384708649	3.36641550064087	SH	NbD034870.1	serine carboxypeptidase-like (XP_019236464.1)	MASSFSLILFLALFLISFSHIALSLSSKSFLPFHKPIRSQKTLPVTMAEKFIRQLNLFPKHDINIISSKDNIALANEVRLFEKKLNLPYLGDSGATVQDLGHHAGYFRLPHTKASRMFYFFFESRSNKNDPVVIWLTGGPGCSSELALFYENGPFKLSDNMSLVWNDFGWDKVSNLIYVDQPTGTGFSYSSDDSDIRHNEMGVSNDLYDFLQEFFKAHPDYVNNDFYITGESYAGHYIPAFASRVNQGNKNKEGININLKGFAIGNGLTNPEIQYKAYTDYALDMKLINQTDYDAINKLYPQCQQEITLCGNGSEDACLDAFGRCTNIFSSIMDVVSDKNYYDIRKKCEGNLCYDFSGMETYLNDNQVKRALGVPNSIDFVSCSSTVYQAMETDWMKNL…
23.416	23.1117	23.513	23.3333	20.0381	19.6921	20.2775	20.2281	23.3435	20.059	6.09481426904198	3.28455543518066	GH	NbE05064163.1;NbD037857.1	beta-galactosidase 10-like (XP_016496425.1);Partial, beta-galactosidase 10-like (XP_016496425.1)	MKTMSHFSSIIQFVFLVSTAICITVMSSSLEAVDGANITINGNIVTYDRRSLIINGQRKLLISASIHYPRSVPAMWPGLVQLAKEGGVDVIETYVFWNGHELSPDNYYFGGRYDLVKFCKIVQQAGMHMILRIGPFVAAEWNYGGLPVWLHYVPGTTFRTDSEPFKHYMQKFMTYIVNLMKQERLFASQGGPIILAQVENEYGNYETAYGEGGKRYALWAARMALSQDTGVPWIMCQQYDAPDPVIDTCNSFYCDQFKPISPNKPKVWTENWPGWFKTFGARDPHRPPEDVAYSVARFFQKGGSVMNYYMYHGGTNFGRTAGGPFITTSYDYDAPIDEYGLARFPKWGHLKELHKVIKLCEHALLNNDPTLLSLGPLQEADVYEDASGACAAFLSNMDD…
23.8715	23.414	23.8284	23.6249	20.0505	20.0795	20.8794	20.593	23.6847	20.4006	5.15299048688464	3.28413200378418	GH	NbD003490.1	robable beta-D-xylosidase 6	MTKNNHFLLLIVRLYILGFCVHLTKSNPHPQFPCQPPHHKYPFCNKNLPISTRVQSLISLLTIDEKILHLSDNTTSIPRLGLPAYEWWSESLHGIATNGPGVNFNGPIKGATSFPQVILTAAAFNRTLWHSIATAIAVEARAMYNLGQAGLTFWAPNINIFRDPRWGRGQETPGEDPMVVSAYAIEYVTGFQGLNPKAKKGNRNGFGKKRRFLNEDDNDGERLMLSACCKHFTAYDLEKWGNATRYDFNAVVTKQDMEDTFQAPFRSCIQQGKASCLMCSYNSVNGVPACADKELLDKVRTDWGFDGYITSDCDAVATIYENQKYTKTPENAVAVALKAGTNINCGTYMLRHMKSAFQQGNVLEEDLDGALQYLFSVQFRLGLFDGNPADGQFANFGAE…
20.7131	20.612	20.874	20.8995	17.4806	17.2493	17.6376	17.7853	20.7746	17.5382	6.49259179681276	3.23641967773438	SH	NbD049307.1	uncharacterized protein LOC109244172 (XP_019266762.1)	MIQCVGRALFGVLVSTPAITTRTKLSIPFHSRSCSTFSQRAMANTIPSAKKVRHEMEMFGDVRVDNYYWLRDDSRSDPEVLSYLHQENAYTDSVMSGTKQLEDRIYTEIRGRIKEDDISAPSRRGPYYYYRRNLEGKEYVQHCRCSVPASTAPTSVYDTMPTGPDAPPEHIILDENVKALEHTYYSIGSFKVSPNNKLVAYTEDTKGDEIYTVYIIDAESGILVGKPLVGAITSYLEWAGDEALVYVTMDEILRPDKVWLHKLGTNQSDDSCLYHEKDETFSLDLQASESKKYLFVASESKITRFVFYLDTSKPENGLLVLTPRMTGIDTSASHRGNHFFIQRRSDECFNSELLACPVENISATSVILPHRPSVKLQDIQLFTDHLAVHERENGLPRIT…
18.6053	15.4224	19.2992	19.4187	14.9348	14.644	16.6112	13.7703	18.1864	14.99	1.55031715098784	3.19637656211853	CP	NbE05062848.1;NbD051445.1	Partial, vacuolar-processing enzyme-like (XP_009780274.1)	MISYAAGIFFLVGLSVIAAADGRNVLKLPSEASRFFDEADDYVGTRWAVLLAGSNGYWNYRHQADICHAYQLLRKGGLKDENIIVFMYDDIAYNEENPRQGIIINSPAGEDVYKGVPKDYTGDDVNVDNFLAVLLGNKTALTGGSGKVVDSGPNDHIFIFYSDHGGPGVLGMPTNPYLYASDLIDVLKKKHASGTYKSLVLYIEACESGSIFEGLLPKGLNIYATTASNAVESSWGTYCPGDYPSLPPGYETCLGDLYAVSWMEDSEMHNLRTENLRQQYHLVKQRTANGNSAYGSHVLQFGDLQLSMDSLFMYMGTNPANDNYTYVDDNSLRASSKAVNQRDADLLHFWDKFRKAPEGSARKVEAQKQFTEAMSHRMHLDNSMALVGKLLFGIQKGPE…
23.0435	23.1855	23.5265	23.2901	20.0445	19.6539	20.37	20.28	23.2614	20.0871	5.53856655182596	3.17429733276367	GH	NbD047288.1	beta-glucosidase 40-like (XP_016497770.1)	MLKKRDIALWAILMVFVVEFHTYSAQNISRNNFPKGFVFGTASSAYQFEGAVNEDGRGPTIWDKFSHSFGKVLDFSNGDVAVDQYHKYPEDIQLMKDMGMDAYRFSIAWARIFPNGSGEINQAGVDHYNKLINALLANGIQPYVTLYHWDLPQALEDKYNGWLSPQIIKDFAIYAETCFQKFGDRVKNWITINEPHTVAIQGFDVGLQAPGRCSILLKIFCRAGNSATEPYIVTHNLLLAHATVVDIYKRKYKPIQHGSIGISLDTFWYEPLTNSKDDIEATQRAIEFNLDWYLEPIMLGRYPSSMVNRVGNRLPKFSPAESALVKGSYDFIGINHYTTWYASQNKTNIIGVLLNDSLADSGAITLPFKGLTPIAERASSIWLYIVPQGIRSLMNYIKQ…
18.472	18.4068	16.9566	18.6039	16.6775	14.0058	14.6629	14.8835	18.1098	15.0575	2.35190622233675	3.05236506462097	GH	NbD004022.1	probable polygalacturonase (XP_016444909.1)	MEFPIITLRNIPAIPRILLLAVVILTALGNVHGRHKVHKWETVEYSAISCRAHTASLTDFGGVGDGTTLNTNAFKTAVDHLSQFQSDGGSMLYVPAGKWLTGSFNLTSHFTLYLDKDAVLLASQDENDYPVIAPLPSYGRGRDTDGGRFISLIFGTNLTDVVITGENGTVDGQGQLWWDKFHKKELQYTRPYLIEIMYSDNIQISSLTLVNSPSWNVHPVYCSNIIIQGITILAPVRSPNTDGINPDSCINTRIEDCYIVSGDDCIAVKSGWDEYGVAFGMPTKQLAIRRITCISPTSATIALGSEMSGGIQDVRAEDIVAINTESGVRIKTAVGRGGYVKDVYVKGVTMKTMKYVFWMTGDYGSHPDNNYDPNALPVIDNINYRDMVAENVTIAAKLA…
21.9568	20.7494	22.1282	21.7336	18.8691	18.5446	18.4875	18.7006	21.642	18.6505	4.07107241431718	2.99156808853149	GH	NbD003345.1	alpha-galactosidase-like (XP_016471264.1)	MMPPTLKLLLWCCLCSCGVLTTTYARPQPRNLVIVDSNSTTSKDEFIRRSLLSNGLGRTPQMGWSSWNHFACNIEEKMIRETADAMVSTGLASLGYEYINIDDCWAELNRDSQGNMVPKGSTFPSGIKALADYVHSKGLKLGIYSDAGSQTCSKQMPGSLGHEEQDANTFASWGVDYLKYDNCNNENRSPKERYPIMSKALQNSGRAIFYSLCEWGDDDPATWASSIGNSWRTTGDISDNWDSMTSRAEMNDKWASYAGPGGWNDPDMLEVGNGGMTAAEYRSHFSIWALAKAPLIIGCDLRSMDQTTHEILSNKEVIAVNQDKLGVQGKKVKQNGELEVWAGPLSGKRVAVVLWNRSSSKADITSYWSDIGLDSSTVVDARDLWAHSTKGSIKGQISA…
23.1791	22.3831	23.0509	23.3098	20.0129	20.3641	20.4184	20.5297	22.9807	20.3313	4.54262391786737	2.64943075180054	GH	NbD037867.1	alpha-galactosidase (XP_018627558.1)	MMPPILKLLLWCCLCLCGVLTTTYARPQPPNLIIADSNSSSSNAYIRRSLLSNGLGRTPQMGWSSWNHFACNIEEKMIRETADAMVSTGLASLGYEYINIDDCWAELNRDSQGNMVPKGSTFPSGIKALADYVHSKGLKLGIYSDAGSQTCSKQMTGSLGHEEQDAKTFASWGVDYLKYDNCNNENRSPRERYPIMSKALQNSGRAIFYSLCEWGDDDPATWASSVGNSWRTTGDISDNWDSMTSRADMNDKWASYAGPGGWNDPDMLEVGNGGMTTAEYRSHFSIWALAKAPLIIGCDLRSMDQTAHEILSNKEVIAVNQDKLGVQGKKVKQNGDLEVWAGPLSGKRVALVLWNRSSSKADITAYWSDIGLDSSTVVDARDLWAHSTKGSVKGQISAS…
24.9216	24.4687	24.4372	24.4566	21.8341	22.0337	22.1958	22.0317	24.571	22.0238	5.77883046795013	2.54717350006104	GH	NbD031519.1;NbD031520.1	alpha-xylosidase 1-like (XP_019240758.1);Partial, alpha-xylosidase 1-like (XP_016496324.1)	MCFSSLFSTSPFTFLLILILCIAGVNFVNTTPSKIGQGYKLISIEKSPDGGLIGHLQVKEKNNIYGPDIPHLQLYVKHETDERLRIYITDAEEQRWEVPYNLLPRESPPSLKQTIGRSRKNLLPLATSDYSGNELIFSYTIDPFSFSVKRKSNGQTLFNSSSDDSDPYNHLVFKDQYLEISTKLPKRASLYGLGESTQPHGIKLYPNDPYTLYTTDVSALNLNIDLYGSHPMYMDLRNVNGEAYAHAVLLLNSNGMDVFYRGDSLTYKVIGGVFDFYFFSGPTPPAVVDQYTSFIGRPAPMPYWSFGFHQCRWGYHNLSVVEDVVENYQKAKIPLDVIWNDDDHMDGKKDFTLNPVNYPRPKLLSFLEKIHARGMKYIVIVDPGIGVNNSYGVYQRGIA…
17.7486	17.6698	17.7659	17.7221	15.1041	15.0901	14.4263	17.0488	17.7266	15.4174	2.18432143144724	2.3092634677887	SH	NbD048320.1	putative amidase C869.01 (XP_019243303.1)	SLLLLFILISLNNTNGNCEQEYHFNIEEATIKDIQLAFAQNKLTSRQLVDLYLHKIETLNPVLRGVIEVNPDVRQQADEADKQRQIIKKKLSSLYGIPVLVKDSIATKDKLNTSAGSYALLGSEVRRDATVVERLRNDGALILGKASMSEWYHFRSFGIPDGWSARCGQGVNPYVEGGSPCGSSSGSAISVAANMVAVSLGTETDGSIICPAEYNAVVGLKPTVGLTSRAGVIPLSPRQDTIGTICRTVSDAVYVLDSIVGFDIRDLEATRAAAKFIPAGGYKQFLNEDGLKGKKLGVVRHPFLALSDVYQADAVLTDHLKTLRQRGAVVLDNLEIPNIDVVLDPNQSGAEVALLAEFKLSLNSYLAKLVTSPVRSLAEIIAFNQNNPELERSQSFGQE…
28.6669	28.4494	28.5311	28.5031	26.1852	26.2088	26.4742	26.1602	28.5376	26.2571	6.70717962256008	2.28055191040039	GH	NbE03053358.1;NbD002817.1	beta-xylosidase/alpha-L-arabinofuranosidase 2-like (XP_016438839.1)	MKNRGMAFSCNGKNSYYSVFLCFFYILGFMFSHSLLEFKPVLAQNSPVFACDITSNPRLANLTFCDASLTVETRVSDLVQRLTLSEKIGFLVSGAGGVSRLGIPRYEWWSEALHGVSYTGPGVHFSSLVPGATSFPQVILTAASFNVTLFETIGKVVSTEARAMYNVGLAGLTYWSPNINIFRDPRWGRGQETPGEDPTLTSKYGAAYVRGLQQTDDGSKDKLKVAACCKHYTAYDVDNWKGIQRYNFNAVVTQQDMDDTFQPPFKSCVLEGNVASVMCSYNQVNGKPTCGDPDLLAGIIRGEWNLNGYIVTDCDSLNEIFNSQHYTKSPEETAALGLNSGVDLNCGSWLSKYTQGAVNQKLVNESVIDRAISNNFATLMRLGFFDGNPRNHIYGNLGP…
23.0664	22.3655	23.499	23.5267	21.5292	21.0205	21.6061	19.825	23.1144	20.9952	2.29483278340583	2.11920547485352	SH	NbE03058205.1	subtilisin-like protease SBT1.7 (XP_019260166.1)	MSRFTMLVVLVLVLLCLCHLSVAITGSSSNKKSTYIVHVSNSQMPESFEDHTHWYDSSLKSVSDSAEMLYVYNNVVHGFSARLTVQEAESLERQSGILSVLPELKYELHTTRTPSFLGLDRSADFFPESNAMSDVIVGVLDTGVWPESKSFNDTGLGPVPDSWKGECESGTNFSSSNCNRKLIGARYFSKGYETTLGPVDVSKESKSARDDDGHGTHTATTAAGSIVQGASLFGYASGTARGMATRARVAVYKVCWIGGCFSSDILAAMDKAIDDNVNVLSLSLGGGNSDYYRDSVAIGAFAAMEKGILVSCSAGNAGPSPYSLSNVAPWITTVGAGTLDREFPAYVSLGNGKNFSGVSLYKGDLSLSKMLPFVYAGNASNTTNGNLCMTGTLIPEKVK…
20.4316	20.219	20.3442	20.0757	18.7047	18.1968	18.0601	17.6976	20.2676	18.1648	4.09855420674437	2.10284328460693	CP	NbD024694.1	cysteine proteinase 3-like (XP_016450644.1)	MTRASIIVLLIATLIAAARGGTLTFDDDNPIRQVVVSDGLQELENGILQVIGQTRRALSFVRFVRRYGKRYDSVGEIKQRFEIYWDNLKMIRSHNKQRLSYKLGVNEFTDLTWDEFRRERLGAPQNCSATTKSDLQLTNVNLPETKDWREAGIVSPVKKQGKCGSCWTFSTTGALEAAYAQAFGKNISLSEQQLLDCAGAFNNFGCHGGLPSQAFEYIKYSGGLDTEEEYPYAGKAGVCKFSSENIAVKVVGSVNITKDAEDELKYAVAFIRPVSVAYQVVKGFKQYKGGIYSSTVCGNTPQDVNHAVLAVGYGVENGTPYWLIKNSWGAEWGDNGYFKMEMGKNMCGIATCASYPIVA
26.5734	26.0815	26.2914	26.2868	24.2996	24.2072	24.4977	24.5568	26.3083	24.3903	5.21058934490678	1.91794681549072	SH	NbD006086.1	subtilisin-like protease SBT1.7 (XP_016445807.1)	MSRYPVILVVVALLFLCRLSVAMMKKKTYIIHMAKSQMPATFNDDHTHWYDSSLRSVSDSAEMLYVYNNVVHGFSARLTPQEVESLETQPGILSVLPDLKYQLHTTRTPTFLGIDKSADFFPESDAMSDVIIGVLDTGVWPESKSFDDSGLGPIPASWKGQCESGTNFSSSNCNRKLIGARYFSRGYETTLGPIDESKESKSPRDDDGHGTHTSTTAGGSVVQGANLFGYAPGTARGMATRARVAVYKVCWVGGCFSSDILAAMDKAIDDNVNVLSLSLGGGISDYYRDSVAIGAFAAMEKGILVSCSAGNAGPSPYSLSNVAPWITTVGAGTLDRDFPAYVSLGNGKNFSGVSLYKGNSLPNKMLPFVYAGNASNVTNGNLCMTGTLIPEKVKGKIVL…
28.2395	28.0738	28.1711	28.2024	26.2093	26.6835	26.303	26.088	28.1717	26.321	5.05831499723001	1.85071849822998	SH	NbD049241.1	serine carboxypeptidase-like 20 (XP_016494042.1)	MARINAYFLHYNILLLSFLAFSFLVIEGVPENALITQIPGFNGTFPSKHYAGYVTINENRRKKLFYYFVESEKDPTKDPVVLWLNGGPGCSSFDGFVYEHGPFNFELGKTSESLPILHNNPYSWSKVSNVIYLDSPVGVGFSYSGNESDYKTGDLKTASDTHSFLLKWFEIYPEFLKNPFYISGESYAGIYVPTLSYEVAKGIDAGVMPVLNFKGYMVGNGVTDDIIDGNALVPFAHGMGLISDELFEEVTTLCNGNFYEPASNNCSDKLSQVDQDVADLNLYDILEPCYHSKDSTVISTGNSRLPMSFRKLGETERPLPVRKRMFGRAWPFRAPVREGHVPTWPEILNGVDVPCTDDRVATAWLNNEEVRKAIHAKETTVIGPWELCTGKIHLIHDSG…
26.6051	26.4414	26.2605	26.2703	24.1984	24.8148	24.8615	24.7824	26.3944	24.6643	4.19226888626081	1.73006582260132	SH	NbD035156.1	serine carboxypeptidase-like 20 (XP_016504046.1)	MARKNSYFLHYNILLLSFFAFLFLVIDGVPENALITQIPGFSGTFLSKHYAGYVTIDENHGKKLFYYFVESEKDPTKDPVVLWLNGGPGCSSFDGFVYEHGPFNFELGKTSESLPILHNNPHSWSKVSSVIYLDSPVGVGFSYSGNASDYETGDLKTASDTHSFLLKWFEIYPEFLKNPFYISGESYAGIYVPTLSYEVAKGIDAGVMPVINFKGYMVGNGVTDDIIDGNALVPFAHGMGLISDELFEEVSTLCNGNFYEPASNNCSDKLNQVDQDIADLNLYDILEPCYHSIDPSVISTGNSRLPTSFRKLGETERPFPVRKRMFGRSWPFRAPVKEGRVPTWPEILNGVHVPCTDDRVATAWLNNEEVRKAIHAKETTVTGPWELCTGKINLIHDSG…
25.6595	25.654	25.816	25.5513	23.9337	23.7792	23.9149	24.1488	25.6702	23.9441	5.77658186429611	1.72606658935547	SH	NbD025685.1	subtilisin-like protease SBT1.7 (XP_019260166.1)	MSRFTMLVVLVLVLLCLCHLSVATIGSSNKKSTYIVHVSKSQMPESFEDHKRWYDSSLKSVSDSAEMLYVYNNVVHGFSARLTVQEAESLERQSGILTVLPEMKYELHTTRTPSFLGLDRSADFFPESNAMSDVIVGVLDTGVWPESKSFDDTGLGPVPDSWKGECESGTNFSSSNCNRKLIGARYFSKGYETILGPVDVSKESKSARDDDGHGTHTATTAAGSIVQRASLFGYASGTARGMATRARVAVYKVCWIGGCFSSDILAAMDKAIDDNVNVLSLSLGGGNSDYYRDSVAIGAFAAMEKGILVSCSAGNAGPSPYSLSNVAPWITTVGAGTLDRDFPAYVSLGNGKNFSGVSLYKGDLSLSKMLPFVYAGNASNTTNGNLCMTGTLIPEKVKG…
27.8239	27.6514	27.7492	27.5948	25.9136	26.0268	25.8937	26.1845	27.7048	26.0046	6.02685535423097	1.7001838684082	GH	NbE03057770.1;NbD026399.1	beta-xylosidase/alpha-L-arabinofuranosidase 2-like (XP_016497975.1);beta-xylosidase/alpha-L-arabinofuranosidase 2-like (XP_016497975.1)	MGLTYNNMKKQFFFILGHFALEFKPVFAQTTSPVFACDVANNPGLKNFGFCDVSLDVSSRVNDLVKRLTLEEKISMLVNTAGSVSRVGIPKYEWWSEALHGISYTGPGVKFNGVVPGATSFPQPILTSASFNETLFETIGKAVSTEARAMYNVGLAGLTYWSPNVNIYRDPRWGRGQETPGEDPTLSSKYGVSYVKGLQQRDDGKKDMLKVASCCKHYTAYDVDDWKGIQRYNFNAKVTQQDLDDTFNPPFKSCVVDGNVASVMCSYNQVNGKPTCGDYDLLAGVIRGQWKLNGYIVTDCDSLNEIYWAQHYTKTPEETAALSLNSGLDLNCGSWLGKYTQGAVNQGLVNESVIDRAVSNNFATLIRLGFFDGDPKNHAYGSLGPKDVCSPEHQELARE…
23.287	23.0245	23.269	23.5669	21.4544	21.576	21.9041	21.452	23.2868	21.5966	4.47274580148039	1.6902027130127	GH	NbD036475.1;NbE03057327.1	probable beta-D-xylosidase 7 (XP_009782575.1)	MGRPITDQVVTFIFFFFICMLFISTESTQPPFSCDSSNPVTSSLPFCNATLPIPQRLNDLLSRLKLEEKILQLVNAAPEIPRLGISAYQWWSEGLHGVSRHGKGTLFNGTIKAATMFPQIILTASTFDENLWYRIAQAIGKEARAVYNAGQLKGMTLWAPNINIFRDPRWGRGQETPGEDPMMVGKYGVAYVRGLQGDSFEGGKLQDGHLQASACCKHFIAQDLDNWYNFSRYTFDAHVMKQDLADSYEPPFKSCVEQGKASSLMCAYNLVNGIPNCANFDLLTKIAREQWGFQGYIVSDCDAVAIMYTHQGYVNEPEDAVAATLRAGMDVNCGSYLKSYTKSAIEKQKVKESDIDRALHNLFSIRMRLGLFNGDPRKLEYGDISSAEVCSQQHRALAL…
24.7686	24.1832	24.2307	24.1674	22.9198	22.7892	22.863	22.6117	24.3375	22.7959	4.159147027465	1.54157066345215	SH	NbD006810.1	subtilisin-like protease SBT1.7 (XP_019260166.1)	MSRFTMLVVLVLVLLCLCHLSVAITGSSSNKKSTYIVHVSNSQMPESFEDHTHWYDSSLKSVSDSAEMLYVYNNVVHGFSARLTVQEAESLERQSGILSVLPELKYELHTTRTPSFLGLDRSADFFPESNAMSDVIVGVLDTGVWPESKSFNDTGLGPVPDSWKGECESGTNFSSSNCNRKLIGARYFSKGYETTLGPVDVSKESKSARDDDGHGTHTATTAAGSIVQGASLFGYASGTARGMATRARVAVYKVCWIGGCFSSDILAAMDKAIDDNVNVLSLSLGGGNSDYYRDSVAIGAFAAMEKGILVSCSAGNAGPSPYSLSNVAPWITTVGAGTLDREFPAYVSLGNGKNFSGVSLYKGDLSLSKMLPFVYAGNASNTTNGNLCMTGTLIPEKVK…
20.7799	20.6565	20.1965	20.8093	19.1554	19.1133	18.9544	19.1127	20.6106	19.0839	4.30257191148335	1.52660894393921	SH	NbD009967.1	phospholipase A1-II 1-like (XP_016516199.1)	QLFESNKKPMEKMQSPPFFFCFLFLLFNLEKIQSIGPYMGNIAERWRYLSGNNSWEGLLNPLDNDLRRYLIHYGEMAQATRDAFNTNKLSKYAGSCRYSKKNLLSRAGIEMSNPFKYEVTKYIYATSSIQVPEALIIKSLSREAWSKESNWVGFVAVAADEGKIALGRRDIVIAWRGSVQSMEWFNDFDFIQVSAPEIFGQKSIPKVHHGWYSVYTSNDSRSPFSKASARDQVLGEVQRLVEQYKNEEITITVTGHSMGAAVATLNAVDIVSNGFNKGFPVTAFLFASPRVGDQNFKKTFSKLVNLRALRVRNAPDIVPNYPLLGYSDVGVQLDIDTTKSTYLKGPGDESSWHNMDCYMHGVAGNQGSKGGFKLEVQHDISVVNKYLDALKDEYGVPAS…
23.4727	23.2396	23.6233	23.3623	22.2017	22.0409	21.6068	21.8405	23.4245	21.9225	4.20300676871336	1.50201034545898	CP	NbD026349.1;NbE05066323.1	cathepsin B (ABF47216.1);cathepsin B (ABF47216.1)	MGRFIVVAEQPISQAKAESAILQDSIVKQVNENEKAGWKAALNPRFSNFTVSQFKRLLGVKPTRKGDLKGIPILTHPKLLELPQEFDARVAWPNCSTIGRILVQGHCGSCWAFGAVESLSDRFCIHYGLNISLSANDLLACCGFLCGDGCDGGYPLQAWKYFVRKGVVTDECDPYFDNEGCSHPGCEPAYPTPKCHRKCVKQNLLWSKSKHFGVNAYMISSDPHSIMTELYKNGPVEVSFTVYEDFAHYKSGVYKHVTGDVMGGHAVKLIGWGTSEDGEDYWLLANQWNRGWGDDGYFKIRRGTDECEIEDEVVAGLPSARNLNMELDVSDAFLDAAM
27.5437	27.3277	27.4276	27.4058	26.014	25.7418	26.3013	26.0441	27.4262	26.0253	4.56525633187249	1.4009108543396	GH	NbD052601.1	alpha-glucosidase (XP_019239833.1)	MNRHSDKTKQPQIQFVLYNCLLLFFTLLVFTKAEQVGYGYAVRSVGVDSSGKTLTAHLQLIKNSSVFGPDIQNLILTVCFETKDRLRVRITDADHERWEVPQEFIPRETHSSPRSSLLEKHSYSSLPLSENTHYFHTDTISDLIFTLYNTTPFGFTIKRRSSGDILFDTSPKSDSPDTFLIFKDQYLQLSSSLPADRSSIYGLGEHTKRTFKLKHNQTLTLWDADIGSANVDLNLYGSHPFYMDVRSNPGMGSTHGVLLFNSNGMDIVYSSNRITYKVIGGVIDLYFFAGPVPEKVMEQYTELIGRPAPMPYWSFGFHQCRYGYKNITEVENVVARYAKAQIPLETMWTDIDYMDGYKDFTVDPINFPLDRMKKFVDKLHQDGQKYVLILDPGISINSS…
31.5564	31.5733	31.5863	31.2318	30.1512	30.0527	30.1814	29.9954	31.4869	30.0952	5.18179911816911	1.39176559448242	GH	NbD014572.1	beta-xylosidase/alpha-L-arabinofuranosidase 2-like (XP_016497975.1)	MRLLLCLYNSSSPPIKKPRFCLSFFHFFSLFFNKAMALTYNNSMKKQHSVLLCFFFILSHFALNFKPVLAQTSPVFACDVANNPGLKNFAFCDVSLDVSSRVNDLVKRLTLEEKITMLVNTAGSVSKLGIPKYEWWSEALHGISYTGPGVKFNGVVPGATSFPQPILTSASFNETLFETIGKAVSTEARAMYNVGLAGLTYWSPNVNIYRDPRWGRGQETPGEDPTLASKYGVAYVKGLQQRDDGKKDMLKVASCCKHYTAYDVDDWKGIQRYNFNAKVTQQDLDDTFNPPFKSCVVDGNVASVMCSYNQVNGKPTCGDHDLLAGVIRGQWKLNGYIVTDCDSLNEIYWAQHYTKTPEETAALSLNSGLDLNCGSWLGKYTQGAVNQGLVNESVIDRAV…
26.6034	26.6224	26.3289	26.4792	24.9682	25.2653	25.0578	25.3796	26.5085	25.1677	4.59827227484464	1.34075498580933	SH	NbD040693.1;NbE03058493.1	Partial, uncharacterized protein LOC104210613 (XP_009757862.1)	MASDMKIWFVLLLLVFFNLSPLLVKGEQQVPCLFIMGDSLFDNGNNNNLFTTAKANYPPYGIDFPDGPTGRFTNGKNTADFIADLLGFDKYIEPFATVKGVEMFRGVNYASGAAGIRDESGIHLGDRISLNRQLRNHKKTISHMSTLLENNMTLTKEYLSKCIYIVGMGNNDYINNYLMPQFYPSSLLYKPEKYATILAQQYVKQLKTLYSYGARKVAVFGLGSVGCIPAELDLYGTKDSPCVDSINSAVLKFVDKLKPMIDNFNSNLPNANFIYINITSIAIGDPAAIGITNLADPCCEISSFIAKGQCSYEGSACNDRASHYFWDGFHPTEVPNKVTAERAYTALLPTDAYPFDISHLALL*
22.4997	21.8886	21.8628	21.7763	20.6067	20.5599	20.7109	20.9792	22.0069	20.7142	3.29777928096325	1.29270076751709	SH	NbD027134.1	subtilisin-like protease SBT1.9 (XP_016456056.1)	MANCITMYFLLLTILLLTLNPLTMAESETYIIHMDLSAMPKAFSSHQNWYLTTLASVSGSSSLGTESNRNSFSSSKLVYAYTNAIHGFSATLSPSELQVIKNSPGYLSSTKDMTVKIDTTHTSQFLGLNSDSGAWPKSDYGKDVIVGLVDTGIWPESKSYNDNGMTEVPSRWKGECESGTQFNSSLCNKKLIGARYFNKGLIANNPNITISMNSARDTDGHGTHTSSTAAGSHVESASYFGYARGSATGMAPKAHVAMYKALWEEGTMLSDILAAIDQAIEDGVDIISLSLGIDDLALYEDPVAIATFAAMEKDIFVSTSAGNEGPDDQALHNGTPWVLTVAAGTVDREFIGTLSLGNGVSVTGLSLYPGNSSSSESSIVFLKTCLEEKELEKNAHKFA…
29.5778	29.399	29.4412	29.4881	28.5286	28.2316	28.389	28.3805	29.4765	28.3824	5.29849068404373	1.09415483474731	SH	NbD038072.1	subtilisin-like protease SBT5.3 (XP_009780984.1)	MKGIISLFFCFSLFIVSFILREADSASQAQNNGIYIVYMGAAASSNGGTRHDQARLISSLIRRNKHAVVHSYNNGFSGFAARLSESEAKSMAQRPGVISVFPDPVLQLHTTHSWDFLKYQTDEKINSSPSSGSDSSLIGADTIIGILDTGIWPESESFNDKDMGPIPSRWNGTCMDGQDFGSSKCNKKIVGARFYEESDDSGTKIAGSARDENGHGTHVASTAAGSPVAGASYYGLAAGTATGGSPGSRISMYRVCTTFGCRGSAIMKAFDDAIADGVDVLSLSLGSSPGLEPDFPSNPIAIGAFHAVEKGITVVCSAGNSGPGPKTVVNTAPWILTVAATTIDRDFETDIVLGGNKLIKGGGINFGNMTKSSVYPLIHGNSTKSNDNVSEADARSCVP…
25.3029	24.9222	25.0919	24.85	23.9953	23.8205	24.097	23.9024	25.0417	23.9538	4.05629356205742	1.0879373550415	SH	NbD000355.1	subtilisin-like protease SBT1.9 (XP_019231474.1)	MANHITLCIWLLFFFISIFSLAKSETYIIHMDLSAMPKAFSSHHNWYLTTLSSVSDSSTNHKDFLSSKLVYAYTNAIHGFSASLSPSELEAIKYSPGYVSSIKDISVKIDTTHTSQFLGLNSKSGVWPTSDYGKDIIIGLVDTGIWPESKSYSDDGISEVPSRWKGECESGTEFNSSLCNKKLIGARYFNKGLLANNPNLNISMNSSRDTDGHGTHTSSTAAGSYVEGASYFGYATGTAIGIAPKAHVAMYKALWEEGVYLSDVLAAIDQAITDGVDVLSLSLGIDAIPLHEDPVAIAAFAALEKGIFVSTSAGNEGPYYETLHNGTPWVLTVAAGTVDREFIGTLTLGNGVSVPGLSLYPGNSSSSESSLVYVECQDDKELQKNAHKFVVCLDKNDSV…
25.0842	24.8703	24.8896	25.4344	23.7723	24.1471	23.7054	24.4274	25.0696	24.013	2.58690665114578	1.05658578872681	GH	NbD044850.1	beta-glucosidase BoGH3B-like (XP_016449639.1)	MQRIKMGFLMRILVIFCWMILVKAEYMTYKDPNKPLGRRIKDLMSRMTLEEKIGQMIQIDRTVATPEAMKKYYIGSILSGGGSVPKKEASAENWIDMINGFQKGSLSTRLGIPMIYGIDAVHGNNNVYKATIFPHNVGLGVTRDPQLIKKIGAATALEARATGIPYVFAPCLAVCRDPRWGRCYESYSEDPNIVRAMSEMVPGLQGDVPSNGRLGVPFVANKQKVAACAKHYVGDGGTVKGINENNTIIDRHGLLSIHMAGYYNSIIKGVATVMVSYSSWNGVRMHGNREMVTGFLKGTLRFRGFVISDWAGIDKLTYPWHANYTYSILEGVNAGIDMVMLPYNTTEFIDGLTYLVKNNFVQMSRIDDAVKRILRVKFQMGLFESPLADYSMVKYLGSA…
20.5765	20.7374	20.4174	21.4405	20.0868	19.9699	19.6939	19.7187	20.793	19.8673	2.03505788902791	0.925627708435059	CP	NbD021713.1	cathepsin B-like isoform X1 (XP_019228170.1)	MAMNHISLATLLLLIGASILISQVVAEQPISQAKAESAILQDSIVKQVNENEKTGWKAALNPRFSNLTVSQFKRLLGVKPTRKGDLKGIPILTHPKLLELPQEFDARVAWPNCSTIGRILDQGHCGSCWAFGAVESLSDRFCIHYGLQNISLSANDLLACCGFLCGDGCDGGYPLQAWKYFVRKGVVTDECDPYFDNEGCSHPGCEPAYPTPKCHRKCVKQNLLWSKSKHFGVNVYLISSDPHSIMTELYKNGPVEVSFTVYEDFAHYKSGVYKHVTGDIMGGHAVKLIGWGTENGEDYWLLANQWNRGWGDDGYFKIRRGTNECGIEDEVVAGLPSARNLNMELDASDAYLDAAM
16.8692	16.8752	17.0815	17.0721	16.0833	16.1824	15.8789	16.2216	16.9745	16.0916	4.01149999754581	0.88295841217041	GH	NbD048052.1;NbD021404.1	alpha-galactosidase 1-like (XP_019265981.1);alpha-galactosidase 1-like (XP_016514753.1)	MEIRVGTKSLLLALCLLISVVIGGYCHRLAADMRWQVLNRRQQQKEKEDSVDSARRNLLSNGLGLTPPMGWSSWNHFGCNIDEKVIRETADALVSTGLDKLGYKYVNIDDCWAEPQRDDQGNFAPKNSTFPSGMKALADYVHSKGLKIGIYSDAGYFTCSKKMPGSLGHEEQDAKTFAAWGIDYLKYDNCNHDGTKPTVRYPVMTRALMNAGRPIFFSLCEWGDLHPALWGGKVGNSWRNTNDITDTWESMISRADQNEVYADLARPGGWNDPDMLEVGNGGMSKDEYIVHFSLWAISKAPLIIGCDVRNITKDTMDILANKEVIAVNQDEIGVQGKKVRMEGDIEVWAGPLSGYRVALVLLNRGPQKYEITAHWDDTGIPPNSVVEARDLWEHKTLKT…
23.4386	23.6477	23.6721	23.6704	22.7421	22.804	22.7523	22.7007	23.6072	22.7498	5.11987698822884	0.857407093048096	CP	NbD011552.2;NbD011552.1	cysteine proteinase aleuran type (AAZ32410.1);cysteine proteinase aleuran type (AAZ32410.1)	MSRFSLLLALVVAGGLFAAALAGPATFADENPIRQIVSDGLHELENGILQVVGKTRHALLFARFAHRYGKRYETVEEIKQRFEVFLDNLKMIRSHNKKGLSYKLGVNEFTDITWDEFRRDRLGAAQNCSATTKGNLKLTNVVLPETKDWREAGIVSPVKNQGKCGSCWTFSTTGALEAAYGQAFGKGISLSEQQLVDCAGAFNNFGCNGGLPSQAFEYIKSNGGLDTEEAYPYTGKNGLCKFSSENVGVKVIDSVNITLGAEDELKYAVALVRPVSIAFEVIKGFKQYKSGVYTSTECGNTPMDVNHAVLAVGYGVENGVPYWLIKNSWGADWGDNGYFKMEMGKNMCGIATCASYPVVA
20.4656	20.0962	20.0239	19.9186	19.107	19.154	19.4466	19.3709	20.1261	19.2696	2.98567004694958	0.856479167938232	GH	NbD037681.1	beta-glucosidase BoGH3B-like (XP_016462420.1)	MQRIKMGFFMRILVFFCWMILVKAEYMTYKDPNKPFGRRIKDLMSRMTLEEKIGQMIQIDRTVATPEAMKKYYIGSVLSGGGSVPKKEASAENWIDMINGFQKGSLSTRLGIPMIYGIDAVHGNNNVYKATIFPHNVGLGVTRDPQLIKKIGAATALEARATGIPYVFAPCLAVCRDPRWGRCYESYSEDPNIVRAMSEMVPGLQGDVPSNGRLGVPFVANKQKVAACAKHYVGDGGTVKGINENNTIIDRHGLLSIHMAGYYNSIIKGVATVMVSYSSWNGVRMHDNRELVTGFLKGTLRFRGFVISDWAGIDKLTYPWHANYTYSILEGVNAGIDMVMLPYNTTEFIDGLTYLVKNNFVSMSRIDDAVKRILRVKFQMGLFESPLADYSMVKYLGSA…
26.8826	26.8997	26.8965	27.1828	26.3885	26.1216	26.2099	26.1777	26.9654	26.2244	3.69021603779491	0.740993976593018	GH	NbD050908.1	heparanase-like protein 3 (XP_019230408.1)	MGSLFLQKGALVWICLFSLRFICGYSEVAQGSALIDGKNAIGKTDNNFICATLDWWPPEKCDYGTCAWDHASFLNLDLNNIIFLNAIKAFSPLRIRLGGTLQDKVIYQTEDHKQPCVSFVKNTSEMFGFTPGCLPLSRWDELNAFFNKSGASIIFGLNALYGRSVHPDGLSVGAWDSSNAESLIRYTVKKGYAIHGWELGNELCGSGVGTRVAADQYASDTTALYKIVLDAYKNFQPRPLVIAPGGFFDEGWFRELINKTGKSFDVATHHIYNLGPGRDEHLVDKILDPSYLDGEADTFSKLQNVLKTSGTSVVAWVGEAGGAYNSGRDHVTNAFVFSFWYLDQLGMSAAYDTNAYCRQTLIGGNYGLLNTTTFVPNPDYYSALLWHRLMGRNVLSTSF…
22.5226	22.2802	22.5524	22.5844	21.9325	21.6823	21.8888	21.8397	22.4849	21.8358	3.48951139164194	0.649036884307861	SH	NbD021558.1	CO(2)-response secreted protease-like isoform X2 (XP_019262863.1)	MKDAVLFFCLYLFLVSFLRESNAVSQVQNNGVYIVYMGAADASNAKNHQTDLMSSVIRRKKDAIVHSYKNGFSGFAARLSEVEANSIAQKPGVISVFPDPVLKLHTTRSWDFLQDQTDVEITSGPVSVFDSSPKGADTIIGILDTGIWPESESFSDNDMSAVPSRWRGTCMLSHDFSSSKCNKKLVGARFYDDSAEDDRKPFGSVRDQNGHGTHVASTAAGNPISGASYYGLAAGTAKGGSPGSRIAMYRVCTSDGCHGSAIMKAFDDAVADGVDVLSLSLGSSSGLEPEFSNDPIAIGAFHAVEKGILVVCSAGNDGPSAKSVVNVAPWILTVGATTIDRDFETDIVLGGNKLIKGGGISFGNLTNSAVYPLISGDLAKSEDNDISEKNARSCVPDSL…
21.6961	21.6792	21.6196	21.8834	21.1021	20.7813	21.3629	21.1325	21.7196	21.0947	2.48562273151535	0.624878406524658	SH	NbD008332.1	serine carboxypeptidase-like 33 isoform X1 (XP_016454852.1)	METLIPKNFRNIVLIFLFLICWNKVFARTQEDDKVTKLPGQPTSPQVSQFSGYITVNKTNGRALFYWFFPSQSESFKKPLLLWLNGGPGCSSVGYGAAVELGPLLVKNNGAGLDFNSYSWNKEANLLFLESPVGVGFSYTNTSSDLTNLDDDFAAEDAYNFLVNWLERFPEFKNREFFISGESYAGHYVPQLAELVYNRNKDSKKYPYINLKGFIVGNPETNDYYDYKGILEYAWSHAVIYDSQYEKAKQVCDFNLSNWSDACNDAMKVVWDKYEEIDIYNIYAPKCLRNTSSSSSASLTVSGHESSKLKLQALNHAFKRMQRIPGGYDPCYTAFTEEYFNRLDVQISLHVNSEGRHTRVKWQSCSDPVLQKYNYNVFSVLPIYKKLIQGGLKIWIFSG…
18.4135	18.6358	18.101	18.7966	17.7519	17.4835	18.3196	17.9849	18.4867	17.885	1.38209141142021	0.601721286773682	CP	NbD013278.1	cysteine proteinase 15A-like (XP_009776238.1)	MDRLFLLSLLAFALFSSAVAFSDEDPLIRQVVSETETDDSHLLNAEHHFSLFKSKFGKIYASEEEHDHRFKVFKANLRRARRHQLLDPSAEHGITKFSDLTPSEFRRTYLGLHKPKPKLNAEKAPILPTSDLPADYDWRDHGAVTGVKNQGSCGSCWSFSTTGAVEGAHFLATGELVSLSEQQLVDCDHECDPEQQDSCDAGCSGGLMTTAFEYTLKAGGLQREKDYPYTGKDGKCHFDKSKIAAAVTNFSVIGLDEDQIAANLVKHGPLAVGINAAWMQTYVGGVSCPLICFKRQDHGVLLVGYGSHGFAPIRLKEKAYWIIKNSWGENWGEHGYYKICRGHNICGVDAMVSTVTAAHTTNPNL
24.0422	23.7431	23.455	24.3361	23.383	23.4646	23.1318	23.3027	23.8941	23.3205	1.5225724624648	0.573595523834229	GH	NbD031168.1	heparanase-like protein 3 (XP_016511107.1)	MGSLVLQKGMLVWICLFSLRFICGYSEVAQGSVFIDGKNAIGKTDNNFICATLDWWPPEKCDYGNCAWDHASFLNLDLNNIIFLNAIKAFSPLKIRLGGTLQDKVIYETEDHKQPCVSFVKNTSEMFGFTPGCLPLSRWDELNAFFNKSGASVIFGLNALYGRSVHPDGLSVGAWDSSNAESLIHYTVNKGYAIHGWELGNELCGSGVGTRVAADQYASDTTALYKIVLDAYKNFQPRPLVIAPGGFFDEGWFRELINKTGKSFDVATHHIYNLGPGRDEHLVDKILDPSYLDGEADTFSKLQNVLKTSGTSVVAWVGEAGGAYNSGRDHVTNAFVFSFWYLDQLGMSAAYDTKAYCRQTLIGGNYGLLNTTTFVPNPDYYSALLWHRLMGRNVLSTSF…
25.074	25.1555	25.0816	25.5101	24.6641	24.7373	24.6769	24.4782	25.2053	24.6391	2.53200052789467	0.566179275512695	GH	NbD015132.1	probable glucan 1,3-beta-glucosidase A isoform X1 (XP_016501952.1)	MASYSWTRKLVVYYFFIISSCCIFSFSYGRITPNFKVRAVNLGGWLLIEGWIKPSLFDGIPNKDFLDGTGLQFKSVTVGKYLCAELGGGTIIVANRTAASGWETFKIWRINSTSFNFRVFNKEFVGVDGSGNVVAEENKPGFSETFEIVRSSDNPSRVRIKASNGFFLQVQVKTEELVTADNGGNGGWGDDDPSVFIMQTSGRLEGEFQITNGYGPIMAPQVMREHWKTFIVEEDFKFIASNGLNAVRIPVGWWIASDPTPPKPYVGGSLHALDNAFFWAKKYGLKVIIDLHAAPGSQNPWEHSANRDGTIEWGTTDDNIQQTVAVIDFLTARYAKNPSLYAVELINEPLAPEVSFEMVKKYYEAGYNAVRKHSSDAFVVMSNRLGAADPTELLPFASG…
22.2598	22.216	22.4051	22.482	22.2412	21.9072	21.6624	21.7721	22.3407	21.8957	1.71770248347446	0.444976806640625	SH	NbD030443.1;NbE03055800.1	GDSL esterase/lipase At5g33370-like (XP_016453060.1);GDSL esterase/lipase At5g33370-like (XP_016453060.1)	MTTFAKMAMTTTTLSIFFSLVLIFGVAISVTEARAFFVFGDSLVDSGNNNYLATTARADSSPYGIDYPTRRATGRFSNGFNIPDLISQQIGSSESPLPYLSPELNGQRLLVGANFASAGIGILNDTGIQFINIIRIPQQFEYFRQYQSRVSALIGEESTKQLVNQALVLMTLGGNDFVNNYYLVPNSARSRQYALPDYVPFLISEYRKILMRVYNLGARRVLVTGTGPLGCVPAELAQRSRNGECAVELQQAAALFNPQLTQMLQDLNSELGSNIFIAANTQQMHIDFIINPQAYGFVTSKVACCGQGPYNGLGLCTALSNLCLNRDVFAFWDPFHPSERANKIIVQQIMTGSSEYMNPMNLSTILAMDSMA
20.4109	20.097	20.242	20.4718	20.1318	19.7936	19.9998	19.6762	20.3054	19.9003	1.64886373726677	0.405080795288086	SH	NbD036625.1	GDSL esterase/lipase At1g09390-like (XP_019227547.1)	LCISQLANVVVCECNRNMVIFNFGDSNSDTGGFCAAHGIRFGYPDGRSFFHDQPSDRLCDGRLVLDFLCESVNMSYLSPYLESVRPNFANGANFAIGGATTLPKNALFTLSTQVLQFIRFKARSLQLKTEGLKDLVEDDLKKAIYMIDMGQNDISNAFSYLSQASQVLEKIPSFISEIQAAVWAIYNHGGKNFWVHNTGPLGCLPQKLATRNTSNLNDLDDYGCIKSMNEAADAFNNQLRNLCEQLRLQMKDATIVYVDMYAIKYDLIANSSNYGIQNPLMVCCGSGGPPYNYNSNITCRQSGYSLCKEGSAYISWDGVHYTEYANAIVASKILSTNYSTPPLSLNYFCT
19.9525	20.0051	19.9884	20.0156	19.6062	19.4372	19.6186	19.7412	19.9904	19.6008	3.04966667164517	0.389596939086914	GH	NbD010948.1;NbE03059745.1	beta-glucosidase 18-like isoform X1 (XP_019236466.1);beta-glucosidase 18-like isoform X1 (XP_019236466.1)	MKSTNNSFNCFYLVCLLLIVSVNSFEEQQNVKRSEFPDGFLFGATTSAYQIEGAFLEDGKGLSNWDVFSHTKGRIKNEDTGDIADDHYHRFLEDVELMHSLELNSYRFSISWSRILPRGSFGKVNFAGIMFYNKLIDSLSLKGITPFVTLNHHDHPQELEGKYGGWLNPLMQEEFTYFAQICFESFGDRVKYWSTINEPNMFAEMAYVRGVYPPAHCSRPFGNCSVGNSDTEPLIAMHNMLLAHAKATKLYREHFQSKHSGLIGIVVHAFMYKPLRNDDFDRDAANRALVFTAAWVFDPLVYGYYPREMRQYLGSSLPRFTSDERKLIKDSIDFIGINHYGTLYAKDCIHSSCVCSNSSCIAGGDHPIHGYLITLGEKDGVPIGEPTGMPRFFVVPRGM…
20.9432	20.8403	20.8568	21.0969	20.6455	20.5053	20.5835	20.4541	20.9343	20.5471	2.75967228519785	0.387185096740723	GH	NbE05065489.1;NbD016502.1;NbE44069319.1	heparanase-like protein 2 isoform X2 (XP_009595357.1);heparanase-like protein 2 isoform X2 (XP_016515366.1);heparanase-like protein 1 isoform X2 (XP_016513361.1)	MDFPPFLLIFLALCPALLAQIVEDTTLVIDGTVKIAETDANYVCATFDWWPKEKCNYNECPWGYTSLMNLDLSHPFLANSIQAFNPLRLRLGGSLQNRVIYDVGNLESRCHAFTKQGDGLFGFSKGCLHMNRWDELNSFFKKTGALVTFGLNALHGRQRAGKHVWGGNWDSSNAHDFINYTISKGYQIHSWEFGNELSGKGIGANVDAEQYGKDVIHLNNLIDQLYKNFQPRPLLLAPGGFYDKEWYEKLLEVSGPGTVDALTHHIYNLGPGGSDHNLVNKILNPLHLNKIADTFSNLSQTIEMNGPWTSAWVGESGGAFNNGGHNVSNTFVNSFWYLDQLGMAAKYHTKVYCRQTFVGGNYGLLDSSTFIPNPDYYSALLWHRLMGKGVLAVISNSSS…
21.6946	21.6185	22.1288	21.9099	21.6775	21.3192	21.5022	21.3206	21.8379	21.4548	1.43241413795806	0.383098125457764	GH	NbD019445.1;NbE44072845.1	beta-glucosidase 18-like isoform X1 (XP_019236466.1);beta-glucosidase 18-like isoform X2 (XP_016481030.1)	MKSTNNSFNCFFLVCLLLLVSVNSSKEQQNVKRSEFPDGFLFGATTSAYQIEGAFLEDGKGLSNWDVFSHTKDRIKNGDTGDIADDHYHRFLEDVELMHSLRLNSYRFSISWSRILPRGSFGKVNFAGIMFYYKLIDSLSLKGITPFVTLNHHDHPQELEEKYGGWLNPLMQEEFTYFAQICFESFGDRVKYWTTINEPNMFAEMAYVRGVYPPAHCSRPFGNCSAGNSDTEPLIAMHNMLLAHAKAAKLYREHFQSKHDGLIGIVVHAFMYKPLRNDDFDLDAANRALVFTAAWVIDPLVYGYYPREMRQYLESSLPRFTSDERKLIKDSIDFIGVNHYGTLYAKDCIYSSCVCSNSSCIAGGDHPIHGYLITLGEKDGVPIGEPTGMSRFFVVPRGM…
22.1431	22.1401	22.0583	22.3213	22.0787	21.6547	21.9492	21.6114	22.1657	21.8235	1.45474673823396	0.342207908630371	SH	NbD020626.1;NbE03056328.1	serine carboxypeptidase-like (XP_019248753.1)	MAQMKLSHSVLLFLSLLFLLVLSPSSFAKVSISSKLASKQAEKLIHELNLFPKESDNIVDRDPFPTAASRIVEKRFSFPNLANSSIISFEDLGHHAGYYKIKHSHAARLFYFFFESRGSKDDPVVIWLSGGPGCSSELALFYENGPFSIANNLSLVWNEYGWDKVSNLIYVDQPTGTGFSYSSDRHDIRHSEAGVSDDLYDFLQAFFEEHPELVKNDFYITGESYAGHYIPAFAARVHKGNKGKEGIHINLKGFAIGNGLTDPKIQYAAYTDYALDMGLISKSDHDRINKILPVCEVAINLCGTDGKISCLAAYFVCNSIFSAVRARAGADINHYDIRKKCVGALCYDFSNMEKLLNMHSVKQALGVEDIEFVSCSTTVYQAMLVDWMRNLEAGIPTLL…
19.2903	19.335	19.6543	19.383	19.2488	18.8817	19.2451	18.9295	19.4157	19.0763	1.41555027671878	0.339373588562012	SH	NbD048397.1	GDSL esterase/lipase At4g28780-like (XP_016489089.1)	MANLGFATTLPIFLAMVIANFVTYTEGAPRAFFVFGDSLVDNGNNNYLATSARADSPPYGVDYPTHRPTGRFSNGLNIPDLISQQLGAEPTLPYLDPTLTGDKLLVGANFASAGIGILNDTGIQFANIIRMPRQLELFQQYQQRVSALIGEEQTQRLVNNALILITLGGNDYVNNYFLTPVSARRIQYNIQDYSRYLVTEYRKILKRLHDLGGRRVLVTGTGPLGCVPAELATRSSNGECAKEPQQAAAAFNPLLVQMIKRLNQELGSDIFVAVNAMEMQNDFINNPKAFGFVTSKIACCGQGPYNGIGLCTAASNLCPNRDEYAFWDPFHPSEKANKIIVKTIYSGSDKYITPMNLSTIMAVESV
19.4561	19.6108	19.5968	19.4666	19.21	19.1393	19.5451	19.0614	19.5326	19.239	1.37404842997383	0.293621063232422	SH	NbD041766.1	probable serine protease EDA2 isoform X2 (XP_019227905.1)	MKKLTGLALLLAFFLQLLRISNGISTSHLLLQQINSQDNKYLTKEEHWFNQTLDHFSPYDHRTFGQRYYEFLDYFRIPDGPIFLKICGESACNGIPNDYLSVLAKKFGAAVVTLEHRYYGKSSPFKSLTTGNLKYLSSKQALFDLAAFRNFYRESLNVKLNRSNVENPWFIFGISYSGALSAWFRLKFPHLTCGSLASSAVVQAVYSFSDFDKQVGESAGPECKAALQEITQLVETRLASNRKDLKALFGADELRIDGDFLYFLADAAVTAFQYGSPDKLCIPLLEAKKSGEDLVNAYATYVKEYYIKTLGVSVKTYNQENLKNTAVNGDTSDRLWWFQVCTEVAYFQVAPSNDSIRSSKVDTRYHLDLCRNVFGAGIYPEVDATNLYYGGTKIAGSKI…
21.8974	21.8014	21.828	21.9931	21.7405	21.6684	21.5274	21.4099	21.88	21.5866	1.86227985637183	0.293398857116699	SH	NbD014563.1	protein trichome birefringence-like 42 (XP_016511213.1)	MSAKTRTSCSCWFSFLNLYFFLVFFPLITLSYEHQQLTNCNLFEGSWIFDNSYPLYDSLQCPFIDPGLNCLKNGRNDQDFLKYRWQPTDCDLPRFNGEDLMQKFRGKSFMFVGDSLSNNQWQSLACMLHVAVPNSNYTFDRTRNRSVLSFPEFEFTVTFLKNGFLIDLVVEETGRVLKLDSLSRSDQWKGVDFLIFNSYHWWIHTGNLQTWDYFQVGDKIYKEMDHMEAYKIALTTWANWVDSNIDPAMTKVFFQGISAVHYHGKDWNEPMVQDCRGQTKPIEGSNYPGDRYPGEAVVKNVLSNMTKSVYLLDITLLTQLRKDGHPSRYANGETDCSHWCVAGVPDAWNELLYTILLQK
Mock	Mock	Mock	Mock	Pst hQ	Pst hQ	Pst hQ	Pst hQ

## Sheet: ACE136_suppressed hydrolases
Mock	Mock	Mock	Pto deltaHQ	Pto deltaHQ	Pto deltaHQ	Pto deltaHQ	Mock	deltaHQ
LFQ intensity 1B	LFQ intensity 1C	LFQ intensity 1D	LFQ intensity 3A	LFQ intensity 3B	LFQ intensity 3C	LFQ intensity 3D	Average LFQ	Average LFQ	(-)Log p-value	Log fold change (LFC)	Target	Majority protein IDs	Annotation	Protein sequence
25.6603	26.1874	26.029	23.7785	23.5699	22.9159	23.1633	25.9589	23.3569	3.73016	2.60203	SH	NbD000355.1	subtilisin-like protease SBT1.9 (XP_019231474.1)	MANHITLCIWLLFFFISIFSLAKSETYIIHMDLSAMPKAFSSHHNWYLTTLSSVSDSSTNHKDFLSSKLVYAYTNAIHGFSASLSPSELEAIKYSPGYVSSIKDISVKIDTTHTSQFLGLNSKSGVWPTSDYGKDIIIGLVDTGIWPESKSYSDDGISEVPSRWKGECESGTEFNSSLCNKKLIGARYFNKGLLANNPNLNISMNSSRDTDGHGTHTSSTAAGSYVEGASYFGYATGTAIGIAPKAHVAMYKALWEEGVYLSDVLAAIDQAITDGVDVLSLSLGIDAIPLHEDPVAIAAFAALEKGIFVSTSAGNEGPYYETLHNGTPWVLTVAAGTVDREFIGTLTLGNGVSVPGLSLYPGNSSSSESSLVYVECQDDKELQKNAHKFVVCLDKNDSV…
28.3815	28.8067	28.0132	25.5446	25.3683	25.0117	25.1178	28.4004	25.2606	4.34	3.13984	GH	NbD003345.1	alpha-galactosidase-like (XP_016471264.1)	MMPPTLKLLLWCCLCSCGVLTTTYARPQPRNLVIVDSNSTTSKDEFIRRSLLSNGLGRTPQMGWSSWNHFACNIEEKMIRETADAMVSTGLASLGYEYINIDDCWAELNRDSQGNMVPKGSTFPSGIKALADYVHSKGLKLGIYSDAGSQTCSKQMPGSLGHEEQDANTFASWGVDYLKYDNCNNENRSPKERYPIMSKALQNSGRAIFYSLCEWGDDDPATWASSIGNSWRTTGDISDNWDSMTSRAEMNDKWASYAGPGGWNDPDMLEVGNGGMTAAEYRSHFSIWALAKAPLIIGCDLRSMDQTTHEILSNKEVIAVNQDKLGVQGKKVKQNGELEVWAGPLSGKRVAVVLWNRSSSKADITSYWSDIGLDSSTVVDARDLWAHSTKGSIKGQISA…
28.5519	28.4149	28.2125	24.7058	24.7181	25.398	24.9168	28.3931	24.9347	4.83731	3.45841	GH	NbD014548.1;NbE03054069.1	beta-galactosidase 16-like (XP_019233600.1);beta-galactosidase 16-like (XP_019233600.1)	MEMWWLWRNVLLLTAAVLMVMAAAAASAGGGNVTYDGRSLIIDGQRKMLFSGSIHYPRSTPDMWPSLISKAKEGGIDVIETYVFWNLHEPQPGKYDFSGRRDIVAFIKQIKAQGLYACLRIGPYIEGEWTYGGFPFWLHDVPGVVFRSNNEPFKLYMQNFTTKIVNLMKSEGLYASQGGPIILSQIENEYQNVEKAFGENGPPYVLWAAEMAVGLQTGVPWCMCKQDDAPDPVINACNGLRCGETFVGPNSPNKPSIWTENWTSFYQVYGQNATLRSAQDIAYHVALFIARKNGTFINYYMYHGGTNFGRTAAEFMITSYYDQAPLDEYGLIRQPKWGHLKELHAVVKLCSETILSVFPSMQSLGEQQEAYVFSGDSGACAAFLVNIDNRKSVVVQFLN…
35.9102	35.8444	36.1126	34.4992	34.6592	34.8194	34.9304	35.9557	34.727	3.64539	1.22869	GH	NbD014572.1	beta-xylosidase/alpha-L-arabinofuranosidase 2-like (XP_016497975.1)	MRLLLCLYNSSSPPIKKPRFCLSFFHFFSLFFNKAMALTYNNSMKKQHSVLLCFFFILSHFALNFKPVLAQTSPVFACDVANNPGLKNFAFCDVSLDVSSRVNDLVKRLTLEEKITMLVNTAGSVSKLGIPKYEWWSEALHGISYTGPGVKFNGVVPGATSFPQPILTSASFNETLFETIGKAVSTEARAMYNVGLAGLTYWSPNVNIYRDPRWGRGQETPGEDPTLASKYGVAYVKGLQQRDDGKKDMLKVASCCKHYTAYDVDDWKGIQRYNFNAKVTQQDLDDTFNPPFKSCVVDGNVASVMCSYNQVNGKPTCGDHDLLAGVIRGQWKLNGYIVTDCDSLNEIYWAQHYTKTPEETAALSLNSGLDLNCGSWLGKYTQGAVNQGLVNESVIDRAV…
27.0505	27.1191	26.5961	22.2495	20.3063	21.0673	19.5779	26.9219	20.8002	3.52154	6.12165	GH	NbD015584.1	acidic endochitinase Q (XP_009788906.1)	MEFSGSPLVLFCCVFFLFLTGSLAQGIGSIVTSDLFNEMLKNRNDVRCPANGFYTYDAFIAAANSFPGFGTTGDDTARRKEIAAFFGQTSHETTGGSLSAEPFTGGYCFVRQNDQSERYYGRGPIQLTNRNNYEKAGTAIQQDLVNNPDLVATDATISFKTAIWFWMTAQDNKPSSHDVIIGSWTPSAADQAANRVPGYGVITNIINGGIECGMGRNDAVEDRIGYYRRYCGMLNVAPGENLDCYNQRNFAQG
25.3628	26.545	25.2541	24.0748	23.8077	23.0376	23.2908	25.7206	23.5527	2.33891	2.16789	CP	NbD024694.1	cysteine proteinase 3-like (XP_016450644.1)	MTRASIIVLLIATLIAAARGGTLTFDDDNPIRQVVVSDGLQELENGILQVIGQTRRALSFVRFVRRYGKRYDSVGEIKQRFEIYWDNLKMIRSHNKQRLSYKLGVNEFTDLTWDEFRRERLGAPQNCSATTKSDLQLTNVNLPETKDWREAGIVSPVKKQGKCGSCWTFSTTGALEAAYAQAFGKNISLSEQQLLDCAGAFNNFGCHGGLPSQAFEYIKYSGGLDTEEEYPYAGKAGVCKFSSENIAVKVVGSVNITKDAEDELKYAVAFIRPVSVAYQVVKGFKQYKGGIYSSTVCGNTPQDVNHAVLAVGYGVENGTPYWLIKNSWGAEWGDNGYFKMEMGKNMCGIATCASYPIVA
32.8491	33.1372	32.9497	31.7391	30.6341	31.8949	31.8857	32.9787	31.5384	1.95778	1.44021	GH	NbE03057770.1;NbD026399.1	beta-xylosidase/alpha-L-arabinofuranosidase 2-like (XP_016497975.1);beta-xylosidase/alpha-L-arabinofuranosidase 2-like (XP_016497975.1)	MGLTYNNMKKQFFFILGHFALEFKPVFAQTTSPVFACDVANNPGLKNFGFCDVSLDVSSRVNDLVKRLTLEEKISMLVNTAGSVSRVGIPKYEWWSEALHGISYTGPGVKFNGVVPGATSFPQPILTSASFNETLFETIGKAVSTEARAMYNVGLAGLTYWSPNVNIYRDPRWGRGQETPGEDPTLSSKYGVSYVKGLQQRDDGKKDMLKVASCCKHYTAYDVDDWKGIQRYNFNAKVTQQDLDDTFNPPFKSCVVDGNVASVMCSYNQVNGKPTCGDYDLLAGVIRGQWKLNGYIVTDCDSLNEIYWAQHYTKTPEETAALSLNSGLDLNCGSWLGKYTQGAVNQGLVNESVIDRAVSNNFATLIRLGFFDGDPKNHAYGSLGPKDVCSPEHQELARE…
25.3868	26.6333	26.3789	21.8617	22.1835	21.4552	21.3485	26.133	21.7122	4.02409	4.42079	CP	NbD027122.1	papain-like cysteine proteinase 6 (AQQ13385.1)	MANHSSTLTISLLLLLFFFSTLSSASDMSILTYDENQHFRTDAEVMSLYESWLVEHGKSYNALDEKDKRFQIFKDNLRYIDEQNSVPNKSYKLGLTKFADLTNDEYRSMYLGTKTTDRRRLLKNKSDRYLPKVGDSLPDSVDWREKGVLVGVKDQGSCGSCWAFSAIASVEAVNSIVTGDVISLSEQELVDCDTSYNDGCNGGLMDYAFDFIIKNGGIDTEEDYPYTGRDGRCDQSRKNAKVVTIDGYEDVPANNEKALQKAVASQPVSIAIEAGGNDFQHYVSGIFTGKCGTAVDHGVVAVGYGSENGMDYWIIRNSWGARWGEQGYLRVQRNVASSKGLCGLAIEPSYPVKTGVNPPKPGPSPPSPIKPPTQCDDYAQCPEGTTCCCVFEYYNSCFS…
32.0343	30.9639	31.4431	27.9068	28.1782	29.7053	29.7721	31.4804	28.8906	2.01113	2.58986	GH	NbD029635.1	beta-galactosidase 8 (XP_009766589.1)	MMGLSVMLVFGGLVLHCLVMTSFAANVTYDHRALVIDGQRRVLISGSIHYPRSTPDMWPDLIQKSKDGGLDVLETYVFWNIHEPVRNQYDFEGRKDLVKFVKLVGKAGLYAHIRIGPYVCAEWNYGGFPLWLHFIPGVEFRTDNEPFKAEMKRFTAKIVDMLKQENLYASQGGPVILSQIENEYGNGDIESRYGPRAKPYVNWAAKMATSLDTGVPWVMCQQPDAPDPIINTCNGFYCDQFKQNSDKTPKMWTENWTGWFLSFGGAVPYRPVEDIAFSVARFFQRGGTFQNYYMYHGGTNFGRTSGGPFISTSYDYDAPLDEYGLIRQPKWGHLKDLHKAIKLCEAAMVATDPTITSPGSNIEVSVYKTGSVCAAFLANVGTQSDAAVTFNGNSYHLPP…
26.0212	26.9949	27.0322	25.212	26.1702	25.2689	25.3839	26.6828	25.5088	1.55478	1.174	CP	NbD030181.1;NbD029609.1;NbE05063636.1	vacuolar-processing enzyme-like (XP_019253274.1);vacuolar-processing enzyme-like (XP_019253274.1);vacuolar-processing enzyme-like (XP_016487192.1)	MIRYIAGTLFLIGLALNVAVSESRNVLKLPSEVSRFFGANQSNVGGHADDSVGTRWAILLAGSNGYWNYRHQADICHAYQLLKKGGLKDENIVVFMYDDIANNEENPIPGVIINSPHGEDVYKGVPKDYTGDDVTVDNFFAVILGNKTALSGGSGKVVNSGPNDHIFIFYSDHGGPGVLGMPTDPYLYANDLIDVLKKKHASGTYKSLVFYLEACESGSIFEGLLPEGLNIYATTASNAEESSWGTYCPGEYPSPPIEYMTCLGDLYSISWMEDSELHNLRTESLKQQYHLVKERTATGNPVYGSHVMQYGDLHLSKDALYLYMGTNPANDNYTFMDDNSLRVSTAINQRDADLLHFWHKFHKAPEGSVRKVEAQKQLNEAISHRLHLDNSIALVGKLL…
25.3032	26.1316	26.1413	23.7191	24.4176	23.9316	24.196	25.8587	24.0661	2.76368	1.79259	GH	NbD031519.1;NbD031520.1	alpha-xylosidase 1-like (XP_019240758.1);Partial, alpha-xylosidase 1-like (XP_016496324.1)	MCFSSLFSTSPFTFLLILILCIAGVNFVNTTPSKIGQGYKLISIEKSPDGGLIGHLQVKEKNNIYGPDIPHLQLYVKHETDERLRIYITDAEEQRWEVPYNLLPRESPPSLKQTIGRSRKNLLPLATSDYSGNELIFSYTIDPFSFSVKRKSNGQTLFNSSSDDSDPYNHLVFKDQYLEISTKLPKRASLYGLGESTQPHGIKLYPNDPYTLYTTDVSALNLNIDLYGSHPMYMDLRNVNGEAYAHAVLLLNSNGMDVFYRGDSLTYKVIGGVFDFYFFSGPTPPAVVDQYTSFIGRPAPMPYWSFGFHQCRWGYHNLSVVEDVVENYQKAKIPLDVIWNDDDHMDGKKDFTLNPVNYPRPKLLSFLEKIHARGMKYIVIVDPGIGVNNSYGVYQRGIA…
29.7929	29.502	29.6689	26.5595	25.9456	25.9428	25.9953	29.6546	26.1108	5.07682	3.54381	SH	NbD034870.1	serine carboxypeptidase-like (XP_019236464.1)	MASSFSLILFLALFLISFSHIALSLSSKSFLPFHKPIRSQKTLPVTMAEKFIRQLNLFPKHDINIISSKDNIALANEVRLFEKKLNLPYLGDSGATVQDLGHHAGYFRLPHTKASRMFYFFFESRSNKNDPVVIWLTGGPGCSSELALFYENGPFKLSDNMSLVWNDFGWDKVSNLIYVDQPTGTGFSYSSDDSDIRHNEMGVSNDLYDFLQEFFKAHPDYVNNDFYITGESYAGHYIPAFASRVNQGNKNKEGININLKGFAIGNGLTNPEIQYKAYTDYALDMKLINQTDYDAINKLYPQCQQEITLCGNGSEDACLDAFGRCTNIFSSIMDVVSDKNYYDIRKKCEGNLCYDFSGMETYLNDNQVKRALGVPNSIDFVSCSSTVYQAMETDWMKNL…
28.2507	28.7045	28.858	26.649	25.6989	25.0039	24.9175	28.6044	25.5673	2.76516	3.0371	GH	NbD036475.1;NbE03057327.1	probable beta-D-xylosidase 7 (XP_009782575.1);probable beta-D-xylosidase 7 (XP_009782575.1)	MGRPITDQVVTFIFFFFICMLFISTESTQPPFSCDSSNPVTSSLPFCNATLPIPQRLNDLLSRLKLEEKILQLVNAAPEIPRLGISAYQWWSEGLHGVSRHGKGTLFNGTIKAATMFPQIILTASTFDENLWYRIAQAIGKEARAVYNAGQLKGMTLWAPNINIFRDPRWGRGQETPGEDPMMVGKYGVAYVRGLQGDSFEGGKLQDGHLQASACCKHFIAQDLDNWYNFSRYTFDAHVMKQDLADSYEPPFKSCVEQGKASSLMCAYNLVNGIPNCANFDLLTKIAREQWGFQGYIVSDCDAVAIMYTHQGYVNEPEDAVAATLRAGMDVNCGSYLKSYTKSAIEKQKVKESDIDRALHNLFSIRMRLGLFNGDPRKLEYGDISSAEVCSQQHRALAL…
25.3936	25.8447	25.3979	23.7513	23.5219	22.6411	22.8117	25.5454	23.1815	3.01126	2.36392	GH	NbD037867.1	alpha-galactosidase (XP_018627558.1)	MMPPILKLLLWCCLCLCGVLTTTYARPQPPNLIIADSNSSSSNAYIRRSLLSNGLGRTPQMGWSSWNHFACNIEEKMIRETADAMVSTGLASLGYEYINIDDCWAELNRDSQGNMVPKGSTFPSGIKALADYVHSKGLKLGIYSDAGSQTCSKQMTGSLGHEEQDAKTFASWGVDYLKYDNCNNENRSPRERYPIMSKALQNSGRAIFYSLCEWGDDDPATWASSVGNSWRTTGDISDNWDSMTSRADMNDKWASYAGPGGWNDPDMLEVGNGGMTTAEYRSHFSIWALAKAPLIIGCDLRSMDQTAHEILSNKEVIAVNQDKLGVQGKKVKQNGDLEVWAGPLSGKRVALVLWNRSSSKADITAYWSDIGLDSSTVVDARDLWAHSTKGSVKGQISAS…
32.4009	33.077	32.9189	31.9679	31.3149	31.7088	31.6574	32.7989	31.6622	2.33898	1.13669	SH	NbD038072.1	subtilisin-like protease SBT5.3 (XP_009780984.1)	MKGIISLFFCFSLFIVSFILREADSASQAQNNGIYIVYMGAAASSNGGTRHDQARLISSLIRRNKHAVVHSYNNGFSGFAARLSESEAKSMAQRPGVISVFPDPVLQLHTTHSWDFLKYQTDEKINSSPSSGSDSSLIGADTIIGILDTGIWPESESFNDKDMGPIPSRWNGTCMDGQDFGSSKCNKKIVGARFYEESDDSGTKIAGSARDENGHGTHVASTAAGSPVAGASYYGLAAGTATGGSPGSRISMYRVCTTFGCRGSAIMKAFDDAIADGVDVLSLSLGSSPGLEPDFPSNPIAIGAFHAVEKGITVVCSAGNSGPGPKTVVNTAPWILTVAATTIDRDFETDIVLGGNKLIKGGGINFGNMTKSSVYPLIHGNSTKSNDNVSEADARSCVP…
28.9805	28.8781	29.001	27.3688	28.3631	28.0639	27.6364	28.9532	27.858	2.05337	1.09515	SH	NbD040693.1;NbE03058493.1	Partial, uncharacterized protein LOC104210613 (XP_009757862.1);uncharacterized protein LOC104210613 (XP_009757862.1)	MASDMKIWFVLLLLVFFNLSPLLVKGEQQVPCLFIMGDSLFDNGNNNNLFTTAKANYPPYGIDFPDGPTGRFTNGKNTADFIADLLGFDKYIEPFATVKGVEMFRGVNYASGAAGIRDESGIHLGDRISLNRQLRNHKKTISHMSTLLENNMTLTKEYLSKCIYIVGMGNNDYINNYLMPQFYPSSLLYKPEKYATILAQQYVKQLKTLYSYGARKVAVFGLGSVGCIPAELDLYGTKDSPCVDSINSAVLKFVDKLKPMIDNFNSNLPNANFIYINITSIAIGDPAAIGITNLADPCCEISSFIAKGQCSYEGSACNDRASHYFWDGFHPTEVPNKVTAERAYTALLPTDAYPFDISHLALL
27.6439	28.1871	28.262	26.3538	25.8919	25.4622	25.072	28.031	25.695	2.85928	2.33603	GH	NbE03056803.1;NbD042698.1	beta-galactosidase 15-like (XP_009790181.1);beta-galactosidase 15-like (XP_009790181.1)	MASFKSCVFFLFLLFVISSIHAYQVSHDGRAITINGERRVLLSGSIHYPRSTAQMWPDLIRKAKEGGLDAIETYVFWNAHEPLRRQYDFSGNLDLIRFLKTIQYEGLYAVLRIGPYVCAEWNYGGFPVWLHNMPGIELRTANQVYMNEMQNFTQLIVDMVKQEKLFASQGGPIILAQIENEYGNVQTSYGDAGKAYVDWCANFAQSLDVGVPWIMCQQPDVPQSMINTCNGWYCDDFTPSNPNTPKMWTENWTGWFKNWGGKDPLRTAEDVAYSVARFFQTGGTFQNYYMYHGGTNFGRTSGGPYITTTYDYDAPLDEFGNLAQPKYGHLKELHDVLHSMEKTLTSGNITNSDLGNSVVVTIYALDGQSSCFFSNANETTDATINYQGVQYNVPAWSVS…
26.3265	26.7259	26.5149	25.7361	25.824	25.259	24.4725	26.5224	25.3229	1.60422	1.1995	SH	NbD045137.1	GDSL esterase/lipase At1g09390-like (XP_009794850.1)	MAWVSFLQHASAYVIVISVLSSCFLNPVLAQCKNAPIIFNFGDSNSDTGGLVAGLGYPINLPNGRTFFRRSTGRLSDGRLILDFLCQSVNTRFLSPYLDSVGSTFLNGANFAIAGSRLLPKYEPFALNIQVMQFLHFKDRSIELVSAGSGNLVGDEGFRNALFMIDIGQNDIADSFAKNMPYIEVVKMIPSFITEIKNAIQVIYSQGGRKFWVHNTGPLGCLPQKLTLVQKVSSDLDPHGCLASYNSAAKLFNEGLRHVCQELGSEMKDATIVYVDIYAIKYDLIANSSNYGFSNPLMACCGYGGPPYNYRKGVTCGHPGYQVCSEVSEFISWDGVHYTETANRVIASKILSTEYSTPRIGFDFFCH
26.7114	27.3082	27.1562	25.8916	26.504	25.9123	25.7684	27.0586	26.0191	2.08286	1.03951	CP	NbD045163.2;NbD045163.1	low-temperature-induced cysteine proteinase-like (XP_009775102.1);low-temperature-induced cysteine proteinase-like (XP_009775102.1)	MAIHTSTLSISMLVMLMFSAVISSAEDMSIISYNEKHHTNGESTVWRTNDEVMSLYESWLVEHKKVYNALGERDKRFQIFKDNLRYIDEHNSVPEKSYKLGLTQFADLTNEEYKSIYLGTKPDGRSTLLNTQSDRYASKVGDSLPDSVDWRKKGVLVDVKNQGQCGSCWAFSAVASIEAVNKIVTGNLISLSEQELVDCDTSDNQGCQGGLMDDAFKFVIQNGGIDSEDDYPYKAKDGKCDQARKNARVVTIDGYEDVPDNDEKALKKAVAGQPVSVAIEAGGKDFQHYKSGIFTGECGAAVDHGVVAVGYGSENGMDYWIVRNSWGASWGEKGYLRMQRNIGNPKGLCGIATIASYPVKTGQNPPKPAPSPPSPVKPPTQCDDYNECPTGTTCCCVYE…
25.7921	26.1	25.7187	23.7801	24.2031	23.7687	23.4207	25.8702	23.7932	3.71335	2.07709	GH	NbD047288.1	beta-glucosidase 40-like (XP_016497770.1)	MLKKRDIALWAILMVFVVEFHTYSAQNISRNNFPKGFVFGTASSAYQFEGAVNEDGRGPTIWDKFSHSFGKVLDFSNGDVAVDQYHKYPEDIQLMKDMGMDAYRFSIAWARIFPNGSGEINQAGVDHYNKLINALLANGIQPYVTLYHWDLPQALEDKYNGWLSPQIIKDFAIYAETCFQKFGDRVKNWITINEPHTVAIQGFDVGLQAPGRCSILLKIFCRAGNSATEPYIVTHNLLLAHATVVDIYKRKYKPIQHGSIGISLDTFWYEPLTNSKDDIEATQRAIEFNLDWYLEPIMLGRYPSSMVNRVGNRLPKFSPAESALVKGSYDFIGINHYTTWYASQNKTNIIGVLLNDSLADSGAITLPFKGLTPIAERASSIWLYIVPQGIRSLMNYIKQ…
33.0895	33.6095	33.4013	31.609	29.7422	29.7879	30.1242	33.3668	30.3158	2.63531	3.05097	GH	NbE03053358.1;NbD002817.1;NbD049550.1	beta-xylosidase/alpha-L-arabinofuranosidase 2-like (XP_016438839.1);beta-xylosidase/alpha-L-arabinofuranosidase 2-like (XP_016438839.1);Partial, beta-xylosidase/alpha-L-arabinofuranosidase 2-like (XP_016438839.1)	MKNRGMAFSCNGKNSYYSVFLCFFYILGFMFSHSLLEFKPVLAQNSPVFACDITSNPRLANLTFCDASLTVETRVSDLVQRLTLSEKIGFLVSGAGGVSRLGIPRYEWWSEALHGVSYTGPGVHFSSLVPGATSFPQVILTAASFNVTLFETIGKVVSTEARAMYNVGLAGLTYWSPNINIFRDPRWGRGQETPGEDPTLTSKYGAAYVRGLQQTDDGSKDKLKVAACCKHYTAYDVDNWKGIQRYNFNAVVTQQDMDDTFQPPFKSCVLEGNVASVMCSYNQVNGKPTCGDPDLLAGIIRGEWNLNGYIVTDCDSLNEIFNSQHYTKSPEETAALGLNSGVDLNCGSWLSKYTQGAVNQKLVNESVIDRAISNNFATLMRLGFFDGNPRNHIYGNLGP…
25.1044	26.1004	25.9402	24.8244	23.9501	23.2648	23.249	25.715	23.8221	1.85811	1.89289	SH	NbE03058205.1	subtilisin-like protease SBT1.7 (XP_019260166.1)	MSRFTMLVVLVLVLLCLCHLSVAITGSSSNKKSTYIVHVSNSQMPESFEDHTHWYDSSLKSVSDSAEMLYVYNNVVHGFSARLTVQEAESLERQSGILSVLPELKYELHTTRTPSFLGLDRSADFFPESNAMSDVIVGVLDTGVWPESKSFNDTGLGPVPDSWKGECESGTNFSSSNCNRKLIGARYFSKGYETTLGPVDVSKESKSARDDDGHGTHTATTAAGSIVQGASLFGYASGTARGMATRARVAVYKVCWIGGCFSSDILAAMDKAIDDNVNVLSLSLGGGNSDYYRDSVAIGAFAAMEKGILVSCSAGNAGPSPYSLSNVAPWITTVGAGTLDREFPAYVSLGNGKNFSGVSLYKGDLSLSKMLPFVYAGNASNTTNGNLCMTGTLIPEKVK…
25.7901	25.2506	25.7469	25.2192	25.0414	25.0665	25.0726	25.5959	25.0999	1.64554	0.495959	GH	NbE05064163.1;NbD037857.1	beta-galactosidase 10-like (XP_016496425.1);Partial, beta-galactosidase 10-like (XP_016496425.1)	MKTMSHFSSIIQFVFLVSTAICITVMSSSLEAVDGANITINGNIVTYDRRSLIINGQRKLLISASIHYPRSVPAMWPGLVQLAKEGGVDVIETYVFWNGHELSPDNYYFGGRYDLVKFCKIVQQAGMHMILRIGPFVAAEWNYGGLPVWLHYVPGTTFRTDSEPFKHYMQKFMTYIVNLMKQERLFASQGGPIILAQVENEYGNYETAYGEGGKRYALWAARMALSQDTGVPWIMCQQYDAPDPVIDTCNSFYCDQFKPISPNKPKVWTENWPGWFKTFGARDPHRPPEDVAYSVARFFQKGGSVMNYYMYHGGTNFGRTAGGPFITTSYDYDAPIDEYGLARFPKWGHLKELHKVIKLCEHALLNNDPTLLSLGPLQEADVYEDASGACAAFLSNMDD…
27.771	28.223	27.9367	23.4935	22.0992	22.1141	19.79	27.9769	21.8742	2.94114	6.10269	GH	NbD003490.1	probable beta-D-xylosidase 6 (XP_016465710.1)	MTKNNHFLLLIVRLYILGFCVHLTKSNPHPQFPCQPPHHKYPFCNKNLPISTRVQSLISLLTIDEKILHLSDNTTSIPRLGLPAYEWWSESLHGIATNGPGVNFNGPIKGATSFPQVILTAAAFNRTLWHSIATAIAVEARAMYNLGQAGLTFWAPNINIFRDPRWGRGQETPGEDPMVVSAYAIEYVTGFQGLNPKAKKGNRNGFGKKRRFLNEDDNDGERLMLSACCKHFTAYDLEKWGNATRYDFNAVVTKQDMEDTFQAPFRSCIQQGKASCLMCSYNSVNGVPACADKELLDKVRTDWGFDGYITSDCDAVATIYENQKYTKTPENAVAVALKAGTNINCGTYMLRHMKSAFQQGNVLEEDLDGALQYLFSVQFRLGLFDGNPADGQFANFGAE…
26.7837	27.6594	27.2593	24.6174	24.6717	24.0746	22.7876	27.2341	24.0378	2.63771	3.19628	SH	NbD006086.1	subtilisin-like protease SBT1.7 (XP_016445807.1)	MSRYPVILVVVALLFLCRLSVAMMKKKTYIIHMAKSQMPATFNDDHTHWYDSSLRSVSDSAEMLYVYNNVVHGFSARLTPQEVESLETQPGILSVLPDLKYQLHTTRTPTFLGIDKSADFFPESDAMSDVIIGVLDTGVWPESKSFDDSGLGPIPASWKGQCESGTNFSSSNCNRKLIGARYFSRGYETTLGPIDESKESKSPRDDDGHGTHTSTTAGGSVVQGANLFGYAPGTARGMATRARVAVYKVCWVGGCFSSDILAAMDKAIDDNVNVLSLSLGGGISDYYRDSVAIGAFAAMEKGILVSCSAGNAGPSPYSLSNVAPWITTVGAGTLDRDFPAYVSLGNGKNFSGVSLYKGNSLPNKMLPFVYAGNASNVTNGNLCMTGTLIPEKVKGKIVL…
26.5031	25.6577	26.2443	20.8718	19.8022	19.6854	21.6925	26.135	20.513	3.63216	5.62206	CP	NbD007909.1	cysteine protease RD19A-like (XP_019244782.1)	MALHYALIFLFSLFLTTSLLVSVNGDINGGEDDDILIRQVVGDDDDHLLNADHHFTIFKKRFGKTYASDEEHHYRLSVFKTNLRRAMRHQKLDPSAVHGVTQFSDLTPAEFRRNFLGVNRRLRLPSDANKAPILPTEDLPSGFDWRDHGAVTPVKNQGSCGSCWSFSTTGALEGANYLSTGKLVSLSEQQLVDCDHECDPEEKDSCDAGCNGGLMNSAFEYTLKAGGLMREEDYPYTATDRGTCKFDNTKVAAKVANFSVVSLDEEQIAANLVKNGPLAVAINAVFMQTYVGGVSCPYICSKKLDHGVLLVGYGTGFSPIRMKEKPYWIIKNSWGEKWGENGYYKICRGRNVCGVDSMVSTVAAVSTSSH
23.9458	24.817	24.1988	20.2211	21.288	20.1201	20.8984	24.3205	20.6319	3.62757	3.68863	CP	NbD016420.1;NbD021051.1	vignain-like (XP_019245396.1);vignain-like (XP_019245396.1)	MKKLFLVLFSLALVLRFGESFDFHEKELETEEKLWELYERWRSHHTVSRSLDEKDKRFNVFKANVHYVHNFNKKDKPYKLKLNKFADMTNHEFRHHYAGSKIKHHRTFLGASRANGTFMYANEDSVPPSVDWRKKGAVTPVKDQGKCGSCWAFSTVVAVEGINQIKTNELVSLSEQELVDCDTSQNQGCNGGLMDKAFEFIKKKGGINTEDNYPYMAEDGECDIQKRNSPVVSIDGHEDVPPNDEGSLLKAVANQPVSVAIQASGSDFQFYSEGVFTGDCGTELDHGVAIVGYGTTLDGTKYWIVKNSWGPEWGEKGYIRMQREIDAEEGLCGIAMQPSYPIKTSSSNPTGSPATTPKDEL
23.7496	24.3328	23.8389	20.7901	20.5534	21.2217	20.1763	23.9738	20.6854	3.95757	3.28841	SH	NbD040666.1	lecithin-cholesterol acyltransferase-like 1 (XP_016499848.1)	MKVLDISMIIVSTAMMLYTCQSTANLHPLILVPGAGGNQFEARLTKEYKPTSLVCNRWYPLKKDFEGWFRIWFDTSVLLAPFTKCFNQRMKLYYDTDLDDYYNAPGVQTRVTHFGSTTSLLYLDPNLKKITEYMAPLVNALQQLGYRDGRNLFGAPYDFRYGLAAEGHPSHVGTKFLMDLKELIETASNSNAGKPVILLSHSLGGLFILQLLNRNPESWSQKYIKHFIALSAPWGGTVEQMVTFASGNTLGVPLVNPLLVREEQRSSESNMWLLPSPNVFGTTRPLVITPNAAYSAQDIPKFFKDISFSQGVLPYTSRILPLLDNITAPQAPITCIIGSGVKTPETLFYGDGDFDKRPEIVYGDGDGTVNMLSLLAIESHWANNSHQPLKVTKLQGVSH…
23.1101	24.542	23.5139	22.1721	22.534	22.4001	22.2742	23.722	22.3451	1.87037	1.37688	CP	NbD048751.1	low-temperature-induced cysteine proteinase-like (XP_009775102.1)	MAIHTSTLSISILVMLMFSAVSSSAAEDMSIISYNEKHHTNGESTVWRTDDEVMSLYESWLVEHKKVYNALGEKDKRFQIFKDNLRYIDERNSVPDKSYKLGLTQFADLTNEEYKSIYLGTKPDGRSRLLNTQSDRYAPKVGDSLPDAVDWRKKGVLVDVKNQGQCGSCWAFSAVASIEAVNKIVTGNLISLSEQELVDCDTSDNQGCQGGLMDDAFKFVIQNGGIDTEEDYPYKAKDGKCDQARKNARVVTIDMYEDVPANDEKALKKAVAGQPVSVAIEAGGKDFQHYKSGIFTGKCGAEVDHGVVAVGYGSENGMDYWIVRNSWGASWGENGYLRMQRNIGNPKGLCGIATIASYPVKTGQNPPKPAPSPPSPVKPPTQCDNYNECPAGTTCCCVY…
